# Supplementary material for: Deciphering the constraints of pure bacterial strains for the complete catabolism of sulfamethoxazole: A proteomic and kinetic study
Source: Biodegradation. 2025 Nov 5;36(6):117. doi: 10.1007/s10532-025-10211-8 (PMC12589209; doi:10.1007/s10532-025-10211-8)
Supplement: Supplementary file 1 — Supplementary file1 (XLSX 519 KB) [file 10532_2025_10211_MOESM1_ESM.xlsx]

## Sheet: Table S3_12_2h
Accession	-10lgP	Coverage (%)	Coverage (%) 6_12_2h	Area 6_12_2h	#Peptides	#Unique	#Spec 6_12_2h	PTM	Avg. Mass	Description
cdid2026	310.47	59	59	449300	42	42	208	Deamidation (NQ); Oxidation (M); Dehydration	57017	cdid2026
cdid265	303.94	36	36	81468	46	46	123	Carbamidomethylation; Deamidation (NQ)	118385	cdid265
cdid266	288.98	33	33	115410	53	53	163	Deamidation (NQ)	142479	cdid266
cdid2798	278.34	39	39	276790	35	35	164	Deamidation (NQ); Oxidation (M); Dehydration	70084	cdid2798
cdid2690	278.18	49	49	971520	26	26	271	Carbamidomethylation; Deamidation (NQ); Oxidation (M); Dehydration	44746	cdid2690
cdid2373	263.63	30	30	43466	10	10	46	Carbamidomethylation; Deamidation (NQ); Oxidation (M)	43365	cdid2373
cdid277	263.02	35	35	72135	23	23	93	Deamidation (NQ); Oxidation (M); Dehydration	77754	cdid277
cdid663	245.33	27	27	22725	25	25	55		104649	cdid663
cdid677	240	22	22	49464	33	33	85		137724	cdid677
cdid1141	239.75	26	26	16350	23	23	52		95359	cdid1141
cdid1026	239.68	27	27	66343	27	27	98	Deamidation (NQ)	100452	cdid1026
cdid1734	238.6	17	17	27504	17	17	48		104246	cdid1734
cdid736	237.99	45	45	67984	21	21	80	Oxidation (M)	52778	cdid736
cdid1872	235.44	31	31	18595	14	14	44	Deamidation (NQ)	50216	cdid1872
cdid2354	233.98	21	21	17924	26	25	49		124570	cdid2354
cdid1485	232.81	20	20	34668	18	18	72	Deamidation (NQ); Dehydration	93169	cdid1485
cdid278	226.86	49	49	285470	19	19	114	Deamidation (NQ); Oxidation (M)	43413	cdid278
cdid1488	226.61	28	28	10316	16	16	40	Deamidation (NQ)	57666	cdid1488
cdid1432	225.63	22	22	24257	21	21	49		95700	cdid1432
cdid1091	225.14	25	25	50492	12	12	54		60009	cdid1091
cdid1306	224.4	44	44	88360	17	17	93	Deamidation (NQ); Dehydration	35796	cdid1306
cdid720	224.29	24	24	22346	16	16	46	Deamidation (NQ)	79241	cdid720
cdid1508	223.49	36	36	33879	20	20	56	Deamidation (NQ)	52849	cdid1508
cdid3087	223.4	32	32	55475	16	16	54	Carbamidomethylation; Acetylation (Protein N-term); Deamidation (NQ); Oxidation (M); Dehydration	52911	cdid3087
cdid811	221.52	21	21	46990	17	16	83	Deamidation (NQ); Oxidation (M); Dehydration	80711	cdid811
cdid470	217.07	26	26	3868.4	19	19	35	Deamidation (NQ)	99354	cdid470
cdid1437	215.65	20	20	9901.4	22	22	50		127660	cdid1437
cdid3199	214.26	34	34	13136	16	16	41	Deamidation (NQ)	57964	cdid3199
cdid707	213.08	52	52	57535	13	13	58	Deamidation (NQ); Oxidation (M)	27125	cdid707
cdid1543	212.49	32	32	31279	13	13	45	Deamidation (NQ); Dehydration	38349	cdid1543
cdid2689	212.37	32	32	187820	13	13	82	Deamidation (NQ); Oxidation (M)	43188	cdid2689
cdid3075	212.34	32	32	52106	18	17	88	Deamidation (NQ)	51825	cdid3075
cdid1158	211.66	23	23	17333	27	27	59		117427	cdid1158
cdid2590	210.47	23	23	31630	23	20	69		92439	cdid2590
cdid1582	209.54	31	31	17357	14	7	65	Deamidation (NQ); Oxidation (M)	50192	cdid1582
cdid1766	209.43	25	25	12647	18	18	39	Deamidation (NQ); Dehydration	69146	cdid1766
cdid1078	209.28	15	15	4468.9	16	16	31		122402	cdid1078
cdid354	208.47	38	38	12123	11	10	34	Deamidation (NQ)	38165	cdid354
cdid929	207.02	20	20	2760.5	15	15	33	Dehydration	77175	cdid929
cdid1106	206.4	22	22	48687	26	26	70	Deamidation (NQ); Dehydration	102389	cdid1106
cdid595	205.82	41	41	5885.2	10	10	19		23118	cdid595
cdid1974	205.65	13	13	4221.4	15	15	37		135061	cdid1974
cdid887	205.53	35	35	9010.3	15	15	36		53476	cdid887
cdid2680	204.87	28	28	6026.9	14	7	60	Deamidation (NQ)	49860	cdid2680
cdid1224	204.78	22	22	55805	19	19	56	Deamidation (NQ); Dehydration	93836	cdid1224
cdid1745	204.55	30	30	13565	13	13	33		53180	cdid1745
cdid982	204.1	23	23	15169	21	21	39	Deamidation (NQ)	96210	cdid982
cdid562	203.88	34	34	9798.1	10	10	28	Carbamidomethylation	29166	cdid562
cdid1772	203.54	31	31	19180	14	14	43		59380	cdid1772
cdid1305	203.29	39	39	58868	14	14	61	Deamidation (NQ); Dehydration	29335	cdid1305
cdid2577	202.74	28	28	11411	16	15	33	Deamidation (NQ)	54226	cdid2577
cdid1573	201.87	25	25	13287	16	16	42		65558	cdid1573
cdid825	201.33	28	28	9849.2	16	16	46		60291	cdid825
cdid905	201.28	24	24	26870	14	14	55	Carbamidomethylation	59766	cdid905
cdid2299	200.57	32	32	16281	17	17	50	Deamidation (NQ); Dehydration	50165	cdid2299
cdid768	200.44	19	19	20889	15	15	35		80911	cdid768
cdid2964	200.13	31	31	22427	13	13	41	Oxidation (M)	52408	cdid2964
cdid119	200.03	24	24	6591.1	14	14	37	Dehydration	63568	cdid119
cdid641	199.69	10	10	3391.6	9	9	14		109017	cdid641
cdid2683	199.47	25	25	13384	12	12	40	Deamidation (NQ); Dehydration	51409	cdid2683
cdid914	199.27	32	32	20306	15	15	46		55713	cdid914
cdid2139	199.1	17	17	10468	13	13	37	Carbamidomethylation; Deamidation (NQ); Dehydration	95049	cdid2139
cdid862	197.76	34	34	19537	16	16	51	Acetylation (Protein N-term); Deamidation (NQ)	56357	cdid862
cdid2789	197.61	30	30	24970	26	24	62		80934	cdid2789
cdid442	196.55	41	41	33578	12	12	38	Oxidation (M)	30347	cdid442
cdid2768	196.43	25	25	8815.6	14	14	31		64976	cdid2768
cdid1951	196.11	23	23	11997	18	18	33		81802	cdid1951
cdid1234	196.04	26	26	16899	13	13	38	Deamidation (NQ)	61953	cdid1234
cdid2583	196	40	40	41311	13	9	59	Oxidation (M)	29528	cdid2583
cdid465	195.95	21	21	19482	16	16	47	Acetylation (Protein N-term)	71617	cdid465
cdid2219	195.54	26	26	16020	17	17	42		61251	cdid2219
cdid1551	195.39	32	32	20878	11	11	36	Deamidation (NQ)	39558	cdid1551
cdid1846	194.37	32	32	31156	12	12	38	Deamidation (NQ); Oxidation (M)	45352	cdid1846
cdid734	193.97	29	29	51374	17	17	61	Oxidation (M)	58362	cdid734
cdid2941	193.82	28	28	36543	17	17	39		59539	cdid2941
cdid1136	193.49	41	41	14041	22	22	51		46204	cdid1136
cdid1088	193.15	32	32	31886	14	14	71	Oxidation (M)	53213	cdid1088
cdid1824	193.14	26	26	40150	11	11	47	Acetylation (Protein N-term); Deamidation (NQ)	48757	cdid1824
cdid350	191.74	83	83	95887	12	12	75	Deamidation (NQ); Dehydration	10884	cdid350
cdid2686	191.19	44	44	129190	10	10	55	Deamidation (NQ)	23207	cdid2686
cdid921	189.27	19	19	5578.2	9	9	18	Deamidation (NQ)	55766	cdid921
cdid2228	188.99	26	26	11229	12	12	30	Deamidation (NQ)	44559	cdid2228
cdid1108	188.76	15	15	5372.7	9	9	20		76135	cdid1108
cdid1547	188.55	43	43	85325	11	11	67		21189	cdid1547
cdid2352	187.29	15	15	10884	11	11	28	Carbamidomethylation; Oxidation (M)	73262	cdid2352
cdid1145	187.21	22	22	5711.8	10	10	20		42979	cdid1145
cdid3177	187.03	12	12	2185.9	15	13	36		135157	cdid3177
cdid714	186.59	25	25	7336	12	12	27		60424	cdid714
cdid1188	186.58	16	16	6706.2	13	13	24		96733	cdid1188
cdid453	186	19	19	11773	16	16	30		79551	cdid453
cdid1853	185.51	13	13	2516.5	10	10	21		97618	cdid1853
cdid1128	185.17	22	22	5823.2	8	8	19	Deamidation (NQ); Oxidation (M)	27111	cdid1128
cdid1426	185.05	31	31	5966	11	11	22		45853	cdid1426
cdid2243	184.95	23	23	1835.4	8	8	26	Dehydration	43596	cdid2243
cdid1500	184.33	15	15	5379.8	14	14	22		105619	cdid1500
cdid2208	183.98	33	33	35845	18	18	45	Carbamidomethylation	51875	cdid2208
cdid678	183.8	21	21	6765.9	10	10	27	Carbamidomethylation	50314	cdid678
cdid726	183.33	33	33	16394	11	11	29		32752	cdid726
cdid559	182.15	28	28	6942.3	9	9	19		36978	cdid559
cdid649	181.82	21	21	24134	17	17	47		85101	cdid649
cdid298	181.66	35	35	29089	10	10	41		23581	cdid298
cdid909	181.18	26	26	21770	11	11	54	Deamidation (NQ); Dehydration	36962	cdid909
cdid1185	181.14	23	23	10633	12	12	29		51900	cdid1185
cdid1324	181.02	23	23	7642	11	11	23		55115	cdid1324
cdid357	180.54	27	27	11293	13	13	32	Carbamidomethylation; Oxidation (M)	52974	cdid357
cdid2356	180.12	35	35	11112	11	11	21		29291	cdid2356
cdid3045	179.64	38	38	17742	10	10	27		30560	cdid3045
cdid1344	179.43	22	22	6804.9	12	12	33	Carbamidomethylation; Deamidation (NQ)	54992	cdid1344
cdid2275	179.17	28	28	8325.7	13	13	27		50630	cdid2275
cdid660	178.79	24	24	3771.9	11	11	24		47402	cdid660
cdid292	178.51	46	46	42370	10	10	34	Oxidation (M)	21439	cdid292
cdid1368	178.5	28	28	5526.5	5	5	8	Deamidation (NQ)	21010	cdid1368
cdid2893	178.46	25	25	6515.4	13	13	31		50732	cdid2893
cdid445	178.29	15	15	13617	9	9	28	Oxidation (M)	56758	cdid445
cdid782	177.59	20	20	7513	16	16	27		78958	cdid782
cdid1448	177.42	19	19	26698	9	9	37	Deamidation (NQ)	52467	cdid1448
cdid1099	177.4	19	19	7750.2	16	16	33		77433	cdid1099
cdid1489	177.35	28	28	6350.9	10	10	23	Carbamidomethylation	34397	cdid1489
cdid1675	177.24	25	25	4611.4	13	13	21		55975	cdid1675
cdid284	176.75	48	48	41482	14	14	57	Oxidation (M)	30475	cdid284
cdid760	176.67	20	20	7036.4	12	12	22		64370	cdid760
cdid2922	176.46	39	39	5118.5	13	13	28		36034	cdid2922
cdid859	175.98	17	17	24231	7	7	37	Deamidation (NQ); Oxidation (M)	44603	cdid859
cdid1775	175.36	16	16	105270	13	13	54		57899	cdid1775
cdid1684	175.13	21	21	6458	11	11	25		61991	cdid1684
cdid1183	175.09	9	9	4170	13	13	26	Deamidation (NQ)	165822	cdid1183
cdid1286	175.02	22	22	6985.5	13	13	26	Dehydration	53968	cdid1286
cdid1818	174.68	30	30	9039.7	10	10	20	Oxidation (M); Dehydration	34648	cdid1818
cdid638	174.4	20	20	6155.3	13	13	34		71715	cdid638
cdid2578	174.21	33	33	14701	19	19	52	Deamidation (NQ); Oxidation (M)	62893	cdid2578
cdid591	174.2	30	30	9283.2	15	15	37		50612	cdid591
cdid618	174.07	25	25	13866	13	13	28		50205	cdid618
cdid1570	174.03	23	23	14193	12	12	40	Deamidation (NQ)	49340	cdid1570
cdid481	174	19	19	8133.7	9	8	16		48776	cdid481
cdid80	174	25	25	8055.9	9	9	20		40264	cdid80
cdid3526	173.83	46	46	9674.6	10	10	25	Deamidation (NQ); Dehydration	26637	cdid3526
cdid2023	173.61	37	37	23322	11	11	30		26686	cdid2023
cdid1819	173.23	25	25	34653	8	8	32	Deamidation (NQ); Oxidation (M)	35966	cdid1819
cdid822	172.69	38	38	17688	8	8	27	Oxidation (M)	28291	cdid822
cdid2145	172.52	21	21	6619.3	12	12	39	Deamidation (NQ); Dehydration	53937	cdid2145
cdid2154	171.84	16	16	4580.8	11	11	23		83625	cdid2154
cdid3118	171.4	24	24	6039.1	9	9	24		40400	cdid3118
cdid1493	171.38	30	30	8364.3	7	7	32	Deamidation (NQ); Dehydration	28359	cdid1493
cdid2892	170.83	25	25	9326.4	11	11	26		40391	cdid2892
cdid1092	170.82	23	23	11166	10	10	19		47850	cdid1092
cdid1155	170.46	23	23	5866.2	9	9	17		46021	cdid1155
cdid2931	170.33	14	14	8198.7	11	11	40		74907	cdid2931
cdid2779	170.21	16	16	4685.9	10	10	23		76250	cdid2779
cdid3060	170.18	25	25	5485.7	7	7	19	Deamidation (NQ)	31551	cdid3060
cdid3148	170.14	25	25	6305.6	11	10	27	Deamidation (NQ)	45502	cdid3148
cdid363	168.87	17	17	4650.2	9	9	27		56450	cdid363
cdid2932	168.67	18	18	11340	17	17	43		94657	cdid2932
cdid1125	168.58	27	27	30164	11	11	36	Carbamidomethylation	31066	cdid1125
cdid1704	168.57	19	19	6344.3	15	15	30		89346	cdid1704
cdid343	168.4	20	20	19691	13	13	36	Carbamidomethylation	65834	cdid343
cdid1480	168.24	32	32	16383	8	8	27	Deamidation (NQ)	28180	cdid1480
cdid544	167.55	24	24	6844.8	11	10	30	Deamidation (NQ)	51694	cdid544
cdid479	167.45	16	16	8011.1	11	9	28		77725	cdid479
cdid1850	166.99	26	26	3014.4	13	13	30		46257	cdid1850
cdid511	166.87	29	29	7108.6	8	8	17		36268	cdid511
cdid1778	166.69	24	24	13576	11	11	27		43425	cdid1778
cdid2929	166.46	25	25	12238	10	10	29		40673	cdid2929
cdid568	166.37	22	22	11256	12	12	34		53986	cdid568
cdid1736	166.08	18	18	4920.9	8	8	26		50057	cdid1736
cdid1075	166.07	12	12	3977.5	13	13	31		102816	cdid1075
cdid1875	166.07	18	18	2142.3	10	10	21	Deamidation (NQ)	65211	cdid1875
cdid824	166.03	36	36	16149	11	11	35	Oxidation (M)	34180	cdid824
cdid1529	165.93	32	32	4129.1	9	9	16		36640	cdid1529
cdid1583	165.75	14	14	35651	13	13	50	Deamidation (NQ); Dehydration	91437	cdid1583
cdid754	165.75	26	26	8765.2	10	10	24		40139	cdid754
cdid3206	165.52	23	23	6774.6	9	9	21	Carbamidomethylation; Deamidation (NQ)	46137	cdid3206
cdid1439	165.42	18	18	5251.5	16	16	44	Deamidation (NQ)	94998	cdid1439
cdid1855	165.42	13	13	2144.6	17	16	36		130176	cdid1855
cdid8	165.38	19	19	3357.5	7	7	13		45844	cdid8
cdid1777	165.35	13	13	14400	14	14	32	Carbamidomethylation	103614	cdid1777
cdid431	165.33	16	16	2467.4	12	12	26		88834	cdid431
cdid1110	165.2	22	22	3493.9	8	8	15		44246	cdid1110
cdid1497	165.15	36	36	5680.9	13	13	29		34882	cdid1497
cdid1859	165.08	13	13	15560	9	9	24		56419	cdid1859
cdid1225	164.91	25	25	8016	8	7	21	Deamidation (NQ)	33065	cdid1225
cdid566	164.71	22	22	4119.6	9	9	20		45281	cdid566
cdid2022	164.52	20	20	3975.7	10	10	17		60231	cdid2022
cdid1559	164.32	28	28	7104.3	12	12	23		49498	cdid1559
cdid253	164.16	28	28	9927.8	11	11	18		37824	cdid253
cdid1576	164.08	13	13	6669.1	13	13	27	Deamidation (NQ)	121912	cdid1576
cdid563	163.73	21	21	10710	13	13	52	Carbamidomethylation; Oxidation (M)	65797	cdid563
cdid3044	163.73	37	37	6872.7	10	10	30		22037	cdid3044
cdid614	163.08	10	10	1335.2	6	6	13		79285	cdid614
cdid1932	163.02	31	31	4390.1	9	9	17		34814	cdid1932
cdid1483	163	24	24	11064	11	11	30		52541	cdid1483
cdid671	162.99	21	21	3016.2	10	10	23		54007	cdid671
cdid1189	162.4	21	21	8760.6	12	12	25	Carbamidomethylation	62087	cdid1189
cdid1487	162.2	15	15	18716	9	9	24		56354	cdid1487
cdid1505	162.07	18	18	3051	8	8	15		58835	cdid1505
cdid625	162.03	29	29	14128	11	11	24		37538	cdid625
cdid2195	160.71	44	44	15889	9	9	20		18196	cdid2195
cdid620	160.53	11	11	6623	10	10	19		84790	cdid620
cdid2147	160.26	22	22	5116.5	9	9	15		46204	cdid2147
cdid787	159.97	16	16	10609	8	8	21		51839	cdid787
cdid3142	159.8	37	37	11677	14	14	33		37347	cdid3142
cdid2584	159.75	26	26	8101.6	6	6	16		34216	cdid2584
cdid1495	159.74	33	33	49810	11	11	41	Carbamidomethylation; Deamidation (NQ)	35751	cdid1495
cdid1321	159.52	45	45	8597.5	8	8	23		15420	cdid1321
cdid708	159.07	12	12	2730.5	8	8	16		69361	cdid708
cdid676	159.01	31	31	5061.2	12	12	24	Oxidation (M)	46986	cdid676
cdid2928	158.97	24	24	2862.9	10	10	23		53389	cdid2928
cdid538	158.93	19	19	8839.1	9	9	20		50907	cdid538
cdid2151	158.79	10	10	1613.8	8	8	21		94895	cdid2151
cdid532	158.65	15	15	1791.2	8	8	24		67581	cdid532
cdid2167	158.4	20	20	4549	9	9	26		47116	cdid2167
cdid2288	158.33	24	24	4261.1	7	7	13		32904	cdid2288
cdid1328	158.24	10	10	988.66	10	10	14		125600	cdid1328
cdid968	158.18	19	19	2488	8	8	29	Deamidation (NQ)	56455	cdid968
cdid1303	157.92	56	56	16641	11	10	33		20390	cdid1303
cdid2211	157.64	21	21	7790.7	9	9	33		49594	cdid2211
cdid634	157.35	21	21	2649.2	7	7	16		43146	cdid634
cdid786	157.27	24	24	3800.7	8	8	14		34793	cdid786
cdid144	157.14	40	40	4642.4	10	9	19		22771	cdid144
cdid1575	156.76	18	18	8546.7	12	12	21	Deamidation (NQ)	62008	cdid1575
cdid1683	156.7	25	25	2073.8	5	5	11	Deamidation (NQ)	21406	cdid1683
cdid1434	156.39	45	45	15177	6	6	25		15060	cdid1434
cdid1290	156.2	15	15	3282.8	11	11	28	Deamidation (NQ); Dehydration	84548	cdid1290
cdid2069	156.14	36	36	6003.9	10	10	20	Carbamidomethylation	28274	cdid2069
cdid2667	155.91	13	13	4190.7	9	8	17		78148	cdid2667
cdid1760	155.51	20	20	14321	11	10	31	Deamidation (NQ); Dehydration	49528	cdid1760
cdid2056	154.5	24	24	11844	6	6	25	Deamidation (NQ)	27385	cdid2056
cdid582	154.43	12	12	25355	6	6	27	Acetylation (Protein N-term); Oxidation (M)	53806	cdid582
cdid3169	154.38	19	19	3734.3	10	10	25		55128	cdid3169
cdid276	154.16	45	45	16785	7	7	18	Deamidation (NQ)	17341	cdid276
cdid856	154.11	17	17	3470.5	9	9	21	Deamidation (NQ)	57335	cdid856
cdid449	154.1	21	21	4403.6	12	12	25	Acetylation (Protein N-term)	66272	cdid449
cdid1445	153.9	13	13	2317.5	5	5	9		45997	cdid1445
cdid1186	153.76	33	33	19533	8	8	23		22740	cdid1186
cdid478	153.6	23	23	3312.3	10	10	26	Deamidation (NQ)	45310	cdid478
cdid287	153.58	37	37	45498	13	13	34		28263	cdid287
cdid556	153.51	32	32	1862.3	11	11	20		36634	cdid556
cdid590	153.49	30	30	10748	8	8	29	Deamidation (NQ)	29047	cdid590
cdid637	153.44	22	22	3306.8	9	9	18		38004	cdid637
cdid3091	153.21	21	21	2277.4	10	10	19		54036	cdid3091
cdid280	153.14	60	60	21689	9	9	30		11550	cdid280
cdid3185	153.1	23	23	1340.9	8	8	20	Carbamidomethylation	42490	cdid3185
cdid2044	153.09	26	26	71942	11	11	64	Acetylation (Protein N-term); Deamidation (NQ); Oxidation (M); Dehydration	39312	cdid2044
cdid1296	152.99	22	22	7483.3	7	7	24	Acetylation (Protein N-term)	33650	cdid1296
cdid1447	152.85	34	34	17516	7	7	28	Oxidation (M)	20928	cdid1447
cdid2378	152.53	17	17	12418	8	8	25		50304	cdid2378
cdid1467	152.47	21	21	7368.5	9	9	25	Deamidation (NQ); Dehydration	45060	cdid1467
cdid282	152.47	35	35	28049	7	7	27		23326	cdid282
cdid1654	152.27	15	15	1922.6	9	9	16		68768	cdid1654
cdid2911	152.26	21	21	18479	13	13	37		56092	cdid2911
cdid1095	152.16	28	28	8258.4	14	14	34		49704	cdid1095
cdid592	151.92	17	17	7640.8	11	11	21		62447	cdid592
cdid1055	151.79	21	21	2186.2	10	10	34	Deamidation (NQ)	67351	cdid1055
cdid767	151.59	35	35	4744.9	11	10	24		35102	cdid767
cdid1807	150.68	29	29	4652.3	8	8	15		34368	cdid1807
cdid2311	150.6	19	19	15367	6	6	16		39354	cdid2311
cdid1794	150.39	18	18	2405.6	7	7	20		42496	cdid1794
cdid294	149.97	43	43	13231	10	9	23		18914	cdid294
cdid2582	149.96	22	22	1604.2	7	2	34	Oxidation (M)	29159	cdid2582
cdid2925	149.58	47	47	8052.2	7	7	22	Oxidation (M); Dehydration	18874	cdid2925
cdid907	149.1	29	29	3883	10	10	24		40402	cdid907
cdid2597	148.99	12	12	2255.6	7	7	17		56437	cdid2597
cdid583	148.94	16	16	2535.5	7	7	20		57878	cdid583
cdid2923	148.88	21	21	2653.9	7	7	16	Dehydration	34033	cdid2923
cdid234	148.87	12	12	3151.9	9	9	23	Deamidation (NQ)	82296	cdid234
cdid589	148.82	16	16	5670.2	8	8	18		60371	cdid589
cdid598	148.81	16	16	3985	9	9	18		56661	cdid598
cdid2794	148.7	15	15	1216	6	6	15	Deamidation (NQ)	49953	cdid2794
cdid1200	148.59	38	38	8935.9	10	10	28		26625	cdid1200
cdid1486	148.24	19	19	9896.6	8	8	24	Deamidation (NQ)	39096	cdid1486
cdid735	148.24	23	23	11596	8	8	18		32588	cdid735
cdid1121	148.2	17	17	5247.3	11	11	28	Deamidation (NQ)	74972	cdid1121
cdid3043	148.18	29	29	7405.7	6	6	13	Acetylation (Protein N-term); Deamidation (NQ); Dehydration	19484	cdid3043
cdid2828	148.16	49	49	18953	6	6	16		9687	cdid2828
cdid3330	148.07	17	17	4214.8	6	6	13		41326	cdid3330
cdid1101	147.94	26	26	2330.7	8	8	19		35719	cdid1101
cdid3095	147.8	21	21	2236.3	7	7	16		32142	cdid3095
cdid2907	147.68	29	29	17457	7	7	23		14088	cdid2907
cdid2194	147.27	42	42	45365	6	6	28		13302	cdid2194
cdid1971	147.26	19	19	24911	9	9	33	Oxidation (M)	34821	cdid1971
cdid438	147.17	20	20	2176.5	8	8	13		46091	cdid438
cdid3375	146.9	17	17	609.89	6	6	15	Dehydration	45198	cdid3375
cdid2609	146.86	38	38	13594	6	6	26		19905	cdid2609
cdid989	146.41	11	11	2272.1	6	6	10		67826	cdid989
cdid1930	146.21	10	10	1555.3	11	11	23		148047	cdid1930
cdid1502	146.19	15	15	3206	11	11	28		78299	cdid1502
cdid1842	146.17	21	21	6369.4	12	12	28		52533	cdid1842
cdid664	145.96	29	29	6921.4	12	12	24		44828	cdid664
cdid2143	145.95	26	26	5973.7	9	9	14	Carbamidomethylation	36303	cdid2143
cdid752	145.83	15	15	2147.6	10	10	19		68890	cdid752
cdid225	145.78	19	19	1555.4	5	5	14		32594	cdid225
cdid2748	145.49	20	20	7547.6	7	7	16		36204	cdid2748
cdid2600	145.39	13	13	421.45	6	6	16		59376	cdid2600
cdid1537	145.3	18	18	7167.8	5	5	9		33627	cdid1537
cdid525	145.25	16	16	16274	6	6	17		34349	cdid525
cdid1536	145.24	11	11	14232	7	7	23	Acetylation (Protein N-term)	64615	cdid1536
cdid1342	145.16	18	18	6295	9	9	20	Acetylation (Protein N-term)	48973	cdid1342
cdid125	144.81	55	55	6113.2	10	10	35		16835	cdid125
cdid2351	144.76	11	11	7272.5	6	6	11	Deamidation (NQ)	61832	cdid2351
cdid1532	144.72	19	19	11550	6	6	18		37959	cdid1532
cdid1695	144.52	18	18	4296.1	8	8	16		50536	cdid1695
cdid2886	144.49	35	35	2724.2	9	9	19		28644	cdid2886
cdid1712	144.29	36	36	7940.5	8	8	28		25319	cdid1712
cdid3757	144.17	24	24	7251.6	11	11	30	Deamidation (NQ); Dehydration	46359	cdid3757
cdid3383	143.97	22	22	2530.6	9	9	19		45622	cdid3383
cdid2904	143.91	33	33	11267	8	8	17		15685	cdid2904
cdid1677	143.61	21	21	1238.9	8	8	22		39010	cdid1677
cdid459	143.49	21	21	5732.1	10	10	23		45494	cdid459
cdid613	143.27	12	12	916.27	8	8	24		81760	cdid613
cdid304	143.25	44	44	19415	9	9	33		14307	cdid304
cdid2671	143.19	14	14	257.07	2	2	6		25617	cdid2671
cdid241	143.03	12	12	1484.9	6	6	9		63933	cdid241
cdid1115	142.67	27	27	10500	8	8	19		33291	cdid1115
cdid2743	142.65	19	19	1974.1	6	6	12		39372	cdid2743
cdid2764	142.6	25	25	869.02	8	7	18		36594	cdid2764
cdid338	142.53	32	32	39241	5	5	29	Deamidation (NQ)	17801	cdid338
cdid3076	142.09	23	23	4011.5	6	6	16		32104	cdid3076
cdid3030	142.08	18	18	4797.6	8	8	17		43297	cdid3030
cdid2792	142.06	17	17	2738.9	7	7	14		44012	cdid2792
cdid1533	142.01	9	9	17833	7	7	22	Deamidation (NQ)	66926	cdid1533
cdid2014	141.96	29	29	7992.6	8	8	17		25950	cdid2014
cdid2150	141.86	15	15	2928	9	9	21		75627	cdid2150
cdid827	141.76	10	10	1404.7	9	9	24		98680	cdid827
cdid2318	141.51	12	12	3599	9	9	20		76845	cdid2318
cdid3064	141.37	34	34	2275.3	7	7	12		20138	cdid3064
cdid2253	141.22	54	54	10053	8	8	19		18083	cdid2253
cdid1	141.2	32	32	3248.5	5	5	15		18495	cdid1
cdid1269	140.96	20	20	4474.9	8	8	16		47486	cdid1269
cdid1737	140.91	13	13	832.11	7	7	13	Acetylation (Protein N-term); Oxidation (M)	67173	cdid1737
cdid169	140.79	26	26	22481	8	8	21		33804	cdid169
cdid1729	140.32	22	22	5136.1	7	7	22		37883	cdid1729
cdid1544	140.31	7	7	1603.6	8	8	12		129584	cdid1544
cdid1758	140.29	23	23	3373.8	7	7	17		32661	cdid1758
cdid2774	140.25	16	16	1412	8	8	15		60783	cdid2774
cdid301	140.21	28	28	4392.9	5	5	11	Deamidation (NQ)	23461	cdid301
cdid1294	140.07	13	13	5481.7	10	10	19		77093	cdid1294
cdid2184	139.87	11	11	2906.7	10	10	23		89346	cdid2184
cdid567	139.75	16	16	53854	5	5	33	Deamidation (NQ)	36983	cdid567
cdid1134	139.64	14	14	2469.3	5	5	12		35194	cdid1134
cdid930	139.62	27	27	18247	10	10	27		28956	cdid930
cdid204	139.58	16	16	3431.7	6	6	13		49341	cdid204
cdid1100	139.54	10	10	2363.2	8	8	22	Deamidation (NQ)	86713	cdid1100
cdid3077	139.47	21	21	4186.5	7	7	19		31152	cdid3077
cdid3327	139.26	18	18	1785.8	5	5	11		32327	cdid3327
cdid448	139.18	17	17	3009	11	11	20	Acetylation (Protein N-term)	70016	cdid448
cdid295	139.11	42	42	7149	7	7	28		12808	cdid295
cdid3024	139.08	25	25	2750.5	7	7	16		33935	cdid3024
cdid1093	139.05	14	14	8305	7	7	21		50025	cdid1093
cdid1278	139.04	16	16	2644.7	9	9	22		62395	cdid1278
cdid2745	139	15	15	1207.9	5	5	16		39035	cdid2745
cdid3072	138.89	12	12	5746	8	8	16	Deamidation (NQ)	72813	cdid3072
cdid223	138.84	19	19	4148.3	8	8	19		41155	cdid223
cdid3039	138.77	12	12	3958.9	6	6	11	Deamidation (NQ)	53524	cdid3039
cdid3132	138.58	15	15	1264.9	7	6	14		52055	cdid3132
cdid2202	138.14	26	26	15760	6	6	17		23658	cdid2202
cdid268	138.13	21	21	15486	8	8	27	Acetylation (Protein N-term); Deamidation (NQ)	34062	cdid268
cdid218	137.73	35	35	5127.3	6	6	14	Deamidation (NQ); Dehydration	20531	cdid218
cdid608	137.73	24	24	3073	7	7	22	Deamidation (NQ)	34763	cdid608
cdid1133	137.49	8	8	1885	5	5	8		60856	cdid1133
cdid2047	137.37	26	26	3580.6	9	9	16		34615	cdid2047
cdid1750	137.24	40	40	5291.7	8	8	20	Acetylation (Protein N-term)	26700	cdid1750
cdid1024	137.13	26	26	7559.3	8	8	14		34700	cdid1024
cdid1950	137.03	17	17	9568.7	7	7	23	Dehydration	37188	cdid1950
cdid1540	136.95	15	15	1096.3	4	4	13	Deamidation (NQ)	37541	cdid1540
cdid717	136.82	18	18	3822.1	7	7	15		45909	cdid717
cdid572	136.81	17	17	4147.1	7	7	17		45726	cdid572
cdid1723	136.37	12	12	609.35	6	6	11		55894	cdid1723
cdid1033	136.37	35	35	9288.9	10	10	28		30373	cdid1033
cdid296	136.12	29	29	21119	7	7	38		24208	cdid296
cdid2946	135.99	33	33	2940.1	7	7	16	Deamidation (NQ)	26226	cdid2946
cdid3162	135.91	18	18	4511	6	5	15	Deamidation (NQ)	36266	cdid3162
cdid1107	135.75	10	10	1592	6	6	10		70016	cdid1107
cdid1926	135.59	15	15	3150.4	7	7	11		58455	cdid1926
cdid1865	135.28	21	21	1517.4	5	5	10		26820	cdid1865
cdid617	134.87	11	11	4376.5	5	5	13		52371	cdid617
cdid2349	134.81	19	19	1426.9	9	9	22	Deamidation (NQ)	55135	cdid2349
cdid1102	134.72	30	30	13498	3	3	14	Carbamidomethylation	10511	cdid1102
cdid1862	134.61	20	20	5309.9	7	7	22		35461	cdid1862
cdid1817	134.61	16	16	829.36	7	7	17		50137	cdid1817
cdid3779	134.6	23	23	2404.7	8	8	14	Dehydration	36068	cdid3779
cdid1697	134.51	19	19	5592.8	7	7	15		33452	cdid1697
cdid917	134.5	16	16	4339	7	7	19	Deamidation (NQ)	36675	cdid917
cdid441	134.43	20	20	17526	9	9	23	Deamidation (NQ)	40320	cdid441
cdid2981	134.32	13	13	3912.6	12	11	22	Carbamidomethylation	84616	cdid2981
cdid1006	134.31	22	22	2290.7	4	4	13	Deamidation (NQ)	25389	cdid1006
cdid1813	133.93	18	18	4054.5	6	6	17		38232	cdid1813
cdid2467	133.73	16	16	1595.9	10	9	22		77945	cdid2467
cdid2855	133.71	11	11	1203.8	8	7	16		68598	cdid2855
cdid2586	133.62	21	21	13616	7	6	22		28368	cdid2586
cdid3499	133.6	50	50	23611	4	4	18		7757	cdid3499
cdid27	133.37	16	16	3827.4	5	5	8		32942	cdid27
cdid1748	133.03	11	11	7764.2	7	7	14		52235	cdid1748
cdid3139	133.02	16	16	2187	7	7	12		44877	cdid3139
cdid14	132.73	16	16	12915	6	6	15		35755	cdid14
cdid293	132.68	45	45	13021	6	6	21	Deamidation (NQ); Oxidation (M)	14405	cdid293
cdid3008	132.41	18	18	3021.7	6	6	15	Carbamidomethylation; Deamidation (NQ)	41815	cdid3008
cdid2309	132.23	17	17	1492.2	5	5	9		24272	cdid2309
cdid2759	132.14	21	21	2782.3	8	8	18		44449	cdid2759
cdid553	132.08	31	31	5789.2	5	5	15		16270	cdid553
cdid3280	132.07	32	32	4160.6	6	6	14		21461	cdid3280
cdid1625	132.02	16	16	2610.7	6	6	12		35269	cdid1625
cdid2016	131.67	14	14	5065	6	6	25	Deamidation (NQ); Dehydration	39585	cdid2016
cdid252	131.67	11	11	613.35	5	5	9		52688	cdid252
cdid3144	131.58	10	10	865.22	7	7	14		83314	cdid3144
cdid554	131.57	17	17	7309	7	7	14		45552	cdid554
cdid1496	131.29	24	24	29549	6	6	16		23172	cdid1496
cdid1785	131.16	20	20	2011.7	6	6	13	Deamidation (NQ)	34812	cdid1785
cdid1116	131.11	18	18	1327	6	6	15		37232	cdid1116
cdid3207	131.02	18	18	3427.6	6	6	12		34308	cdid3207
cdid3279	130.63	65	65	9829.8	7	6	18		11548	cdid3279
cdid3096	130.63	12	12	7540.2	6	3	20		51403	cdid3096
cdid996	130.59	20	20	1910.8	6	6	8		41334	cdid996
cdid1968	130.54	65	65	3143	4	4	41		5944	cdid1968
cdid2606	130.52	13	13	3926.8	10	10	20		72497	cdid2606
cdid1767	130.36	8	8	26156	7	7	18		59696	cdid1767
cdid2901	130.32	14	14	1423.8	6	6	14		49227	cdid2901
cdid858	130.32	21	21	7508.3	7	7	18		34167	cdid858
cdid3161	130.26	21	21	1570	8	8	18		45414	cdid3161
cdid778	130.22	12	12	1438.2	8	8	21		78852	cdid778
cdid305	130.21	25	25	12970	4	4	20	Oxidation (M)	13901	cdid305
cdid1568	130.1	9	9	878.69	5	5	10		67646	cdid1568
cdid1184	130.02	12	12	1010.7	5	5	10		52686	cdid1184
cdid537	129.91	17	17	1132.8	5	5	8		28135	cdid537
cdid2141	129.85	24	24	1912.8	7	7	16	Acetylation (Protein N-term)	28978	cdid2141
cdid2588	129.73	15	15	3083.1	7	7	16		53090	cdid2588
cdid283	129.7	54	54	18123	7	7	26	Acetylation (Protein N-term)	11323	cdid283
cdid690	129.68	14	14	7785.2	6	6	15	Deamidation (NQ); Dehydration	47233	cdid690
cdid2935	129.61	23	23	68315	6	6	24		20908	cdid2935
cdid748	129.58	13	13	3151.2	8	8	14		58027	cdid748
cdid1810	129.56	18	18	5949.8	4	4	9		20356	cdid1810
cdid1143	129.48	18	18	3997.3	8	8	20		59132	cdid1143
cdid1154	129.26	17	17	1024.2	5	5	13	Deamidation (NQ)	35783	cdid1154
cdid1190	129.09	21	21	2064	6	6	12		38453	cdid1190
cdid2751	128.7	16	16	774.74	6	6	15		43906	cdid2751
cdid1499	128.46	7	7	588.9	4	4	10		72052	cdid1499
cdid339	128.46	16	16	3921.7	8	8	17		47045	cdid339
cdid281	128.4	22	22	12042	5	5	16	Oxidation (M)	23392	cdid281
cdid299	128.39	10	10	3886	6	6	13		48157	cdid299
cdid2921	128.33	36	36	10763	4	4	11		11790	cdid2921
cdid1558	128.33	13	13	1993.8	7	7	14		56809	cdid1558
cdid1465	128.28	20	20	6522.1	6	6	23	Deamidation (NQ)	28863	cdid1465
cdid1565	128.21	18	18	749.9	6	6	16		37953	cdid1565
cdid1572	128.2	14	14	1410.6	4	4	9		32571	cdid1572
cdid632	128.06	17	17	2494.5	7	7	13		45603	cdid632
cdid2207	127.92	10	10	9170.3	4	4	8		47927	cdid2207
cdid2055	127.73	29	29	9096.1	7	7	19		24351	cdid2055
cdid2376	127.62	28	28	6661.7	7	7	18		24518	cdid2376
cdid2666	127.59	7	7	2075.6	4	2	10		43676	cdid2666
cdid1699	127.43	15	15	1956.2	5	5	9		39571	cdid1699
cdid2212	127.39	17	17	8182.4	8	8	18		47194	cdid2212
cdid1482	127.33	26	26	7852	10	10	23		42191	cdid1482
cdid3085	127.2	19	19	2833.1	6	5	12		36567	cdid3085
cdid611	127.05	18	18	974.5	5	5	12		35869	cdid611
cdid3063	126.95	21	21	3345	6	6	15	Deamidation (NQ)	30992	cdid3063
cdid1947	126.87	8	8	1920.5	6	6	12		92572	cdid1947
cdid290	126.81	39	39	7529.5	5	5	7		13256	cdid290
cdid531	126.81	8	8	1399.5	5	5	9		67817	cdid531
cdid1272	126.57	12	12	2035.8	6	6	11		65339	cdid1272
cdid865	126.55	23	23	8596	5	5	18		25255	cdid865
cdid1035	126.53	7	7	464.79	6	6	10		110064	cdid1035
cdid1230	126.37	13	13	1066.8	7	7	21		58923	cdid1230
cdid286	126.32	39	39	20412	6	6	25	Deamidation (NQ); Oxidation (M)	14424	cdid286
cdid2945	126.23	12	12	1817.5	4	4	11		44787	cdid2945
cdid3514	126.11	26	26	6359.4	6	6	13	Carbamidomethylation	22856	cdid3514
cdid198	125.97	10	10	693.56	4	3	12		51378	cdid198
cdid3093	125.66	17	17	5618.4	4	4	8		33552	cdid3093
cdid3050	125.51	7	7	1238.9	6	6	14		111447	cdid3050
cdid1339	125.5	20	20	4325.7	7	7	12		38643	cdid1339
cdid1931	125.47	17	17	3660.9	5	5	8		32194	cdid1931
cdid834	125.23	8	8	2487.9	4	4	7		53907	cdid834
cdid534	125.21	8	8	7387.7	4	4	14		44044	cdid534
cdid1961	125.13	21	21	1913.7	9	9	20		46088	cdid1961
cdid233	124.79	28	28	3454.6	3	3	6		16116	cdid233
cdid2840	124.7	14	14	3177.4	7	7	20		46452	cdid2840
cdid718	124.57	19	19	8930.1	8	8	19	Deamidation (NQ); Dehydration	38131	cdid718
cdid740	124.56	26	26	2294.2	6	6	9		31877	cdid740
cdid1705	124.36	18	18	4696.1	6	6	9		38231	cdid1705
cdid1507	123.96	17	17	560.99	3	3	10		25398	cdid1507
cdid1692	123.57	11	11	4414.2	6	6	11		49343	cdid1692
cdid2847	123.47	21	21	4470.6	11	11	18		50330	cdid2847
cdid2753	123.47	16	16	2752.5	7	7	15		53180	cdid2753
cdid248	123.42	5	5	633.06	6	6	12	Deamidation (NQ)	171603	cdid248
cdid3114	123.14	25	25	1128.9	5	5	9		27163	cdid3114
cdid2693	123.11	11	11	1029.3	6	6	18		64601	cdid2693
cdid2062	122.87	10	10	2162.1	7	7	22		81372	cdid2062
cdid1287	122.55	11	11	2510.1	6	6	16		52714	cdid1287
cdid211	122.36	23	23	3194.1	4	4	7		21431	cdid211
cdid1348	122.26	13	13	787.61	4	4	5	Deamidation (NQ)	40029	cdid1348
cdid1168	122.19	14	14	2192.6	5	5	16		42613	cdid1168
cdid629	122.15	16	16	2270.8	6	5	11		38632	cdid629
cdid1755	122.12	79	79	14237	5	5	18	Deamidation (NQ)	5827	cdid1755
cdid168	121.87	5	5	103.48	4	4	8		111616	cdid168
cdid2153	121.52	12	12	988.79	4	4	7		43952	cdid2153
cdid773	121.51	19	19	7498.4	4	4	11		24352	cdid773
cdid1327	121.33	21	21	2857.1	6	6	12		31407	cdid1327
cdid2930	121.26	13	13	1450.1	5	5	9		42250	cdid2930
cdid1466	121.24	14	14	3267	5	5	12		42026	cdid1466
cdid3796	121.23	64	64	4036.7	5	5	25		8946	cdid3796
cdid1089	121.17	18	18	7435.7	4	4	10		25551	cdid1089
cdid101	121.16	11	11	788.86	4	4	8		50423	cdid101
cdid35	121.05	16	16	3971.5	6	6	15		38464	cdid35
cdid1580	121.01	33	33	10594	6	6	31	Deamidation (NQ)	17905	cdid1580
cdid1057	120.93	8	8	684.72	6	6	17		83227	cdid1057
cdid2744	120.87	22	22	2866	7	7	12		38695	cdid2744
cdid622	120.83	14	14	2607.8	7	7	16		52182	cdid622
cdid1377	120.78	10	10	1987.5	5	4	11		51465	cdid1377
cdid771	120.61	19	19	1139.1	5	5	10		32464	cdid771
cdid2380	120.61	17	17	4352.1	5	5	21	Acetylation (Protein N-term)	29770	cdid2380
cdid337	120.54	22	22	12955	4	4	21		16386	cdid337
cdid196	120.46	29	29	5345.8	5	5	8		20002	cdid196
cdid2206	120.46	26	26	5455.3	4	4	9	Carbamidomethylation; Oxidation (M)	16367	cdid2206
cdid743	120.32	16	16	2394.2	5	5	10		34311	cdid743
cdid1382	119.89	16	16	11943	6	6	21		42031	cdid1382
cdid580	119.78	18	18	4173.4	7	7	9		40804	cdid580
cdid2736	119.78	7	7	410.57	4	4	12		71023	cdid2736
cdid3171	119.73	16	16	4176	6	5	14		42502	cdid3171
cdid1295	119.56	9	9	3696.1	7	7	34		81261	cdid1295
cdid2754	119.55	13	13	3173	7	7	10		52997	cdid2754
cdid1790	119.53	27	27	3978	4	4	10		19037	cdid1790
cdid2943	119.46	14	14	2269.2	6	6	12		50657	cdid2943
cdid681	119.45	11	11	745.08	4	4	8		38384	cdid681
cdid945	119.41	7	7	1847.9	8	8	14		117040	cdid945
cdid2024	119.34	11	11	770.93	4	4	6		61002	cdid2024
cdid1316	119.33	25	25	3471.6	7	7	22		27655	cdid1316
cdid1577	119.23	25	25	6729.1	8	8	16		28813	cdid1577
cdid2315	119.13	6	6	567.74	7	7	13		127690	cdid2315
cdid1202	118.96	21	21	4684.4	6	6	14	Deamidation (NQ); Dehydration	34503	cdid1202
cdid1933	118.82	19	19	1621.1	5	5	12		32099	cdid1933
cdid3210	118.8	32	32	2488.8	6	6	12		22835	cdid3210
cdid2796	118.74	19	19	3485.5	6	6	12		35011	cdid2796
cdid2225	118.72	18	18	1257.8	5	5	17	Carbamidomethylation	36653	cdid2225
cdid876	118.67	14	14	5447.1	5	4	9	Deamidation (NQ)	42210	cdid876
cdid875	118.66	13	13	3364.7	4	4	18		40484	cdid875
cdid148	118.59	19	19	1384.1	5	5	6		30959	cdid148
cdid3159	118.51	17	17	1414.2	5	5	6		29252	cdid3159
cdid114	118.32	10	10	1466.1	5	4	14		49705	cdid114
cdid202	118.27	19	19	4171.9	5	5	11		30754	cdid202
cdid1454	118.13	21	21	9368.1	3	3	38	Deamidation (NQ); Dehydration	19929	cdid1454
cdid3051	118.02	18	18	1732.7	5	5	8		33495	cdid3051
cdid816	117.99	28	28	2781.9	8	8	15		27969	cdid816
cdid918	117.83	10	10	3546.6	5	5	15		40647	cdid918
cdid3202	117.35	14	14	976.42	4	4	9		34634	cdid3202
cdid1179	117.26	30	30	1447.1	7	7	20		27248	cdid1179
cdid2842	117.12	13	13	1956.5	5	5	11		41198	cdid2842
cdid1304	116.99	18	18	3604.8	4	4	11	Deamidation (NQ)	25536	cdid1304
cdid802	116.95	11	11	496.91	4	4	7		43980	cdid802
cdid1698	116.89	10	10	1540.3	3	3	9		43325	cdid1698
cdid3205	116.76	11	11	869.67	4	4	9		45640	cdid3205
cdid1563	116.65	23	23	932.52	3	3	12		16028	cdid1563
cdid2610	116.63	14	14	1534.9	5	5	13		44193	cdid2610
cdid999	116.63	20	20	1201.7	5	5	9	Acetylation (Protein N-term)	33936	cdid999
cdid1415	116.47	10	10	467.08	6	6	10		62255	cdid1415
cdid847	116.44	15	15	2066.6	3	3	6		26286	cdid847
cdid3170	116.35	25	25	1685.3	7	7	14		32776	cdid3170
cdid1504	116.3	16	16	2100.1	4	4	8		32504	cdid1504
cdid779	116.25	18	18	1565.2	6	6	17		36212	cdid779
cdid679	116.21	8	8	299.17	3	3	6		49652	cdid679
cdid3187	116.07	10	10	2690.6	6	6	14		61686	cdid3187
cdid1165	115.99	11	11	714.37	4	4	6		47206	cdid1165
cdid1112	115.89	18	18	660.29	4	4	7	Carbamidomethylation	26169	cdid1112
cdid2323	115.8	19	19	1495.2	6	6	13		34917	cdid2323
cdid1139	115.63	24	24	16719	7	7	18		23527	cdid1139
cdid2905	115.58	44	44	10671	5	5	13		9175	cdid2905
cdid652	115.56	19	19	2281.4	6	5	10	Deamidation (NQ)	34165	cdid652
cdid2612	115.5	25	25	3842.3	7	7	19		29392	cdid2612
cdid254	115.39	10	10	3367.6	5	5	12		52369	cdid254
cdid898	115.36	17	17	128.85	4	4	8		28117	cdid898
cdid1058	115.08	6	6	943.66	7	7	12		135821	cdid1058
cdid2203	114.97	25	25	8865.5	4	4	14		15041	cdid2203
cdid1001	114.87	12	12	1132.6	7	7	21		64932	cdid1001
cdid2635	114.81	9	9	1302.5	5	4	14		54197	cdid2635
cdid3124	114.73	11	11	860.11	5	5	9		50337	cdid3124
cdid1343	114.4	34	34	2780.8	7	7	17		22699	cdid1343
cdid732	114.16	26	26	16061	5	5	20	Deamidation (NQ); Dehydration	19882	cdid732
cdid1720	114.16	13	13	1670.8	3	3	5		27750	cdid1720
cdid624	114.15	18	18	3130.8	5	5	9		31638	cdid624
cdid2841	114.02	14	14	1649.4	5	5	8		35289	cdid2841
cdid1140	113.98	41	41	16341	4	4	12		11024	cdid1140
cdid904	113.97	16	16	458.38	3	3	9		31084	cdid904
cdid1153	113.81	32	32	2237.2	5	5	9		18891	cdid1153
cdid24	113.76	10	10	6053.5	6	6	20		36262	cdid24
cdid881	113.7	20	20	2531.2	5	5	12	Deamidation (NQ); Dehydration	23218	cdid881
cdid2778	113.4	6	6	1065.4	4	4	12		83709	cdid2778
cdid2775	113.34	16	16	2156.8	5	5	11		34771	cdid2775
cdid1109	113.33	17	17	4492.2	8	8	19	Dehydration	42260	cdid1109
cdid1239	112.9	28	28	2238.6	5	5	16		22731	cdid1239
cdid2	112.69	31	31	2395.7	7	7	14		25288	cdid2
cdid1711	112.67	24	24	9261.8	4	4	16	Deamidation (NQ)	14480	cdid1711
cdid1440	112.51	8	8	1807.1	5	5	18		76192	cdid1440
cdid992	112.25	17	17	950.98	5	5	8		37392	cdid992
cdid2314	112.24	31	31	2184.6	6	6	11		22670	cdid2314
cdid163	112.18	50	50	1135.5	6	6	18		11131	cdid163
cdid1056	112.1	17	17	1087.5	6	6	14		40379	cdid1056
cdid2209	111.98	7	7	2234.5	5	5	9		56130	cdid2209
cdid2220	111.92	13	13	1341.1	6	6	9		58967	cdid2220
cdid3315	111.59	13	13	1176.4	4	4	11		35348	cdid3315
cdid755	111.59	11	11	1303.8	6	6	18		53854	cdid755
cdid2468	111.42	11	11	1987.5	4	2	10		46119	cdid2468
cdid1768	111.15	9	9	2654.1	7	7	12	Carbamidomethylation	76648	cdid1768
cdid529	111.15	13	13	889.99	6	6	11		53160	cdid529
cdid2811	111.12	13	13	947.62	3	3	8		35015	cdid2811
cdid352	110.98	8	8	8926.6	3	3	11		43040	cdid352
cdid2735	110.6	16	16	1204.3	6	6	11		35977	cdid2735
cdid2817	110.55	11	11	1282.5	4	4	12		41940	cdid2817
cdid684	110.54	30	30	3765.9	3	3	9		12216	cdid684
cdid195	110.36	17	17	2809.5	3	3	5	Carbamidomethylation	19006	cdid195
cdid2829	110.33	42	42	14983	8	8	18		11580	cdid2829
cdid2048	110.25	13	13	1749.8	6	6	12		50750	cdid2048
cdid1774	110.18	10	10	1693.7	3	3	12		34226	cdid1774
cdid2192	110.16	8	8	12082	3	3	21	Deamidation (NQ)	46490	cdid2192
cdid866	110.15	16	16	3107.8	5	5	11		35043	cdid866
cdid772	110.05	18	18	1979.9	6	6	14		35576	cdid772
cdid699	110.02	9	9	7010	6	6	11		53829	cdid699
cdid1301	109.91	27	27	2889.4	6	6	9		24002	cdid1301
cdid3695	109.78	46	46	3020.6	9	9	20		18439	cdid3695
cdid842	109.76	12	12	3569.3	7	7	16		48631	cdid842
cdid2684	109.75	40	40	14985	4	4	12		13662	cdid2684
cdid533	109.7	35	35	2671.6	7	7	15	Acetylation (Protein N-term)	24050	cdid533
cdid1279	109.68	16	16	1074.1	5	5	9		28825	cdid1279
cdid1754	109.55	14	14	1349.7	3	3	5		22680	cdid1754
cdid1171	109.46	9	9	353.15	3	3	7		48447	cdid1171
cdid2906	109.32	16	16	7304.9	3	3	9		17963	cdid2906
cdid272	109.15	16	16	686.73	5	4	12		34260	cdid272
cdid1031	109.13	14	14	683.92	3	3	4		26572	cdid1031
cdid1919	109.13	16	16	1381.8	6	6	11		38434	cdid1919
cdid2641	109.11	12	12	606.39	5	5	12		46837	cdid2641
cdid896	109.1	11	11	3579.9	3	3	7		33081	cdid896
cdid1135	108.97	10	10	1041.2	9	8	13		83223	cdid1135
cdid1814	108.93	19	19	299.63	4	4	10		27051	cdid1814
cdid235	108.73	6	6	1172	5	5	11		85912	cdid235
cdid1212	108.5	13	13	1173.5	6	6	15		38141	cdid1212
cdid2226	108.49	18	18	1247.6	4	4	8	Deamidation (NQ)	27900	cdid2226
cdid2746	108.34	10	10	853.83	4	4	10		39988	cdid2746
cdid1503	108.33	26	26	508.95	5	5	7		21403	cdid1503
cdid2375	108.19	10	10	5679.8	6	6	16	Acetylation (Protein N-term); Deamidation (NQ)	63214	cdid2375
cdid3552	108.07	43	43	46981	8	8	19		13604	cdid3552
cdid1494	108.02	12	12	3227.9	4	4	11		42777	cdid1494
cdid2752	107.88	10	10	1287.8	4	4	13		43766	cdid2752
cdid623	107.75	17	17	779.32	5	5	13		36854	cdid623
cdid1539	107.61	9	9	1293.9	3	3	10		48967	cdid1539
cdid3782	107.59	20	20	481.73	4	4	7		25688	cdid3782
cdid571	107.53	42	42	3604.9	6	6	10		14232	cdid571
cdid2896	107.47	11	11	3929.5	4	4	14		37320	cdid2896
cdid2843	107.34	11	11	1479.7	4	4	8		38672	cdid2843
cdid3038	107.25	18	18	2933.3	6	6	15		38140	cdid3038
cdid3755	107.25	17	17	1779.2	4	4	8		19550	cdid3755
cdid2120	107.22	17	17	450.4	2	2	3		17454	cdid2120
cdid243	107.15	19	19	1504.4	5	5	10		25852	cdid243
cdid721	106.98	13	13	805.97	4	4	8		39926	cdid721
cdid3106	106.92	11	11	1304.7	3	3	5		32245	cdid3106
cdid2687	106.89	24	24	12235	5	5	12		20537	cdid2687
cdid1541	106.87	19	19	1993.9	4	4	9		17687	cdid1541
cdid1446	106.84	25	25	11150	8	8	19		24905	cdid1446
cdid3251	106.83	49	49	4480.6	5	5	13		8455	cdid3251
cdid1783	106.42	10	10	739.75	3	3	5		30685	cdid1783
cdid601	106.34	13	13	1610.8	4	4	11	Carbamidomethylation	39717	cdid601
cdid3175	106.33	24	24	5416.5	4	4	10		19149	cdid3175
cdid1542	106.27	11	11	1299	5	5	10		44951	cdid1542
cdid1181	106.06	14	14	1333.2	3	3	6		27820	cdid1181
cdid1992	106	41	41	7544.2	7	7	18		15876	cdid1992
cdid1870	105.95	17	17	830.65	2	2	5		15663	cdid1870
cdid751	105.94	10	10	941.38	5	5	9		48074	cdid751
cdid2061	105.56	13	13	510.6	2	2	4		25171	cdid2061
cdid1757	105.51	9	9	673.29	3	3	9		38323	cdid1757
cdid2146	105.5	13	13	5482.4	5	5	18		37110	cdid2146
cdid897	105.46	10	10	3338	3	3	7		36475	cdid897
cdid1986	105.44	12	12	18913	8	8	14		71819	cdid1986
cdid3069	105.4	9	9	9020.6	4	4	15		45072	cdid3069
cdid978	105.25	17	17	2327.2	4	4	10		26116	cdid978
cdid3067	105.23	21	21	860.31	4	4	9		23526	cdid3067
cdid1717	105.15	16	16	2439.3	3	3	10		21546	cdid1717
cdid1176	105.09	11	11	751.97	3	3	6		26265	cdid1176
cdid369	104.82	30	30	2296.6	4	4	9		15166	cdid369
cdid7	104.79	11	11	1254.1	6	6	9		64274	cdid7
cdid1956	104.58	18	18	6078.5	5	5	15		24966	cdid1956
cdid1690	104.54	11	11	288.52	4	4	11		46003	cdid1690
cdid3230	104.51	17	17	1508.7	6	6	12		33492	cdid3230
cdid2277	104.46	14	14	1937.6	4	3	9		27417	cdid2277
cdid460	104.38	18	18	2003.2	5	5	13	Deamidation (NQ); Dehydration	30751	cdid460
cdid250	104.25	21	21	2097.6	5	5	14		23462	cdid250
cdid1746	104.1	21	21	11358	4	4	16	Deamidation (NQ); Dehydration	16380	cdid1746
cdid120	103.9	9	9	2183.9	3	3	9		43191	cdid120
cdid1297	103.86	9	9	1964.5	6	6	11	Deamidation (NQ)	64581	cdid1297
cdid2204	103.76	8	8	5880.5	3	3	6		38922	cdid2204
cdid1761	103.65	12	12	1870.5	5	5	8		39345	cdid1761
cdid1564	103.5	33	33	2568.7	5	5	10		13452	cdid1564
cdid3616	103.48	33	33	1559.8	3	3	5		15155	cdid3616
cdid943	103.41	6	6	663.92	3	3	6		58181	cdid943
cdid2942	103.36	10	10	7964.1	5	5	15		59767	cdid2942
cdid3276	103.35	6	6	616.17	2	2	4		50578	cdid3276
cdid1678	103.33	16	16	154.51	5	5	10		28789	cdid1678
cdid1266	103.28	13	13	1401.3	4	4	10		33421	cdid1266
cdid709	102.72	13	13	626.65	4	4	8		30303	cdid709
cdid2599	102.71	11	11	552.79	3	2	5		27060	cdid2599
cdid1847	102.68	17	17	561.5	3	3	8		24723	cdid1847
cdid993	102.68	12	12	3628.9	5	4	8		39813	cdid993
cdid818	102.61	13	13	988.5	4	4	15		31056	cdid818
cdid3125	102.6	14	14	3531.7	7	7	20		52200	cdid3125
cdid2169	102.53	25	25	1147	3	3	4		14572	cdid2169
cdid906	102.35	24	24	2926.4	4	4	12		21680	cdid906
cdid1436	102.12	12	12	1634.9	6	6	8		48157	cdid1436
cdid3109	102.04	10	10	625.07	4	4	11		43371	cdid3109
cdid3022	102.04	14	14	1496.1	5	5	11		38771	cdid3022
cdid1938	101.98	8	8	392.57	7	5	12		92167	cdid1938
cdid432	101.94	10	10	1716.2	4	4	5		39974	cdid432
cdid631	101.91	13	13	5269.4	4	4	9		34677	cdid631
cdid1708	101.88	13	13	2198.5	4	4	10		31718	cdid1708
cdid1245	101.86	18	18	1138.2	3	3	9		22310	cdid1245
cdid2343	101.77	8	8	920.79	3	3	7		42944	cdid2343
cdid1871	101.51	12	12	3823.1	5	5	12		37495	cdid1871
cdid979	101.3	10	10	949.47	3	3	7		37782	cdid979
cdid360	101.13	9	9	1471.8	4	4	7		39039	cdid360
cdid171	101.12	12	12	1006.4	4	4	7		35749	cdid171
cdid464	101.1	22	22	2660.2	3	3	8		15407	cdid464
cdid1124	100.97	11	11	221.89	4	4	7		47483	cdid1124
cdid1428	100.97	8	8	1435.2	4	4	13	Deamidation (NQ)	53921	cdid1428
cdid3338	100.65	12	12	803.81	5	5	16		48214	cdid3338
cdid2853	100.64	14	14	579	4	4	5		33852	cdid2853
cdid2647	100.47	23	23	317.35	4	4	6		22097	cdid2647
cdid353	100.46	18	18	2730.9	6	6	13		26401	cdid353
cdid3529	100.33	11	11	3956	4	4	12		30572	cdid3529
cdid2284	100.17	14	14	1221.9	5	4	6		42854	cdid2284
cdid2830	100.11	64	64	5157.3	4	4	9		6700	cdid2830
cdid2989	100.06	12	12	1284.5	5	5	14	Deamidation (NQ)	43222	cdid2989
cdid1421	100.02	5	5	354.81	3	3	6		71439	cdid1421
cdid565	99.82	23	23	4508.8	3	3	7		15919	cdid565
cdid1574	99.56	28	28	734.16	4	4	15		17953	cdid1574
cdid498	99.42	29	29	1180.9	6	6	9		24300	cdid498
cdid3780	99.41	21	21	1000.9	3	3	9		17289	cdid3780
cdid2913	99.35	8	8	2860.7	3	3	8		35710	cdid2913
cdid2926	99.32	13	13	727.14	6	6	9		43713	cdid2926
cdid1071	99.31	4	4	485.94	4	4	8		128181	cdid1071
cdid142	99.31	16	16	139.25	2	2	7		19341	cdid142
cdid2987	99.19	10	10	314.47	4	4	4		44418	cdid2987
cdid3812	99.16	22	22	11575	3	3	8		15574	cdid3812
cdid289	99.03	36	36	5798.2	4	4	5		15037	cdid289
cdid2152	99.03	19	19	1037	5	5	13		25606	cdid2152
cdid2969	98.82	21	21	1187.2	5	5	8		34082	cdid2969
cdid3034	98.79	4	4	225.46	3	3	9		118679	cdid3034
cdid3137	98.77	15	15	1556.8	4	4	13		28067	cdid3137
cdid1452	98.76	12	12	931.36	6	6	10		52742	cdid1452
cdid149	98.68	19	19	11076	4	4	11		15240	cdid149
cdid986	98.67	28	28	2925.8	2	2	8		9147	cdid986
cdid3745	98.46	15	15	823.73	5	5	9		37203	cdid3745
cdid1822	98.14	53	53	301.84	3	3	3		8387	cdid1822
cdid2701	98.07	25	25	1375.7	6	6	9		20771	cdid2701
cdid597	98.06	10	10	998.75	3	3	5		36876	cdid597
cdid1685	98.01	9	9	741.81	5	5	9		58377	cdid1685
cdid2749	97.75	9	9	699.56	3	3	4		37229	cdid2749
cdid99	97.66	10	10	1009.9	5	5	13		56208	cdid99
cdid2831	97.59	32	32	7010.3	6	6	11		8498	cdid2831
cdid2073	97.57	20	20	1428.7	4	4	7		22014	cdid2073
cdid2780	97.5	5	5	287.61	3	3	7		76254	cdid2780
cdid3337	97.49	16	16	2329.3	3	3	7		17205	cdid3337
cdid1376	97.4	8	8	1952.8	3	3	9		40856	cdid1376
cdid3237	97.39	16	16	960.07	3	3	5		27666	cdid3237
cdid1821	97.36	10	10	1286	4	4	8		34957	cdid1821
cdid1727	97.33	10	10	421.91	4	4	7	Carbamidomethylation; Deamidation (NQ); Oxidation (M)	56178	cdid1727
cdid1656	97.23	10	10	264	2	2	5		25908	cdid1656
cdid2767	96.95	10	10	988.64	4	4	10		40770	cdid2767
cdid1828	96.94	13	13	1893.7	5	5	14		39192	cdid1828
cdid306	96.9	11	11	3801.4	5	5	8		35837	cdid306
cdid2070	96.84	12	12	1474.4	5	5	11		31563	cdid2070
cdid2702	96.82	18	18	975.28	7	6	12		42442	cdid2702
cdid3316	96.82	10	10	3145.7	4	4	9		40273	cdid3316
cdid433	96.75	10	10	644.47	4	4	12		38110	cdid433
cdid1314	96.69	29	29	10361	3	3	14		13907	cdid1314
cdid2639	96.65	10	10	4174.3	3	3	8		34912	cdid2639
cdid1722	96.64	5	5	687.84	4	4	12		68131	cdid1722
cdid1866	96.54	10	10	406.98	4	4	7		54026	cdid1866
cdid659	96.52	18	18	6090.1	4	4	10		24313	cdid659
cdid2210	96.42	14	14	1950.3	4	4	7		29812	cdid2210
cdid796	96.36	29	29	9640	5	5	17		10530	cdid796
cdid2823	96.33	6	6	880.39	2	2	6		42986	cdid2823
cdid1211	96.18	10	10	3539.9	4	4	5		32991	cdid1211
cdid3385	96.04	34	34	1329.7	2	2	7		8002	cdid3385
cdid833	96.02	9	9	2191.1	4	4	8		42637	cdid833
cdid1459	95.89	26	26	4077.8	6	6	15		19152	cdid1459
cdid3488	95.83	17	17	1208.3	4	4	8		32332	cdid3488
cdid3145	95.77	16	16	524.99	3	3	8		26008	cdid3145
cdid1367	95.76	7	7	571.66	4	4	8		65648	cdid1367
cdid1681	95.74	8	8	402.47	3	3	5		33567	cdid1681
cdid851	95.72	12	12	1246.6	3	3	7		32902	cdid851
cdid3728	95.55	9	9	978.97	3	3	6		37516	cdid3728
cdid3012	95.55	14	14	329.72	4	4	10		27486	cdid3012
cdid845	95.16	13	13	894.53	5	5	14		47125	cdid845
cdid409	95.15	10	10	320.98	2	2	5		25844	cdid409
cdid747	95.07	10	10	479	3	3	6		37876	cdid747
cdid716	95.02	10	10	1547.8	6	6	8		63588	cdid716
cdid2313	94.94	9	9	586.39	2	2	6		34312	cdid2313
cdid2193	94.91	8	8	798.48	4	4	9		49037	cdid2193
cdid3173	94.64	12	12	494.22	5	5	12	Acetylation (Protein N-term)	45884	cdid3173
cdid5	94.42	36	36	1908.7	5	5	11		15818	cdid5
cdid1333	94.06	11	11	2761.4	3	3	9	Deamidation (NQ)	25480	cdid1333
cdid2737	93.85	13	13	969.3	5	5	8		41726	cdid2737
cdid1206	93.72	4	4	266.4	3	3	3		93848	cdid1206
cdid1331	93.71	13	13	1131.2	3	3	8		25398	cdid1331
cdid2050	93.71	11	11	429.91	4	4	8		41546	cdid2050
cdid2897	93.7	17	17	474.85	4	4	7		23054	cdid2897
cdid3133	93.59	24	24	6042.3	3	3	6		13421	cdid3133
cdid1977	93.58	7	7	7916	5	5	8		56262	cdid1977
cdid3184	93.53	13	13	827.01	3	3	7		33791	cdid3184
cdid365	93.32	11	11	5867.3	3	3	15		34845	cdid365
cdid3601	93.12	5	5	151.57	2	2	6		53329	cdid3601
cdid1715	92.98	16	16	3355.9	4	4	11		25787	cdid1715
cdid2608	92.77	12	12	296.59	3	3	4		35909	cdid2608
cdid2990	92.69	5	5	645.02	3	3	10		61247	cdid2990
cdid1273	92.62	24	24	630.54	3	3	7	Carbamidomethylation	12747	cdid1273
cdid1619	92.51	25	25	367.29	5	5	5		23277	cdid1619
cdid2280	92.49	5	5	795.66	3	3	5		70459	cdid2280
cdid54	92.46	16	16	2908.2	4	4	8		26716	cdid54
cdid1147	92.39	9	9	2514.4	3	3	6		38416	cdid1147
cdid682	92.37	11	11	440.66	2	2	4		29867	cdid682
cdid3313	92.31	8	8	288.5	2	2	2		37044	cdid3313
cdid555	91.82	14	14	1012.6	2	2	7		21933	cdid555
cdid3066	91.73	14	14	2672	4	4	7		29647	cdid3066
cdid3146	91.73	29	29	1011.3	4	4	8		14220	cdid3146
cdid1617	91.66	7	7	443.2	3	3	6		62296	cdid1617
cdid2053	91.64	14	14	591.92	3	3	7		25572	cdid2053
cdid1371	91.62	18	18	2060.1	5	5	12		28563	cdid1371
cdid3186	91.49	5	5	669.75	2	2	4		54757	cdid3186
cdid1201	91.47	15	15	1677.8	2	2	10	Deamidation (NQ)	17273	cdid1201
cdid1832	91.42	26	26	679.25	4	4	4		17524	cdid1832
cdid733	91.38	19	19	6150.8	4	4	14		27666	cdid733
cdid1632	91.2	14	14	327.84	2	2	4		18459	cdid1632
cdid2646	91.01	10	10	989.34	2	2	3		24122	cdid2646
cdid3501	90.99	25	25	1421.2	5	5	12		21076	cdid3501
cdid2276	90.94	11	11	1797.8	4	4	7		35748	cdid2276
cdid1159	90.93	14	14	1289.1	4	4	6		29911	cdid1159
cdid472	90.92	11	11	958.92	4	4	8		41856	cdid472
cdid2949	90.87	6	6	521.91	4	4	6		74818	cdid2949
cdid1016	90.73	10	10	1249.2	2	2	4		35512	cdid1016
cdid2629	90.6	12	12	1041.8	3	3	14		26379	cdid2629
cdid1470	90.57	12	12	3739.2	3	3	5		24427	cdid1470
cdid1455	90.43	14	14	1661.1	5	5	7		42915	cdid1455
cdid1237	90.41	8	8	511.62	4	4	11		51372	cdid1237
cdid1210	90.37	15	15	639.85	6	6	10		36000	cdid1210
cdid2705	90.33	17	17	953.24	5	5	13		30309	cdid2705
cdid2658	90.2	5	5	452.62	2	2	4		55403	cdid2658
cdid1980	90.05	22	22	3418.5	3	3	7		12546	cdid1980
cdid2607	90.01	19	19	2767.9	4	4	6		20201	cdid2607
cdid1160	89.98	14	14	1426.8	4	4	7		34915	cdid1160
cdid789	89.76	11	11	736.12	3	3	7		31151	cdid789
cdid2135	89.67	9	9	2912	2	2	3		28845	cdid2135
cdid1834	89.61	9	9	2295	3	3	14		43160	cdid1834
cdid3021	89.56	9	9	2324.3	5	5	7		55743	cdid3021
cdid3056	89.35	19	19	477.83	2	2	4		13658	cdid3056
cdid1123	89.28	13	13	1432.3	4	4	11		30106	cdid1123
cdid1009	89.22	10	10	200.54	6	6	7		67772	cdid1009
cdid1103	89.11	17	17	1317.7	2	2	5		15261	cdid1103
cdid3016	88.82	12	12	1506.9	3	3	10	Deamidation (NQ)	24892	cdid3016
cdid3617	88.7	11	11	324.47	4	4	12		36376	cdid3617
cdid16	88.6	6	6	767.11	2	2	4		37173	cdid16
cdid724	88.59	12	12	1922.9	3	3	6		26274	cdid724
cdid903	88.38	9	9	1237.6	4	4	7		53937	cdid903
cdid2296	88.05	15	15	1672.2	3	3	6		23488	cdid2296
cdid3001	87.98	8	8	754.5	3	3	6		39032	cdid3001
cdid335	87.9	6	6	589.06	2	2	3		39750	cdid335
cdid2630	87.89	11	11	741.25	3	3	6		35583	cdid2630
cdid2742	87.86	13	13	1444	4	4	9		30574	cdid2742
cdid766	87.83	5	5	99.227	1	1	3		35682	cdid766
cdid1005	87.62	20	20	612.74	6	6	13		30632	cdid1005
cdid1209	87.44	12	12	966.39	4	4	7		33864	cdid1209
cdid1741	87.42	8	8	1746.4	4	4	6		49522	cdid1741
cdid396	87.39	11	11	3517.5	3	3	4		30126	cdid396
cdid2637	87.29	7	7	2892.3	3	3	5		41040	cdid2637
cdid110	87.25	23	23	179.84	4	4	11		27169	cdid110
cdid175	87.21	7	7	2039.4	4	4	12		56116	cdid175
cdid1422	87.18	25	25	1029.5	3	3	5		14198	cdid1422
cdid1838	87.02	17	17	9718.2	5	5	17	Deamidation (NQ)	21330	cdid1838
cdid83	86.87	9	9	1194.2	3	3	5		43096	cdid83
cdid2988	86.87	4	4	650.74	3	3	10		73279	cdid2988
cdid1249	86.84	10	10	464.45	3	3	7		31460	cdid1249
cdid1229	86.79	5	5	722.51	2	2	2		40955	cdid1229
cdid3138	86.72	9	9	545.35	3	3	6		34821	cdid3138
cdid584	86.64	23	23	1889.6	2	2	4		9685	cdid584
cdid1970	86.63	18	18	588.63	4	4	6		23913	cdid1970
cdid311	86.51	8	8	305.09	2	2	6		34575	cdid311
cdid1010	86.48	14	14	625.02	4	4	7		27934	cdid1010
cdid2190	86.42	11	11	6160.7	3	3	6	Acetylation (Protein N-term)	35531	cdid2190
cdid655	86.41	15	15	1586.4	3	3	9		24784	cdid655
cdid688	86.33	14	14	2895.5	3	3	3		25039	cdid688
cdid2948	86.17	40	40	10709	4	4	10		7378	cdid2948
cdid1357	86.06	8	8	213.55	2	2	7		33732	cdid1357
cdid344	85.87	9	9	599.42	3	3	4		38346	cdid344
cdid2908	85.81	11	11	139.38	3	3	4		36664	cdid2908
cdid1029	85.69	10	10	1120.2	3	3	10		33587	cdid1029
cdid1034	85.64	7	7	5405.3	4	4	8		49783	cdid1034
cdid1644	85.53	10	10	1537.2	3	3	5		41175	cdid1644
cdid1216	85.5	9	9	475.92	4	4	7		47314	cdid1216
cdid2617	85.35	10	10	379.5	3	3	10		37131	cdid2617
cdid719	85.32	13	13	1565.6	4	4	6		32361	cdid719
cdid2075	85.24	28	28	400.8	2	2	8		10991	cdid2075
cdid1423	85.06	12	12	4057.1	3	3	13	Acetylation (Protein N-term)	36308	cdid1423
cdid693	85.05	13	13	309.67	3	3	4		24725	cdid693
cdid2239	85.03	14	14	469.59	3	3	8		27760	cdid2239
cdid2575	84.9	8	8	1197.8	2	2	4		32957	cdid2575
cdid3360	84.85	13	13	511.68	4	4	12		37979	cdid3360
cdid596	84.79	8	8	1441.7	4	4	11		47781	cdid596
cdid3381	84.67	9	9	280.73	3	3	9		49429	cdid3381
cdid3094	84.49	17	17	4632.2	5	5	9		27518	cdid3094
cdid1606	84.48	16	16	698.11	3	3	8		27997	cdid1606
cdid742	84.46	6	6	1074.2	3	3	6	Acetylation (Protein N-term)	55105	cdid742
cdid342	84.4	7	7	691.89	3	3	9		38054	cdid342
cdid126	84.33	21	21	1230.8	3	3	4		16058	cdid126
cdid33	84.03	7	7	629.11	2	2	4		36131	cdid33
cdid1289	83.89	6	6	1814.9	4	4	8		61712	cdid1289
cdid1023	83.85	30	30	14562	2	2	10		8760	cdid1023
cdid2776	83.77	4	4	609.15	2	2	4		61657	cdid2776
cdid2793	83.54	9	9	338.93	2	2	6		26740	cdid2793
cdid153	83.52	9	9	438.59	3	3	7		44319	cdid153
cdid3513	83.34	9	9	213.35	4	4	5		47062	cdid3513
cdid2604	83.2	11	11	98.427	3	3	4		28112	cdid2604
cdid2307	83.13	16	16	3092.8	3	3	6		15007	cdid2307
cdid471	83.07	11	11	389.08	2	2	4		23390	cdid471
cdid461	83.03	16	16	660.53	3	3	6		20446	cdid461
cdid902	82.99	24	24	2906.8	2	2	3		9221	cdid902
cdid172	82.94	10	10	2657.5	4	4	9		40413	cdid172
cdid2979	82.76	7	7	368.43	2	2	4		36995	cdid2979
cdid1170	82.71	8	8	369.13	2	2	5		32313	cdid1170
cdid2850	82.66	11	11	637.93	3	3	3		28379	cdid2850
cdid2589	82.56	20	20	694.77	4	4	6		19103	cdid2589
cdid2643	82.54	9	9	512.03	3	3	7		35339	cdid2643
cdid2816	82.36	20	20	1121.9	2	2	3		14996	cdid2816
cdid375	82.34	4	4	509.58	3	3	7		93508	cdid375
cdid1553	82.3	7	7	1469.5	3	3	9		49618	cdid1553
cdid765	82.28	5	5	1761.2	3	3	5		54020	cdid765
cdid828	82.18	15	15	522.66	4	4	10		20801	cdid828
cdid443	82.12	6	6	151.08	2	2	5		46453	cdid443
cdid71	82.06	7	7	392.12	3	3	4		37494	cdid71
cdid2289	82.01	10	10	241.73	2	2	8		23185	cdid2289
cdid1126	81.9	10	10	908.79	2	2	3		21018	cdid1126
cdid988	81.89	3	3	350.04	3	3	5		163671	cdid988
cdid1781	81.83	7	7	443.3	3	3	7		46927	cdid1781
cdid1180	81.74	9	9	348.83	3	3	8		44928	cdid1180
cdid1965	81.59	11	11	338.79	3	3	7		33556	cdid1965
cdid63	81.58	8	8	29.061	4	1	8		51781	cdid63
cdid3458	81.25	6	6	229.16	2	2	8		39705	cdid3458
cdid3135	81.17	30	30	3476.3	3	3	8	Acetylation (Protein N-term)	11507	cdid3135
cdid3457	81.01	18	18	2038.1	3	3	7		22647	cdid3457
cdid548	80.97	8	8	784.35	3	3	7		38014	cdid548
cdid798	80.81	5	5	442.46	2	2	5		43737	cdid798
cdid307	80.75	20	20	7723.4	5	5	17		19275	cdid307
cdid1995	80.72	15	15	2894	6	6	8		27566	cdid1995
cdid2059	80.72	16	16	3585.6	3	3	6		21197	cdid2059
cdid32	80.64	6	6	468.84	3	3	10		53929	cdid32
cdid1880	80.58	19	19	1429.2	2	2	3		11116	cdid1880
cdid675	80.58	21	21	1621.5	4	4	9		25413	cdid675
cdid839	80.57	11	11	377.61	4	4	10		47239	cdid839
cdid1335	80.48	4	4	355.12	2	2	5		78051	cdid1335
cdid1302	80.37	6	6	948.95	2	2	3		36473	cdid1302
cdid279	80.34	45	45	2927	4	4	6		9286	cdid279
cdid2900	80.24	9	9	825.83	3	3	7		31591	cdid2900
cdid594	80.22	5	5	435.86	2	2	6		46537	cdid594
cdid1550	80.19	18	18	377.73	4	4	8		24398	cdid1550
cdid2910	80.16	19	19	371.58	2	2	5		14021	cdid2910
cdid1094	80.16	6	6	1119.3	2	2	4		33262	cdid1094
cdid2456	79.83	7	7	737.64	3	3	6	Deamidation (NQ); Dehydration	52613	cdid2456
cdid1490	79.78	16	16	1485.2	4	4	10		27882	cdid1490
cdid220	79.76	9	9	164.84	2	2	2		26951	cdid220
cdid1744	79.73	16	16	984.39	4	4	8		26437	cdid1744
cdid3090	79.63	8	8	1480.2	3	3	6		38644	cdid3090
cdid880	79.55	6	6	281.68	3	3	4		48325	cdid880
cdid2797	79.47	9	9	4317.1	3	3	9		22454	cdid2797
cdid1513	79.42	18	18	515.83	4	4	6		21989	cdid1513
cdid85	79.32	13	13	925.86	3	3	5		26273	cdid85
cdid1721	79.24	10	10	760.28	5	5	12	Acetylation (Protein N-term)	48124	cdid1721
cdid2233	79.2	23	23	662.96	3	3	7		15502	cdid2233
cdid1676	79.17	13	13	684.26	3	3	4		24824	cdid1676
cdid817	79.1	15	15	966.08	2	2	3		16616	cdid817
cdid3111	79.08	12	12	481.33	3	3	7		30230	cdid3111
cdid2344	79.07	24	24	2817.5	3	3	4		16344	cdid2344
cdid3349	79.06	12	12	680.86	2	2	7		25565	cdid3349
cdid3708	78.85	18	18	16072	2	2	12	Oxidation (M)	12635	cdid3708
cdid1196	78.72	10	10	724.1	2	2	3		25599	cdid1196
cdid725	78.7	11	11	462.9	2	2	4		20614	cdid725
cdid3158	78.54	9	9	558.13	2	2	4		27155	cdid3158
cdid3463	78.47	14	14	829.49	3	3	7		23728	cdid3463
cdid1689	78.4	8	8	2029.1	5	5	11		65954	cdid1689
cdid1936	78.36	12	12	1210.5	4	4	7		37984	cdid1936
cdid2066	78.32	4	4	1950.7	1	1	3		37299	cdid2066
cdid34	78.27	11	11	555.41	3	3	5		27229	cdid34
cdid1531	78.13	11	11	1832.7	2	2	5		27417	cdid1531
cdid1317	77.96	6	6	756.79	3	3	5		51702	cdid1317
cdid1157	77.84	7	7	2956.4	3	3	6		41203	cdid1157
cdid1833	77.84	7	7	947.22	3	3	6		43594	cdid1833
cdid2065	77.83	2	2	158.95	3	2	8		138853	cdid2065
cdid2260	77.78	17	17	214.54	3	3	5		28133	cdid2260
cdid1104	77.76	13	13	2775.1	3	3	9		21143	cdid1104
cdid2285	77.74	8	8	1402	3	3	5		37766	cdid2285
cdid2251	77.74	11	11	1329.7	4	4	7		31625	cdid2251
cdid3424	77.71	40	40	2368	3	3	9		7195	cdid3424
cdid857	77.69	17	17	976.73	3	3	7		17376	cdid857
cdid526	77.35	26	26	627.31	3	3	5		14218	cdid526
cdid2805	77.23	10	10	738.8	2	2	8		23033	cdid2805
cdid1652	77.21	7	7	630.74	3	3	4		45983	cdid1652
cdid3599	77.21	21	21	569.85	3	3	5		16663	cdid3599
cdid3257	77.14	16	16	3468.8	2	2	7		15751	cdid3257
cdid807	77.05	11	11	295.94	2	2	4		24317	cdid807
cdid2668	76.96	8	8	978.14	1	1	2		19804	cdid2668
cdid2231	76.88	10	10	196.17	3	3	8		41130	cdid2231
cdid600	76.85	13	13	193.03	3	3	7		27942	cdid600
cdid400	76.79	12	12	168.58	4	4	10		31946	cdid400
cdid3092	76.71	7	7	455.82	2	2	4		34263	cdid3092
cdid1193	76.28	10	10	707.26	2	2	2		21864	cdid1193
cdid1152	76.22	7	7	1317.5	5	5	11		60908	cdid1152
cdid240	76.17	17	17	430.16	3	3	6		23736	cdid240
cdid1175	76.07	11	11	404.21	3	3	6		29835	cdid1175
cdid2694	76	8	8	299.57	3	3	5		47983	cdid2694
cdid2181	75.89	27	27	492.29	2	2	5		8029	cdid2181
cdid852	75.84	9	9	1251.3	4	4	9		28345	cdid852
cdid569	75.71	12	12	3658.5	4	4	10	Acetylation (Protein N-term)	44682	cdid569
cdid2197	75.66	6	6	2087.6	2	2	6	Acetylation (Protein N-term)	60418	cdid2197
cdid1025	75.44	12	12	968.98	3	3	3		30907	cdid1025
cdid1325	75.3	8	8	369.63	3	3	4		35979	cdid1325
cdid3730	75.19	23	23	795.88	2	2	6	Acetylation (Protein N-term)	13100	cdid3730
cdid3040	75.14	7	7	1004.4	2	2	2		34174	cdid3040
cdid2029	75.14	6	6	626.36	2	2	4		19577	cdid2029
cdid136	75.11	6	6	932.69	1	1	3		32520	cdid136
cdid1022	74.96	6	6	3049.6	3	3	5		42793	cdid1022
cdid1356	74.91	8	8	540.49	3	2	8		31638	cdid1356
cdid3598	74.76	15	15	720.38	2	2	3	Acetylation (Protein N-term)	16499	cdid3598
cdid1811	74.39	14	14	1244.8	2	2	6		9302	cdid1811
cdid3037	74.37	11	11	239.27	2	2	6		27279	cdid3037
cdid255	74.35	7	7	438.25	3	3	5		47116	cdid255
cdid2310	74.34	7	7	879.72	2	2	3		28900	cdid2310
cdid3188	74.33	7	7	776.45	2	2	4		35269	cdid3188
cdid1958	74.23	5	5	0	2	2	3		41152	cdid1958
cdid3153	74.2	7	7	317.45	3	3	7		52122	cdid3153
cdid291	74.1	16	16	10907	2	2	6		13136	cdid291
cdid1945	74.08	7	7	124.88	3	3	5		56093	cdid1945
cdid2308	74.01	5	5	333.82	2	2	4		50041	cdid2308
cdid3195	74	9	9	1091.7	4	4	8		37846	cdid3195
cdid3134	73.85	18	18	3256.2	3	3	8		15215	cdid3134
cdid2996	73.83	8	8	413.77	3	3	7		40409	cdid2996
cdid2469	73.83	5	5	356.49	2	1	4		48637	cdid2469
cdid1015	73.71	20	20	897.47	4	4	8		20467	cdid1015
cdid3074	73.7	11	11	387.44	2	2	3		22168	cdid3074
cdid1138	73.4	5	5	365.59	2	2	3		48489	cdid1138
cdid692	73.3	12	12	672.42	2	2	5		17869	cdid692
cdid1322	72.96	10	10	0	4	4	4		44788	cdid1322
cdid2232	72.95	17	17	695.16	2	2	2		14463	cdid2232
cdid1924	72.94	5	5	2839.9	2	2	5	Acetylation (Protein N-term)	51805	cdid1924
cdid616	72.92	8	8	995.2	3	3	4		40704	cdid616
cdid1935	72.62	10	10	267.49	4	4	6		36174	cdid1935
cdid2871	72.57	6	6	354.18	2	2	5		38052	cdid2871
cdid2704	72.41	10	10	292.08	2	2	6		25911	cdid2704
cdid3784	72.37	34	34	100.76	2	2	4		7421	cdid3784
cdid3136	72.37	10	10	4890.9	3	3	7		28420	cdid3136
cdid836	72.32	8	8	372.82	4	4	6		54062	cdid836
cdid82	72.06	9	9	2492.8	3	3	8		29955	cdid82
cdid1506	72	5	5	467.27	2	2	2		56123	cdid1506
cdid2142	71.9	7	7	428.58	2	2	8		31338	cdid2142
cdid10	71.77	3	3	44.824	1	1	1		54172	cdid10
cdid1372	71.76	10	10	328.04	3	3	7		30453	cdid1372
cdid1839	71.51	7	7	240.4	3	3	5		56987	cdid1839
cdid2916	71.5	6	6	248.82	3	3	4		52748	cdid2916
cdid3293	71.49	6	6	245.53	2	2	3		41696	cdid3293
cdid908	71.47	16	16	1770.2	3	3	5		18423	cdid908
cdid1150	71.34	16	16	567.74	2	2	3		14974	cdid1150
cdid691	71.21	11	11	947.31	3	3	9	Deamidation (NQ)	26620	cdid691
cdid2998	71.18	5	5	156.16	2	2	4		43991	cdid2998
cdid564	71.06	15	15	3670.5	2	2	6	Acetylation (Protein N-term)	16582	cdid564
cdid1598	70.96	6	6	982.27	4	4	7		62272	cdid1598
cdid1353	70.76	9	9	1364.9	1	1	4		14990	cdid1353
cdid3491	70.62	16	16	2642.5	2	2	4		7244	cdid3491
cdid2756	70.41	11	11	504.79	4	4	9		35785	cdid2756
cdid1751	70.39	6	6	582.99	2	2	2		46186	cdid1751
cdid3505	70.31	18	18	3806.8	2	2	5		13235	cdid3505
cdid3007	70.31	19	19	5556	3	3	6		13476	cdid3007
cdid3057	70.3	4	4	166.05	2	2	4		48903	cdid3057
cdid627	70.1	7	7	703.64	3	3	4		43346	cdid627
cdid2836	70	9	9	133.42	1	1	4		14907	cdid2836
cdid1195	69.96	22	22	517.81	3	3	5		13275	cdid1195
cdid1113	69.76	5	5	391.34	2	2	4		43905	cdid1113
cdid310	69.72	6	6	286.12	2	2	4		39464	cdid310
cdid1595	69.71	15	15	268.22	3	3	6		26672	cdid1595
cdid2648	69.59	7	7	527.2	2	2	2		35488	cdid2648
cdid3190	69.39	21	21	1359.7	3	3	5		9833	cdid3190
cdid1182	69.37	6	6	469.61	2	2	6		36031	cdid1182
cdid997	69.35	11	11	197.57	1	1	2		17429	cdid997
cdid452	69.28	14	14	815.94	2	2	6		16328	cdid452
cdid1313	69.21	13	13	364.68	3	3	4	Acetylation (Protein N-term)	28614	cdid1313
cdid2615	69.18	6	6	194.36	1	1	2		26709	cdid2615
cdid132	68.94	4	4	736.45	2	2	4		48106	cdid132
cdid1868	68.91	8	8	1342.2	3	3	4		56490	cdid1868
cdid3059	68.91	9	9	2027.1	4	4	6	Acetylation (Protein N-term)	38462	cdid3059
cdid194	68.7	7	7	240.47	3	3	7		56584	cdid194
cdid2601	68.27	13	13	101.55	2	2	4		18340	cdid2601
cdid341	68.24	10	10	239.58	3	3	7	Deamidation (NQ)	36843	cdid341
cdid1636	68.22	7	7	180.06	3	3	4		52893	cdid1636
cdid2374	68.21	8	8	1257.8	3	3	12		30124	cdid2374
cdid424	68.14	6	6	796.54	2	2	2		40772	cdid424
cdid1694	68.11	10	10	369.4	2	2	5		22829	cdid1694
cdid3116	67.69	6	6	1047.2	2	2	3		26968	cdid3116
cdid3332	67.62	15	15	245.95	2	2	5		23068	cdid3332
cdid756	67.6	5	5	243.76	3	3	3		67446	cdid756
cdid1526	67.58	6	6	999.37	2	2	5		33163	cdid1526
cdid379	67.52	9	9	169.85	2	1	4		24432	cdid379
cdid1120	67.51	7	7	240.08	3	3	6		40185	cdid1120
cdid689	67.33	7	7	195.2	3	3	6		43379	cdid689
cdid1686	67.19	8	8	177.83	3	3	6		35529	cdid1686
cdid1967	67.19	5	5	262.46	1	1	2		30163	cdid1967
cdid1149	67.15	9	9	2637.7	3	3	9		20287	cdid1149
cdid1453	67.05	6	6	1006.2	2	2	5		37307	cdid1453
cdid412	66.98	16	16	268.28	2	2	4	Carbamidomethylation	12716	cdid412
cdid362	66.96	14	14	446.78	2	2	6		19142	cdid362
cdid1260	66.95	10	10	0	1	1	1		15838	cdid1260
cdid1381	66.91	6	6	423.19	3	3	4		45841	cdid1381
cdid1773	66.88	6	6	5582.8	2	2	4		33963	cdid1773
cdid2681	66.81	8	8	1207	2	2	5		25900	cdid2681
cdid1418	66.81	5	5	85.13	2	2	3		46286	cdid1418
cdid3083	66.79	6	6	476.98	2	2	7		32025	cdid3083
cdid3500	66.78	7	7	358.46	2	2	10		35329	cdid3500
cdid2320	66.77	7	7	729.06	1	1	2		21573	cdid2320
cdid2054	66.69	5	5	164.25	2	2	4		47456	cdid2054
cdid749	66.62	13	13	6406.8	3	3	7		23636	cdid749
cdid536	66.59	12	12	2607.4	3	3	4		24979	cdid536
cdid674	66.49	7	7	182.24	2	2	4		39637	cdid674
cdid609	66.4	9	9	536.92	2	2	6		27008	cdid609
cdid1410	66.39	5	5	95.725	2	2	7		40648	cdid1410
cdid1511	66.37	5	5	72.196	1	1	3		29074	cdid1511
cdid1267	66.32	4	4	1063.7	4	4	12		96411	cdid1267
cdid2634	66.18	18	18	604.75	2	2	6		14709	cdid2634
cdid665	66.16	16	16	785.38	2	2	4	Deamidation (NQ)	14564	cdid665
cdid2348	66.14	6	6	486.42	2	2	5	Acetylation (Protein N-term)	33476	cdid2348
cdid1769	66.06	6	6	442.62	2	2	3		33470	cdid1769
cdid239	66.03	4	4	184.85	2	2	3		58282	cdid239
cdid604	65.84	4	4	59.718	1	1	1		41098	cdid604
cdid3517	65.76	5	5	279.07	2	2	5		43844	cdid3517
cdid1027	65.67	13	13	1171.7	2	2	3		16886	cdid1027
cdid2791	65.66	9	9	126.41	3	3	3		44545	cdid2791
cdid1387	65.65	7	7	411.03	2	2	2		38833	cdid1387
cdid3088	65.6	7	7	2274.3	2	2	3		31327	cdid3088
cdid346	65.54	12	12	596.33	3	3	4		22082	cdid346
cdid3401	65.48	12	12	67.299	1	1	5		12832	cdid3401
cdid1375	65.43	6	6	1892.1	2	2	5		34995	cdid1375
cdid58	65.39	3	3	0	1	1	2		46710	cdid58
cdid3345	65.35	15	15	151.84	3	3	5		26992	cdid3345
cdid1963	65.34	18	18	763.06	3	3	6		18075	cdid1963
cdid3042	65.33	24	24	456.98	1	1	1		6315	cdid3042
cdid2587	65.27	4	4	568.66	2	2	3		49444	cdid2587
cdid1820	65.2	8	8	303.82	2	2	8		22937	cdid1820
cdid3321	64.87	9	9	194.57	2	2	6		24050	cdid3321
cdid1948	64.77	25	25	67.971	2	1	4		7922	cdid1948
cdid2598	64.52	9	9	768.36	3	3	6		31417	cdid2598
cdid980	64.49	8	8	437.08	2	2	6		24214	cdid980
cdid1166	64.47	7	7	228.38	1	1	2		20989	cdid1166
cdid1429	64.37	26	26	1819.7	2	2	4		8862	cdid1429
cdid1959	64.24	4	4	864.67	1	1	1		36157	cdid1959
cdid3530	64.23	4	4	38.303	2	2	5	Deamidation (NQ)	46941	cdid3530
cdid1861	64.18	19	19	326.55	2	2	5		10151	cdid1861
cdid3493	64.13	8	8	150.4	3	2	4		37206	cdid3493
cdid176	64.13	8	8	289.28	3	3	4		50442	cdid176
cdid1709	64.13	8	8	344.54	2	2	2		27971	cdid1709
cdid990	64.03	8	8	825.58	2	2	4		23702	cdid990
cdid2951	63.92	13	13	449.34	3	3	3		25169	cdid2951
cdid1468	63.85	16	16	214.43	3	3	3		22269	cdid1468
cdid2766	63.67	13	13	566.11	3	3	6		21379	cdid2766
cdid549	63.45	11	11	257.9	3	3	7		34493	cdid549
cdid473	63.44	3	3	300.48	1	1	3		54067	cdid473
cdid1187	63.42	16	16	78.294	2	2	2		14975	cdid1187
cdid2341	63.35	21	21	0	2	2	4		13470	cdid2341
cdid13	63.28	6	6	112.79	1	1	2		26216	cdid13
cdid2917	63.26	6	6	506.86	3	3	6		55510	cdid2917
cdid1549	63.09	13	13	2395.4	2	2	6		16143	cdid1549
cdid1320	63.05	9	9	1648.2	2	2	3		24083	cdid1320
cdid3754	62.78	15	15	780.95	2	2	5		8807	cdid3754
cdid1825	62.68	10	10	167.96	5	5	5		53874	cdid1825
cdid1205	62.66	3	3	100.5	1	1	3		54861	cdid1205
cdid2015	62.66	11	11	3784.6	3	3	4		26364	cdid2015
cdid3189	62.6	5	5	165.36	1	1	1		30729	cdid3189
cdid2924	62.42	10	10	322.42	2	2	3		25087	cdid2924
cdid3005	62.29	9	9	686.99	3	3	6		38080	cdid3005
cdid3157	62.24	5	5	46.137	1	1	2		26622	cdid3157
cdid285	62.23	28	28	6124.5	3	3	8		10639	cdid285
cdid1620	62.12	3	3	0	2	2	3		60605	cdid1620
cdid440	62.11	2	2	60.773	1	1	1		54067	cdid440
cdid1724	61.94	8	8	569.35	2	2	4		23171	cdid1724
cdid1007	61.93	12	12	605.32	2	2	3		18489	cdid1007
cdid2068	61.92	5	5	744.18	2	2	4		37868	cdid2068
cdid1054	61.83	10	10	153.41	2	2	4		22646	cdid1054
cdid328	61.82	4	4	144.94	2	2	4		57039	cdid328
cdid3002	61.66	5	5	70.378	1	1	2		29633	cdid3002
cdid1571	61.6	10	10	250.16	3	3	6		25349	cdid1571
cdid78	61.51	15	15	961.13	2	2	4		16921	cdid78
cdid1501	61.45	19	19	1891.1	3	3	5		16106	cdid1501
cdid2234	61.43	5	5	255.48	1	1	1		27907	cdid2234
cdid535	61.41	6	6	91.537	1	1	3		30621	cdid535
cdid345	61.39	5	5	154.5	1	1	5		21853	cdid345
cdid1753	61.13	3	3	243.96	1	1	2		55188	cdid1753
cdid2707	61.04	4	4	304.8	1	1	3		31605	cdid2707
cdid1827	60.93	4	4	377.92	2	2	4		51080	cdid1827
cdid1879	60.88	7	7	352.28	2	2	2		29766	cdid1879
cdid1538	60.73	10	10	1201.3	2	2	8		13382	cdid1538
cdid1315	60.72	11	11	237.81	1	1	2		19507	cdid1315
cdid2957	60.64	8	8	201.74	3	3	3		36202	cdid2957
cdid2223	60.59	6	6	313.69	2	2	7		30806	cdid2223
cdid650	60.51	8	8	1846.9	2	2	5		26555	cdid650
cdid1226	60.33	7	7	1582.1	2	2	7	Acetylation (Protein N-term)	29628	cdid1226
cdid542	60.3	6	6	120.36	2	2	3		37974	cdid542
cdid447	60.26	11	11	516.11	2	2	9		18366	cdid447
cdid1957	60.25	9	9	57.559	1	1	2		20282	cdid1957
cdid2628	60.24	4	4	180.74	2	1	6		52839	cdid2628
cdid275	60.22	20	20	10586	3	3	8		13442	cdid275
cdid1340	60.14	4	4	612.65	1	1	3		39665	cdid1340
cdid1984	60.09	9	9	1784.7	1	1	4		16924	cdid1984
cdid1208	60.05	15	15	280.91	1	1	2		9084	cdid1208
cdid2882	60.03	9	9	202.69	1	1	2		22926	cdid2882
cdid522	60	6	6	227.76	2	2	5		36327	cdid522
cdid2741	59.94	5	5	76.025	2	2	5		39957	cdid2741
cdid2052	59.68	10	10	1611.3	1	1	2		16049	cdid2052
cdid2140	59.63	7	7	1069.4	3	3	5		33405	cdid2140
cdid985	59.57	3	3	165.88	1	1	2		37108	cdid985
cdid2760	59.55	7	7	538.2	2	2	5		32420	cdid2760
cdid2051	59.46	12	12	1185.2	2	2	3		17953	cdid2051
cdid358	59.22	6	6	46.585	1	1	5		23559	cdid358
cdid2626	59.14	4	4	140.93	1	1	2		33666	cdid2626
cdid1280	59.04	6	6	546.6	3	3	5		45510	cdid1280
cdid3068	59.01	8	8	93.886	2	2	3		34544	cdid3068
cdid753	59	14	14	1620	1	1	2		9882	cdid753
cdid936	58.93	4	4	719.33	2	2	3		71134	cdid936
cdid316	58.88	9	9	451.05	2	2	5		27399	cdid316
cdid713	58.77	7	7	152.05	2	2	4		32509	cdid713
cdid3017	58.74	20	20	2122.9	2	2	6		10088	cdid3017
cdid2229	58.56	3	3	174.5	1	1	5	Deamidation (NQ)	37413	cdid2229
cdid2305	58.48	19	19	723.41	2	2	7		10444	cdid2305
cdid1162	58.48	3	3	117.65	1	1	3		35767	cdid1162
cdid94	58.36	4	4	659.31	1	1	2		32556	cdid94
cdid2813	58.28	6	6	316.47	2	2	5		38220	cdid2813
cdid3089	58.27	7	7	1360.9	2	2	5	Deamidation (NQ)	34559	cdid3089
cdid647	58.23	7	7	171.13	2	2	2		35064	cdid647
cdid3078	58.16	23	23	632.77	3	3	6		17005	cdid3078
cdid81	58.01	9	9	761.21	2	2	3		29756	cdid81
cdid710	58	8	8	116.56	2	2	4		27738	cdid710
cdid2827	57.96	5	5	174.55	2	2	4		39818	cdid2827
cdid1220	57.95	6	6	2150.7	2	2	4		31848	cdid1220
cdid823	57.92	10	10	234.31	2	2	4		27149	cdid823
cdid1914	57.91	5	5	187.57	3	3	5		74418	cdid1914
cdid2183	57.83	5	5	240.11	3	3	6		56169	cdid2183
cdid3783	57.76	5	5	372.85	2	2	3		30902	cdid3783
cdid2975	57.76	20	20	202.49	2	2	4		10863	cdid2975
cdid520	57.75	5	5	78.631	2	2	4		37583	cdid520
cdid200	57.65	6	6	35.272	1	1	1		35211	cdid200
cdid1098	57.63	38	38	2106.7	2	2	3		7962	cdid1098
cdid1985	57.56	7	7	177.82	2	2	2		41350	cdid1985
cdid6	57.55	8	8	0	1	1	3		17879	cdid6
cdid2221	57.15	6	6	94.73	2	2	6		41430	cdid2221
cdid573	57.06	7	7	419.36	3	3	4		38511	cdid573
cdid1910	56.99	6	6	537.36	3	3	5		51066	cdid1910
cdid127	56.9	3	3	300.23	2	2	4		64114	cdid127
cdid1651	56.85	5	5	200	3	3	7		61647	cdid1651
cdid790	56.85	3	3	31.427	1	1	3		43693	cdid790
cdid1759	56.74	10	10	1016.8	3	3	5		31141	cdid1759
cdid2967	56.71	6	6	389.58	3	3	4		39723	cdid2967
cdid1214	56.66	11	11	0	2	2	3		17622	cdid1214
cdid2826	56.63	2	2	92.299	1	1	2		71413	cdid2826
cdid2802	56.63	12	12	294.15	2	2	3		22328	cdid2802
cdid934	56.54	9	9	47.488	2	2	2		27239	cdid934
cdid1718	56.37	5	5	1621.2	2	2	2		39204	cdid1718
cdid3733	56.27	9	9	336.1	2	2	4		25549	cdid3733
cdid1601	56.23	6	6	291.96	2	2	5		37603	cdid1601
cdid901	56.17	7	7	14.349	2	2	4		41689	cdid901
cdid745	56.13	8	8	129.94	2	2	3		27769	cdid745
cdid2872	56.08	14	14	167.26	3	3	4		30573	cdid2872
cdid3113	55.98	3	3	264.98	2	2	3		63302	cdid3113
cdid994	55.98	9	9	171.22	2	2	5		25572	cdid994
cdid1674	55.95	5	5	84.974	1	1	3		32390	cdid1674
cdid1156	55.94	12	12	356.77	2	2	4		19505	cdid1156
cdid2732	55.93	4	4	229.67	2	2	3		61015	cdid2732
cdid2762	55.89	6	6	49.149	2	2	2		41673	cdid2762
cdid829	55.69	7	7	73.665	1	1	3		16160	cdid829
cdid1451	55.57	11	11	1924.8	2	2	4	Dehydration	16825	cdid1451
cdid1710	55.39	5	5	319.83	1	1	1		28984	cdid1710
cdid1960	55.35	20	20	440.27	2	2	6		10455	cdid1960
cdid698	55.35	4	4	0	1	1	2		33219	cdid698
cdid2148	55.3	8	8	199.12	2	2	4		21709	cdid2148
cdid581	55.28	8	8	354.32	2	2	7		15452	cdid581
cdid1972	55.28	8	8	1309.7	2	2	3		21711	cdid1972
cdid2947	55.28	8	8	244.99	2	2	4		23657	cdid2947
cdid2179	55.23	5	5	332.41	2	2	5		41826	cdid2179
cdid792	55.13	7	7	56.556	1	1	3		20351	cdid792
cdid2734	55.04	5	5	0	2	2	2		40313	cdid2734
cdid135	55.03	11	11	235.36	1	1	2		10710	cdid135
cdid797	55.02	6	6	142.98	1	1	6		34036	cdid797
cdid819	54.95	8	8	14868	1	1	5		14145	cdid819
cdid815	54.93	10	10	415.79	2	2	6		17585	cdid815
cdid1556	54.89	6	6	358.01	3	3	6		37513	cdid1556
cdid1661	54.89	5	5	3664.3	2	2	6		49570	cdid1661
cdid2815	54.68	8	8	627.96	2	2	2		24152	cdid2815
cdid2199	54.63	4	4	431.23	1	1	2		35389	cdid2199
cdid850	54.6	3	3	159.5	2	2	4		93151	cdid850
cdid1498	54.55	6	6	416.11	2	2	2		32409	cdid1498
cdid123	54.35	4	4	146.51	2	1	5		52965	cdid123
cdid3758	54.31	19	19	559.12	2	2	3		11303	cdid3758
cdid3516	54.29	9	9	250.21	2	2	3		25592	cdid3516
cdid2293	54.25	4	4	177.16	2	2	3		60383	cdid2293
cdid2580	54.18	7	7	256.65	1	1	3		15600	cdid2580
cdid656	54.16	2	2	70.77	1	1	3		65353	cdid656
cdid1579	54.09	16	16	372.94	4	4	5		25320	cdid1579
cdid730	53.97	3	3	1028.5	2	2	5		29944	cdid730
cdid1805	53.96	3	3	703.31	1	1	1		41237	cdid1805
cdid639	53.95	2	2	36.978	1	1	2		68463	cdid639
cdid1716	53.84	7	7	433.65	2	2	5		23696	cdid1716
cdid769	53.75	12	12	1171.4	2	2	3		17373	cdid769
cdid524	53.73	3	3	217.67	1	1	1		55062	cdid524
cdid1424	53.72	6	6	1095.7	1	1	2		22085	cdid1424
cdid3203	53.7	6	6	308.69	2	2	6		37945	cdid3203
cdid1355	53.53	8	8	416.76	2	2	2		20885	cdid1355
cdid259	53.4	7	7	451.51	1	1	1		19124	cdid259
cdid633	53.27	2	2	492.44	1	1	4		67387	cdid633
cdid1530	53.12	8	8	5082.2	2	2	9	Acetylation (Protein N-term)	24883	cdid1530
cdid2218	53.04	5	5	341.56	2	2	3		44211	cdid2218
cdid860	52.98	3	3	2371.3	1	1	2		34762	cdid860
cdid3404	52.89	9	9	0	2	2	2	Deamidation (NQ)	24483	cdid3404
cdid2838	52.75	4	4	187.82	1	1	2		29864	cdid2838
cdid784	52.6	4	4	495.03	1	1	1		33250	cdid784
cdid1788	52.27	4	4	131.62	2	2	3		66845	cdid1788
cdid297	52.22	23	23	3292.7	1	1	8		6925	cdid297
cdid685	52.19	8	8	68.148	1	1	2		15677	cdid685
cdid1701	52.08	4	4	422.22	1	1	2		34322	cdid1701
cdid1341	51.92	10	10	522.25	3	3	7		28193	cdid1341
cdid3759	51.91	13	13	227.97	2	2	2		15538	cdid3759
cdid2317	51.84	3	3	0	1	1	2		51766	cdid2317
cdid1481	51.78	12	12	57.859	1	1	3	Carbamidomethylation	11344	cdid1481
cdid712	51.73	5	5	144.27	1	1	2		23619	cdid712
cdid927	51.68	4	4	0	1	1	1		40843	cdid927
cdid879	51.67	2	2	186.68	1	1	1		50001	cdid879
cdid809	51.51	26	26	232.37	1	1	3	Acetylation (Protein N-term)	6691	cdid809
cdid1167	51.44	21	21	142.62	2	2	4		10048	cdid1167
cdid1545	51.4	3	3	47.187	1	1	4		32838	cdid1545
cdid2820	51.38	5	5	236.61	1	1	3		29572	cdid2820
cdid2045	51.36	3	3	239.05	1	1	1		48320	cdid2045
cdid3242	51.35	6	6	308.93	2	2	2		31527	cdid3242
cdid757	51.31	4	4	174.21	2	2	5		36627	cdid757
cdid444	51.3	19	19	177.48	3	3	5		21002	cdid444
cdid384	51.18	16	16	172.43	1	1	2		7987	cdid384
cdid3801	51.17	8	8	451.64	2	2	2		27970	cdid3801
cdid1299	51.16	8	8	1132.3	2	2	4		26024	cdid1299
cdid3221	51.06	5	5	85.507	1	1	1		31404	cdid3221
cdid3623	51.01	5	5	102.26	1	1	3		28267	cdid3623
cdid140	50.98	8	8	988.79	2	2	3		27515	cdid140
cdid1739	50.74	7	7	121.25	2	2	3		32568	cdid1739
cdid628	50.67	6	6	209.8	3	3	3		43893	cdid628
cdid2279	50.54	3	3	93.864	1	1	2		43402	cdid2279
cdid2761	50.52	6	6	256.05	2	2	3		40722	cdid2761
cdid187	50.51	3	3	56.645	1	1	2		45906	cdid187
cdid657	50.35	2	2	218.73	1	1	2		57004	cdid657
cdid539	50.2	4	4	0	1	1	3		31833	cdid539
cdid3112	50.18	6	6	522.56	1	1	2		30713	cdid3112
cdid3364	50.15	10	10	309.93	2	2	4		23327	cdid3364
cdid3462	50.14	6	6	120.38	1	1	4		21080	cdid3462
cdid2640	50.01	10	10	256.36	3	3	4		25964	cdid2640
cdid1450	49.98	3	3	606.89	2	2	5		78267	cdid1450
cdid3140	49.9	5	5	0	1	1	1		22908	cdid3140
cdid1144	49.87	4	4	88.413	1	1	1		28921	cdid1144
cdid1329	49.87	4	4	56.447	1	1	1		40541	cdid1329
cdid669	49.81	8	8	31.611	1	1	1		15189	cdid669
cdid1835	49.75	2	2	173.27	1	1	2		49863	cdid1835
cdid3041	49.73	6	6	337.73	1	1	3		31165	cdid3041
cdid826	49.72	8	8	102.49	1	1	3		17749	cdid826
cdid1934	49.55	15	15	312.68	2	2	3		15226	cdid1934
cdid1837	49.54	6	6	139.96	2	2	2		31733	cdid1837
cdid2685	49.43	10	10	53.567	1	1	3		21763	cdid2685
cdid2337	49.15	5	5	141.97	1	1	1		28616	cdid2337
cdid1669	49.12	7	7	155.46	1	1	1		21212	cdid1669
cdid1618	49.05	7	7	85.272	1	1	1	Carbamidomethylation	15618	cdid1618
cdid2777	48.9	19	19	438.14	3	3	4		17534	cdid2777
cdid1621	48.81	6	6	1280.4	2	2	3		29576	cdid1621
cdid991	48.8	3	3	181.79	1	1	2		43030	cdid991
cdid3392	48.66	7	7	230.65	1	1	2		17393	cdid3392
cdid3131	48.41	3	3	388.75	1	1	3		37025	cdid3131
cdid3149	48.41	7	7	293.91	3	3	9		37570	cdid3149
cdid578	48.41	3	3	455.09	1	1	1		36253	cdid578
cdid723	48.29	2	2	230.53	1	1	4		54697	cdid723
cdid1700	48.22	4	4	284.24	1	1	3		36401	cdid1700
cdid3595	48.22	10	10	145.54	1	1	4		13798	cdid3595
cdid2282	48.16	10	10	241.47	1	1	4		10934	cdid2282
cdid1008	48.13	6	6	79.054	2	2	3		41120	cdid1008
cdid1337	48.03	4	4	154.79	1	1	2		33152	cdid1337
cdid2944	47.87	5	5	411.52	2	2	2	Acetylation (Protein N-term)	50052	cdid2944
cdid1673	47.85	16	16	184.74	2	2	3		16301	cdid1673
cdid2713	47.83	4	4	79.63	2	2	2		43817	cdid2713
cdid3115	47.82	24	24	141.91	3	3	4		14684	cdid3115
cdid813	47.75	9	9	792.38	2	2	6		22312	cdid813
cdid2773	47.73	3	3	92.118	2	2	5		75232	cdid2773
cdid2980	47.63	28	28	587.16	1	1	3	Acetylation (Protein N-term)	4616	cdid2980
cdid1096	47.6	4	4	117.03	2	2	3		44837	cdid1096
cdid727	47.58	8	8	124.9	2	2	2		24109	cdid727
cdid2936	47.49	7	7	580.59	1	1	2		19459	cdid2936
cdid801	47.37	4	4	238.29	1	1	2		32621	cdid801
cdid586	47.3	2	2	48.252	1	1	3		70344	cdid586
cdid1132	47.17	5	5	2873.9	1	1	4		16167	cdid1132
cdid3217	47.15	7	7	150.68	2	2	3		30505	cdid3217
cdid2875	47.06	6	6	206.99	2	2	2		37589	cdid2875
cdid3448	46.99	18	18	449.2	1	1	1		5943	cdid3448
cdid1584	46.93	3	3	197.64	1	1	4		26206	cdid1584
cdid2958	46.65	1	1	145.9	1	1	3		102871	cdid2958
cdid154	46.64	21	21	466.22	1	1	2		6424	cdid154
cdid3534	46.56	6	6	999.5	1	1	1		26366	cdid3534
cdid831	46.52	6	6	479.33	1	1	2	Acetylation (Protein N-term)	19607	cdid831
cdid2918	46.38	1	1	59.611	1	1	1		77962	cdid2918
cdid2868	46.28	8	8	78.363	1	1	2		15596	cdid2868
cdid55	46.25	5	5	62.748	1	1	3		34585	cdid55
cdid2920	46.17	3	3	2906	2	2	5		35018	cdid2920
cdid1298	46.14	3	3	774.71	1	1	1		37142	cdid1298
cdid1352	46.04	11	11	269.87	1	1	1		12662	cdid1352
cdid340	46.04	4	4	61.112	2	2	7		38398	cdid340
cdid1384	46.02	5	5	237.37	2	2	4		51122	cdid1384
cdid602	45.92	10	10	1550.1	2	2	4		17728	cdid602
cdid2573	45.91	5	5	741.85	1	1	2		25951	cdid2573
cdid313	45.84	4	4	0	1	1	1		31596	cdid313
cdid2825	45.82	2	2	30.835	1	1	1		49711	cdid2825
cdid2652	45.81	13	13	63.202	3	3	4		27205	cdid2652
cdid3052	45.78	2	2	0	2	2	3		80466	cdid3052
cdid1735	45.73	2	2	460.34	1	1	1		38906	cdid1735
cdid1585	45.7	3	3	290.71	1	1	5		36839	cdid1585
cdid336	45.69	5	5	156.6	1	1	2		29330	cdid336
cdid3061	45.67	7	7		2	0	3		24703	cdid3061
cdid3403	45.54	11	11	149.95	1	1	2		9658	cdid3403
cdid1869	45.52	5	5	0	1	1	3		32578	cdid1869
cdid848	45.38	5	5	282.41	1	1	1		21502	cdid848
cdid1762	45.26	9	9	534.58	1	1	2		13452	cdid1762
cdid2978	45.23	4	4	0	1	1	2		33836	cdid2978
cdid1848	45.22	4	4	20.778	1	1	1		61869	cdid1848
cdid2795	45.22	11	11	220.6	2	2	2		17971	cdid2795
cdid1174	45.22	10	10	322.21	1	1	1		9577	cdid1174
cdid73	45.17	3	3	89.217	1	1	2		36106	cdid73
cdid3339	45.09	27	27	689.09	2	2	5		9291	cdid3339
cdid711	45.08	7	7	52.016	1	1	2		33500	cdid711
cdid2281	44.89	3	3	448.73	2	2	2		34133	cdid2281
cdid1474	44.74	3	3	121.84	2	2	2		57747	cdid1474
cdid2071	44.65	6	6	62.319	1	1	2		23196	cdid2071
cdid300	44.57	4	4	360.48	1	1	2		28921	cdid300
cdid1949	44.37	10	10	55.576	1	1	3		13853	cdid1949
cdid3453	44.35	4	4	936.92	2	2	3		40101	cdid3453
cdid1464	44.23	13	13	2715.3	1	1	2		9272	cdid1464
cdid3015	44.12	4	4	0	1	1	1		33028	cdid3015
cdid3166	44.08	7	7	67.28	1	1	2		18235	cdid3166
cdid812	44.08	3	3	148.37	1	1	4		35967	cdid812
cdid3026	44.01	2	2	136.28	1	1	3		54301	cdid3026
cdid402	44.01	2	2	136.28	1	1	3		54301	cdid402
cdid2487	44.01	2	2	136.28	1	1	3		54301	cdid2487
cdid389	44.01	2	2	136.28	1	1	3		54301	cdid389
cdid1904	44.01	2	2	136.28	1	1	3		54301	cdid1904
cdid2371	44.01	2	2	136.28	1	1	3		54301	cdid2371
cdid2383	44.01	2	2	136.28	1	1	3		54301	cdid2383
cdid1028	44.01	2	2	136.28	1	1	3		54301	cdid1028
cdid1657	43.79	3	3	73.127	1	1	1		45309	cdid1657
cdid1725	43.72	7	7	556.52	2	2	2		29697	cdid1725
cdid642	43.67	2	2	145.29	1	1	2		46084	cdid642
cdid863	43.33	4	4	125.2	1	1	2		35463	cdid863
cdid1789	43.28	2	2	188.04	1	1	1		52663	cdid1789
cdid1780	43.19	4	4	0	1	1	1		29740	cdid1780
cdid2834	42.95	4	4	89.847	1	1	2		27384	cdid2834
cdid2807	42.7	6	6	290.94	1	1	2		17107	cdid2807
cdid451	42.63	6	6	110.77	2	2	3		29225	cdid451
cdid3689	42.53	8	8	538.3	2	2	4		23345	cdid3689
cdid39	42.52	2	2	134.94	1	1	3		50896	cdid39
cdid1546	42.3	12	12	397.14	2	2	2	Acetylation (Protein N-term)	26916	cdid1546
cdid256	42.29	9	9	0	2	2	3		23392	cdid256
cdid915	42.1	6	6	63.399	1	1	3		17850	cdid915
cdid3347	42.05	6	6	74.575	2	2	2		28921	cdid3347
cdid2046	42.04	4	4	480.5	1	1	1		21956	cdid2046
cdid2966	41.93	5	5	623.43	1	1	3		45382	cdid2966
cdid288	41.8	12	12	155.97	2	2	3		15537	cdid288
cdid2869	41.77	6	6	2156.9	1	1	3		16955	cdid2869
cdid2747	41.66	5	5	87.032	1	1	1		36237	cdid2747
cdid3600	41.65	7	7	37.808	1	1	3		15834	cdid3600
cdid2252	41.48	7	7	118.03	1	1	2		17768	cdid2252
cdid654	41.44	5	5	62.013	1	1	2		41861	cdid654
cdid2656	41.35	2	2	403.44	1	1	1		45303	cdid2656
cdid1142	41.32	7	7	261.22	1	1	3		16138	cdid1142
cdid3729	41.27	12	12	492.62	1	1	1		9053	cdid3729
cdid3292	41.2	3	3	153.39	1	1	2		33386	cdid3292
cdid158	40.98	3	3	466.92	1	1	1		47617	cdid158
cdid2740	40.95	4	4	136.6	1	1	3		34234	cdid2740
cdid2983	40.95	4	4	182.3	1	1	2		36279	cdid2983
cdid2222	40.9	6	6	113.68	2	2	6		37091	cdid2222
cdid3058	40.89	2	2	0	1	1	3		67775	cdid3058
cdid3103	40.89	7	7	1165.3	1	1	1		16345	cdid3103
cdid2138	40.74	9	9	1879.3	1	1	1		15311	cdid2138
cdid2595	40.66	15	15	191.53	1	1	4		10851	cdid2595
cdid619	40.53	3	3	282.66	1	1	3		26968	cdid619
cdid1771	40.52	5	5	273.83	1	1	2		22972	cdid1771
cdid791	40.45	7	7	3813	1	1	4		13001	cdid791
cdid420	40.45	3	3	159.28	1	1	2		37165	cdid420
cdid1688	40.42	3	3	240.43	1	1	4		36327	cdid1688
cdid1473	40.31	4	4	42.567	1	1	2		31996	cdid1473
cdid2031	40.29	3	3	0	1	1	3		35497	cdid2031
cdid1169	40.29	3	3	129.5	2	2	2		70660	cdid1169
cdid2633	40.26	4	4	162.16	1	1	2		31630	cdid2633
cdid2188	40.08	3	3	96.028	2	2	3		88490	cdid2188
cdid212	39.84	5	5	168.98	1	1	2		19782	cdid212
cdid2757	39.81	3	3	72.575	1	1	3		37704	cdid2757
cdid3528	39.72	4	4	127.81	1	1	1		29601	cdid3528
cdid861	39.67	3	3	707.59	1	1	2	Acetylation (Protein N-term)	33981	cdid861
cdid3348	39.49	32	32	0	1	1	2		4398	cdid3348
cdid2711	39.42	3	3	55.696	1	1	2		42546	cdid2711
cdid364	39.35	3	3	0	1	1	1		45029	cdid364
cdid1876	39.28	2	2	1783.2	1	1	3		31605	cdid1876
cdid895	39.23	5	5	83.99	1	1	3		20166	cdid895
cdid1787	39.22	5	5	90.896	1	1	2		22815	cdid1787
cdid1172	39.2	3	3	130.71	1	1	3		41944	cdid1172
cdid263	39.05	5	5	71.591	1	1	2		29204	cdid263
cdid2950	38.99	4	4	167.7	1	1	3		24321	cdid2950
cdid2636	38.93	3	3	266.38	1	1	5		33637	cdid2636
cdid2627	38.89	4	4	119.7	1	1	1		39460	cdid2627
cdid1292	38.39	3	3	163.39	1	1	5		40295	cdid1292
cdid355	38.21	3	3	157.02	1	1	7		34592	cdid355
cdid1288	38.15	16	16	673.6	2	2	4		10768	cdid1288
cdid1332	38.07	12	12	1649.4	1	1	3		7766	cdid1332
cdid1019	38.02	9	9	266.78	2	2	4		27562	cdid1019
cdid2800	37.98	7	7	158.89	1	1	1		14452	cdid2800
cdid540	37.97	4	4	106.01	1	1	1		27365	cdid540
cdid2849	37.93	8	8	207.45	1	1	2		23717	cdid2849
cdid706	37.89	4	4	256.63	1	1	2		28273	cdid706
cdid610	37.89	3	3	1126.6	1	1	3		32148	cdid610
cdid347	37.87	3	3	218.26	1	1	3		37929	cdid347
cdid366	37.8	7	7	105.47	2	2	2		37350	cdid366
cdid2995	37.69	2	2	102.17	1	1	2		50535	cdid2995
cdid864	37.66	5	5	170.35	1	1	1		33890	cdid864
cdid1615	37.55	5	5	0	1	1	1		29345	cdid1615
cdid1311	37.44	8	8	1682.2	1	1	1		13334	cdid1311
cdid3735	37.42	11	11	279.36	1	1	3		11048	cdid3735
cdid892	37.39	2	2	40.812	1	1	1		62386	cdid892
cdid434	37.38	3	3	56.346	1	1	2		37982	cdid434
cdid3027	37.04	3	3	96.652	1	1	3		33466	cdid3027
cdid2063	37.01	3	3	170.18	1	1	1		33826	cdid2063
cdid920	36.83	3	3	103.71	1	1	1		41957	cdid920
cdid1425	36.82	32	32	0	1	1	6		8165	cdid1425
cdid2890	36.82	4	4	71.982	1	1	3		33674	cdid2890
cdid2347	36.77	2	2	78.935	1	1	3		45351	cdid2347
cdid2594	36.76	2	2	84.739	1	1	3		55539	cdid2594
cdid2818	36.69	1	1	65.37	2	1	4		80182	cdid2818
cdid1920	36.68	4	4	79.211	1	1	1		30981	cdid1920
cdid1427	36.61	4	4	355.51	1	1	4		30458	cdid1427
cdid1203	36.55	4	4	22.727	1	1	1		27299	cdid1203
cdid3176	36.53	4	4	24.914	1	1	3		26411	cdid3176
cdid2819	36.44	6	6	0	1	1	2		17322	cdid2819
cdid1679	36.38	5	5	141.56	1	1	2		20447	cdid1679
cdid973	36.26	1	1	96.918	1	1	3		105766	cdid973
cdid2250	36.18	6	6	318.43	2	2	6		30548	cdid2250
cdid2227	36.12	2	2	204.12	1	1	2		43699	cdid2227
cdid2155	35.8	3	3	319.59	1	1	1		38327	cdid2155
cdid1408	35.77	4	4	0	1	1	1		39538	cdid1408
cdid744	35.76	6	6	133.74	1	1	3		17136	cdid744
cdid761	35.74	4	4	109.23	1	1	2		35395	cdid761
cdid612	35.67	1	1	65.097	1	1	2		78363	cdid612
cdid426	35.65	3	3	0	1	1	1		32610	cdid426
cdid1635	35.59	7	7	39.018	2	2	2		27353	cdid1635
cdid878	35.55	4	4	160.59	1	1	4		18139	cdid878
cdid3035	35.52	11	11	1396.4	1	1	2		10548	cdid3035
cdid1784	35.41	3	3	95.881	1	1	1		39830	cdid1784
cdid889	35.27	2	2	259.71	1	1	1		43339	cdid889
cdid1204	35.25	11	11	422.01	2	2	4		14259	cdid1204
cdid3475	35.19	6	6	325.19	1	1	3		20432	cdid3475
cdid156	34.95	4	4	0	1	1	1		29885	cdid156
cdid919	34.72	3	3	547.64	1	1	3		26786	cdid919
cdid3789	34.7	6	6	0	2	2	2		43982	cdid3789
cdid2242	34.61	3	3	140.32	1	1	4		47430	cdid2242
cdid9	34.59	2	2	33.1	1	1	1		58260	cdid9
cdid3421	34.57	8	8	7801.1	1	1	2		11215	cdid3421
cdid2585	34.36	4	4	0	1	1	2		30024	cdid2585
cdid1231	34.28	5	5	61.764	1	1	2		22287	cdid1231
cdid838	34.26	2	2	0	1	1	1		39251	cdid838
cdid1623	34.18	3	3	338.25	1	1	2		29933	cdid1623
cdid2187	34.11	4	4	249.85	1	1	1		25134	cdid2187
cdid998	34.02	2	2	104.03	1	1	2		48234	cdid998
cdid1086	33.98	3	3	14.588	2	2	2		86577	cdid1086
cdid2809	33.82	2	2	44.159	1	1	3		66253	cdid2809
cdid854	33.68	2	2	210.17	1	1	3		47553	cdid854
cdid995	33.48	8	8	417.88	1	1	9		12433	cdid995
cdid700	33.44	3	3	289.43	1	1	1		32773	cdid700
cdid530	33.39	3	3	60.34	1	1	2		34882	cdid530
cdid1823	33.28	8	8	291.01	1	1	2		22794	cdid1823
cdid946	33.22	2	2	117.29	1	1	2		50132	cdid946
cdid1457	33.14	3	3	53.54	2	2	2		66784	cdid1457
cdid799	33.03	3	3	51.945	1	1	1		46503	cdid799
cdid1264	32.99	4	4	87.512	1	1	2		24059	cdid1264
cdid3208	32.95	2	2	0	1	1	2		43643	cdid3208
cdid1740	32.9	2	2	0	2	2	2		130007	cdid1740
cdid261	32.86	11	11	237.62	2	2	3		19639	cdid261
cdid2316	32.64	6	6	0	1	1	1		17430	cdid2316
cdid2682	32.54	4	4	1177.2	1	1	1		29689	cdid2682
cdid1941	32.49	5	5	0	1	1	2		16728	cdid1941
cdid2873	32.25	11	11	708.97	2	2	3		14335	cdid2873
cdid694	32.05	4	4	123.86	1	1	3		23616	cdid694
cdid2287	32.02	3	3	0	1	1	1		36375	cdid2287
cdid302	31.98	11	11	332.05	1	1	2		8377	cdid302
cdid2350	31.97	2	2	985.97	1	1	1		34269	cdid2350
cdid1578	31.88	9	9	1039.2	2	2	4	Deamidation (NQ); Dehydration	19621	cdid1578
cdid2605	31.81	12	12	118.62	2	2	4		20882	cdid2605
cdid2466	31.69	6	6	616.18	1	1	1		20190	cdid2466
cdid2933	31.54	7	7	787.52	1	1	2	Acetylation (Protein N-term)	14306	cdid2933
cdid2784	31.48	2	2	0	1	1	1		63952	cdid2784
cdid173	31.37	2	2	357.87	1	1	1		44717	cdid173
cdid2182	31.33	3	3	168.63	1	1	3		41856	cdid2182
cdid528	31.13	6	6	101.32	1	1	2		20014	cdid528
cdid1873	31.04	6	6	140.01	1	1	1		18728	cdid1873
cdid2180	30.99	3	3	328.98	1	1	2		30533	cdid2180
cdid381	30.65	7	7	84.671	1	1	3		17909	cdid381
cdid439	30.65	3	3	151.03	1	1	3		24892	cdid439
cdid2240	30.49	5	5	362.48	1	1	3	Acetylation (Protein N-term)	30620	cdid2240
cdid98	30.2	4	4	0	1	1	2		27281	cdid98
cdid1173	30.18	7	7	229.84	2	2	2		24220	cdid1173
cdid3781	30.1	3	3	93.452	1	1	3		34111	cdid3781
cdid2144	30.05	3	3	94.238	1	1	2		22934	cdid2144
cdid939	29.92	6	6	0	1	1	1		22846	cdid939
cdid348	29.91	9	9	0	1	1	1		17390	cdid348
cdid651	29.63	2	2	127.16	1	1	2		48102	cdid651
cdid2956	29.57	2	2	116.18	1	1	3	Acetylation (Protein N-term)	43522	cdid2956
cdid1449	29.48	9	9	46.3	2	2	2		17841	cdid1449
cdid2413	29.45	2	2	6804.3	1	1	1		90293	cdid2413
cdid1662	29.36	2	2	62.464	1	1	3		58811	cdid1662
cdid413	29.29	12	12	116.56	1	1	2		7859	cdid413
cdid100	29.25	4	4	99.674	1	1	1		18435	cdid100
cdid1084	29.25	4	4	0	1	1	1		26599	cdid1084
cdid121	29.09	2	2	0	1	1	1		43523	cdid121
cdid1999	29.08	4	4	174.72	1	1	2		32804	cdid1999
cdid2137	29.04	5	5	0	1	1	1		26924	cdid2137
cdid3342	28.99	4	4	42.568	1	1	2		29224	cdid3342
cdid394	28.96	4	4	393.57	1	1	2		23065	cdid394
cdid1978	28.64	9	9	569.32	1	1	1		12910	cdid1978
cdid2883	28.54	9	9	141.65	1	1	1		17632	cdid2883
cdid1365	28.5	1	1	28.428	1	1	1		95216	cdid1365
cdid1937	28.3	4	4	0	1	1	1		23006	cdid1937
cdid1347	28.26	5	5	61.738	1	1	2		20610	cdid1347
cdid626	28.22	3	3	75.901	1	1	2		40036	cdid626
cdid1130	28.2	5	5	112.94	1	1	2		21025	cdid1130
cdid1622	27.86	2	2	0	1	1	2		60864	cdid1622
cdid2999	27.8	2	2	0	1	1	2		47138	cdid2999
cdid2714	27.55	2	2	88.852	1	1	1		63678	cdid2714
cdid1797	27.54	5	5	71.362	1	1	2		22628	cdid1797
cdid1373	27.02	4	4	80.167	1	1	2		29117	cdid1373
cdid2909	26.76	2	2	56.941	1	1	3		41673	cdid2909
cdid1975	26.64	8	8	110.37	1	1	1		19251	cdid1975
cdid1687	26.04	4	4	75.279	1	1	2		28315	cdid1687
cdid1217	25.87	2	2	0	1	1	2		58589	cdid1217
cdid3285	25.51	5	5	33.168	1	1	1		16082	cdid3285
cdid579	25.48	3	3	0	1	1	1		34487	cdid579
cdid653	25.35	2	2	0	1	1	1		41324	cdid653
cdid630	25.28	3	3	0	1	1	1		32014	cdid630
cdid3183	25.22	3	3	73.726	1	1	1		34545	cdid3183
cdid1844	25.12	4	4	81.723	1	1	3		20710	cdid1844
cdid3532	24.62	4	4	150.41	1	1	2		29240	cdid3532
cdid3544	24.56	11	11	46.583	1	1	1		10605	cdid3544
cdid1857	24.53	5	5	162.49	1	1	1		20859	cdid1857
cdid1747	24.47	4	4	54.617	1	1	2		33800	cdid1747
cdid3286	24.39	5	5	173.7	1	1	2		17697	cdid3286
cdid942	24.25	4	4	40.925	1	1	1		34980	cdid942
cdid1816	24.24	10	10	272.39	1	1	3		7517	cdid1816
cdid2312	24.22	7	7	48.759	1	1	2		17217	cdid2312
cdid1479	23.99	9	9	210.06	1	1	2		12241	cdid1479
cdid3444	23.9	3	3	1359.6	1	1	1		24760	cdid3444
cdid1562	23.7	4	4	164.02	1	1	3		35519	cdid1562
cdid1826	23.63	3	3	127.01	1	1	1		23938	cdid1826
cdid2824	23.4	3	3	111.83	1	1	2		24673	cdid2824
cdid105	23.4	2	2	111.83	1	1	2		44221	cdid105
cdid2616	23.05	6	6	98.643	1	1	3		12837	cdid2616
cdid3823	23	13	13	78.475	1	1	1		11806	cdid3823
cdid3427	22.84	4	4	144.3	1	1	1		22902	cdid3427
cdid1433	22.82	5	5	287.83	1	1	1		22281	cdid1433
cdid3391	22.33	3	3	76.549	1	1	1		40083	cdid3391
cdid1199	22.07	4	4	227.37	1	1	4		19251	cdid1199
cdid2603	21.78	5	5	281.13	1	1	3		14176	cdid2603
cdid3174	21.32	3	3	0	1	1	1		30151	cdid3174
cdid1430	20.89	4	4	0	1	1	2		20860	cdid1430
cdid3011	20.55	3	3	0	1	1	1		30038	cdid3011
cdid3798	20.49	18	18	86.531	1	1	2		7805	cdid3798
cdid3726	20.37	4	4	0	1	1	1		42403	cdid3726
cdid731	20.33	9	9	2123.3	1	1	3		7795	cdid731

## Sheet: Table S4_12_24h
Accession	-10lgP	Coverage (%)	Coverage (%) 7_12_24h	Area 7_12_24h	#Peptides	#Unique	#Spec 7_12_24h	PTM	Avg. Mass	Description
cdid266	343.08	49	49	349560	74	74	198	Carbamidomethylation; Deamidation (NQ); Oxidation (M)	142479	cdid266
cdid265	338.06	43	43	234990	59	59	169	Carbamidomethylation; Deamidation (NQ); Oxidation (M)	118385	cdid265
cdid2690	334.95	61	61	2033100	51	51	316	Carbamidomethylation; Deamidation (NQ); Oxidation (M); Dehydration	44746	cdid2690
cdid2798	327.17	54	54	600540	50	50	198	Deamidation (NQ); Oxidation (M); Dehydration	70084	cdid2798
cdid1026	317.87	38	38	275750	40	40	145	Deamidation (NQ); Oxidation (M)	100452	cdid1026
cdid2026	317.53	63	63	576350	46	46	173	Deamidation (NQ); Oxidation (M); Dehydration	57017	cdid2026
cdid277	315.22	49	49	271460	36	36	154	Deamidation (NQ); Oxidation (M); Dehydration	77754	cdid277
cdid677	302.54	35	35	165750	49	49	125	Deamidation (NQ); Oxidation (M); Dehydration	137724	cdid677
cdid663	299.41	39	39	114710	42	42	101	Deamidation (NQ); Oxidation (M)	104649	cdid663
cdid1775	299.36	39	39	260500	39	39	110	Deamidation (NQ); Oxidation (M); Dehydration	57899	cdid1775
cdid278	298.23	59	59	1216500	41	41	231	Carbamidomethylation; Deamidation (NQ); Oxidation (M); Dehydration	43413	cdid278
cdid734	295.69	53	53	261530	30	30	100	Carbamidomethylation; Deamidation (NQ); Oxidation (M)	58362	cdid734
cdid1224	285.52	46	46	250380	39	39	111	Deamidation (NQ); Oxidation (M); Dehydration	93836	cdid1224
cdid1106	283.65	40	40	225340	40	40	100	Carbamidomethylation; Deamidation (NQ); Oxidation (M); Dehydration	102389	cdid1106
cdid3075	282.28	56	56	212870	33	30	123	Deamidation (NQ); Oxidation (M); Dehydration	51825	cdid3075
cdid1141	281.95	45	45	73162	37	37	72	Deamidation (NQ); Oxidation (M); Dehydration	95359	cdid1141
cdid1583	281.46	33	33	186780	28	28	101	Deamidation (NQ); Oxidation (M); Dehydration	91437	cdid1583
cdid1734	280.3	35	35	123170	27	27	66	Oxidation (M)	104246	cdid1734
cdid2590	279.38	41	41	112630	37	35	93	Deamidation (NQ); Dehydration	92439	cdid2590
cdid2373	278.09	51	51	98727	19	19	61	Carbamidomethylation; Deamidation (NQ); Oxidation (M)	43365	cdid2373
cdid3199	277.5	55	55	121470	29	29	77	Deamidation (NQ); Oxidation (M)	57964	cdid3199
cdid2689	272.73	63	63	628340	28	22	141	Deamidation (NQ); Oxidation (M); Dehydration	43188	cdid2689
cdid1158	272.63	35	35	90735	40	39	72	Deamidation (NQ); Oxidation (M); Dehydration	117427	cdid1158
cdid1088	272.48	51	51	212310	25	25	94	Deamidation (NQ); Oxidation (M); Dehydration	53213	cdid1088
cdid1508	271.8	51	51	128320	30	30	73	Deamidation (NQ)	52849	cdid1508
cdid1576	270.63	38	38	52811	36	36	72	Deamidation (NQ); Oxidation (M)	121912	cdid1576
cdid2354	270.44	33	33	49129	39	37	71	Oxidation (M)	124570	cdid2354
cdid2044	270.21	47	47	259620	22	22	112	Acetylation (Protein N-term); Deamidation (NQ); Oxidation (M); Dehydration	39312	cdid2044
cdid1078	270.18	35	35	32776	35	35	53	Oxidation (M)	122402	cdid1078
cdid2964	269.25	50	50	76058	22	22	50	Oxidation (M)	52408	cdid2964
cdid1437	267.92	32	32	40503	36	36	57	Carbamidomethylation; Deamidation (NQ); Oxidation (M); Dehydration	127660	cdid1437
cdid1495	267.8	52	52	183430	23	23	61	Carbamidomethylation; Deamidation (NQ); Oxidation (M)	35751	cdid1495
cdid736	266.62	54	54	302090	27	27	99	Deamidation (NQ); Oxidation (M)	52778	cdid736
cdid909	265.74	52	52	185240	21	21	88	Deamidation (NQ); Oxidation (M); Dehydration	36962	cdid909
cdid1485	265.6	31	31	158230	27	27	74	Deamidation (NQ); Dehydration	93169	cdid1485
cdid470	265.46	45	45	26941	37	37	54	Deamidation (NQ)	99354	cdid470
cdid2139	264.75	35	35	44671	26	26	67	Carbamidomethylation; Deamidation (NQ); Oxidation (M); Dehydration	95049	cdid2139
cdid1930	264.71	31	31	17347	35	35	50		148047	cdid1930
cdid1306	264.25	54	54	217660	22	22	94	Deamidation (NQ); Oxidation (M); Dehydration	35796	cdid1306
cdid811	263.7	39	39	177150	29	28	94	Deamidation (NQ); Oxidation (M); Dehydration	80711	cdid811
cdid1136	263.46	62	62	51200	35	35	60	Deamidation (NQ); Dehydration	46204	cdid1136
cdid1488	262.86	46	46	60722	29	29	54	Deamidation (NQ); Oxidation (M)	57666	cdid1488
cdid1189	261.75	49	49	60075	26	26	55	Carbamidomethylation; Oxidation (M)	62087	cdid1189
cdid2789	261.62	42	42	118380	40	38	82	Oxidation (M)	80934	cdid2789
cdid1432	261.51	32	32	56448	33	33	60	Carbamidomethylation; Deamidation (NQ); Oxidation (M)	95700	cdid1432
cdid649	260.95	39	39	125340	29	29	63	Deamidation (NQ); Oxidation (M); Dehydration	85101	cdid649
cdid720	260.8	35	35	65813	27	27	50	Deamidation (NQ); Oxidation (M)	79241	cdid720
cdid1091	260.37	36	36	197200	18	18	76		60009	cdid1091
cdid3148	259.88	33	33	46816	14	13	42	Deamidation (NQ)	45502	cdid3148
cdid1853	259.71	36	36	23716	29	29	45	Deamidation (NQ)	97618	cdid1853
cdid465	258.12	38	38	127000	27	27	70	Acetylation (Protein N-term); Deamidation (NQ); Oxidation (M); Dehydration	71617	cdid465
cdid1872	258.06	38	38	68334	16	16	48	Deamidation (NQ)	50216	cdid1872
cdid1772	257.37	52	52	107390	26	26	75	Deamidation (NQ); Oxidation (M); Dehydration	59380	cdid1772
cdid1704	257.06	35	35	52585	28	28	55	Carbamidomethylation; Oxidation (M)	89346	cdid1704
cdid3087	256.94	47	47	150150	22	22	71	Carbamidomethylation; Acetylation (Protein N-term); Deamidation (NQ); Oxidation (M); Dehydration	52911	cdid3087
cdid284	255.7	68	68	161570	21	21	80	Oxidation (M)	30475	cdid284
cdid714	254.84	50	50	47377	24	24	56	Deamidation (NQ); Oxidation (M)	60424	cdid714
cdid1185	254.76	43	43	59023	22	21	49	Carbamidomethylation; Deamidation (NQ)	51900	cdid1185
cdid887	254.34	47	47	48495	22	22	56	Deamidation (NQ); Oxidation (M)	53476	cdid887
cdid445	254.15	36	36	82832	18	18	49	Carbamidomethylation; Deamidation (NQ); Oxidation (M)	56758	cdid445
cdid1573	253.33	43	43	66603	26	25	61	Carbamidomethylation	65558	cdid1573
cdid354	253.18	46	46	40531	18	17	41	Deamidation (NQ); Oxidation (M); Dehydration	38165	cdid354
cdid2578	253.09	40	40	83482	25	25	56	Deamidation (NQ); Oxidation (M)	62893	cdid2578
cdid862	251.35	46	46	73746	26	26	78	Carbamidomethylation; Acetylation (Protein N-term); Deamidation (NQ); Oxidation (M)	56357	cdid862
cdid479	251.26	38	38	59577	22	17	42	Deamidation (NQ); Oxidation (M); Dehydration	77725	cdid479
cdid1543	249.93	41	41	124060	16	16	55	Acetylation (Protein N-term); Dehydration	38349	cdid1543
cdid1951	249.41	34	34	21569	24	24	38	Oxidation (M)	81802	cdid1951
cdid1183	249.4	22	22	18743	29	29	44	Deamidation (NQ)	165822	cdid1183
cdid2147	247.98	55	55	46154	19	19	41	Deamidation (NQ); Oxidation (M); Dehydration	46204	cdid2147
cdid905	247.66	36	36	113790	22	22	59	Carbamidomethylation; Oxidation (M)	59766	cdid905
cdid825	247.05	48	48	70109	28	28	56	Deamidation (NQ); Oxidation (M); Dehydration	60291	cdid825
cdid1846	245.37	46	46	116510	16	16	52	Deamidation (NQ); Oxidation (M)	45352	cdid1846
cdid1099	245.18	32	32	17691	26	26	35		77433	cdid1099
cdid563	244.69	37	37	73134	22	22	66	Carbamidomethylation; Acetylation (Protein N-term); Oxidation (M)	65797	cdid563
cdid1777	244.68	28	28	72725	24	24	71	Carbamidomethylation; Deamidation (NQ); Oxidation (M)	103614	cdid1777
cdid1974	244.59	26	26	13468	27	27	41		135061	cdid1974
cdid1582	243.7	43	43	69979	21	9	65	Carbamidomethylation; Deamidation (NQ); Oxidation (M)	50192	cdid1582
cdid343	243.68	40	40	86501	21	20	62	Carbamidomethylation; Oxidation (M)	65834	cdid343
cdid589	243.41	33	33	31443	18	18	33		60371	cdid589
cdid1760	243.21	39	39	82966	18	17	78	Acetylation (Protein N-term); Deamidation (NQ); Oxidation (M); Dehydration	49528	cdid1760
cdid1234	243.06	38	38	71573	23	23	64	Deamidation (NQ); Oxidation (M)	61953	cdid1234
cdid638	242.97	36	36	36178	28	28	54	Carbamidomethylation; Oxidation (M)	71715	cdid638
cdid2828	242.62	88	88	148360	15	15	48		9687	cdid2828
cdid1502	241.81	35	35	24776	26	26	38	Oxidation (M)	78299	cdid1502
cdid1108	241.8	29	29	34295	18	18	41	Deamidation (NQ)	76135	cdid1108
cdid1075	241.78	27	27	33025	31	31	50	Deamidation (NQ)	102816	cdid1075
cdid735	240.77	61	61	82231	24	24	58	Deamidation (NQ); Oxidation (M)	32588	cdid735
cdid822	240.74	58	58	93745	16	16	61	Acetylation (Protein N-term); Deamidation (NQ); Oxidation (M)	28291	cdid822
cdid360	240.63	40	40	22441	16	16	36	Oxidation (M)	39039	cdid360
cdid1766	240.09	30	30	59580	24	24	56	Deamidation (NQ); Oxidation (M); Dehydration	69146	cdid1766
cdid2211	240.05	54	54	71855	22	22	50	Oxidation (M)	49594	cdid2211
cdid2577	239.93	38	38	68848	22	21	46	Deamidation (NQ); Oxidation (M); Dehydration	54226	cdid2577
cdid1570	239.51	46	46	70597	26	26	63	Carbamidomethylation; Deamidation (NQ); Oxidation (M); Dehydration	49340	cdid1570
cdid1500	239.3	29	29	20489	28	28	37	Carbamidomethylation	105619	cdid1500
cdid1745	238.6	38	38	45997	18	18	46	Oxidation (M)	53180	cdid1745
cdid2208	238.28	44	44	168540	24	24	66	Carbamidomethylation; Oxidation (M)	51875	cdid2208
cdid3177	238.28	30	30	17520	36	33	54		135157	cdid3177
cdid357	238.04	49	49	41903	24	24	44	Oxidation (M)	52974	cdid357
cdid2680	237.95	44	44	19436	20	8	49	Carbamidomethylation; Deamidation (NQ); Oxidation (M)	49860	cdid2680
cdid1382	237.77	41	41	72888	15	15	40	Deamidation (NQ); Oxidation (M)	42031	cdid1382
cdid914	237.62	45	45	63022	19	19	48	Deamidation (NQ); Oxidation (M)	55713	cdid914
cdid2932	237.59	36	36	57708	30	30	61	Oxidation (M)	94657	cdid2932
cdid2145	236.92	49	49	45025	25	25	47	Oxidation (M); Dehydration	53937	cdid2145
cdid453	236.69	38	38	84521	27	27	64	Oxidation (M)	79551	cdid453
cdid2929	236.24	36	36	64996	16	16	38	Deamidation (NQ); Oxidation (M)	40673	cdid2929
cdid2667	236.14	32	32	25381	22	18	38	Deamidation (NQ); Oxidation (M)	78148	cdid2667
cdid2352	236.12	36	36	43085	19	19	36	Carbamidomethylation; Oxidation (M)	73262	cdid2352
cdid2583	236.11	57	57	195050	19	15	79	Oxidation (M)	29528	cdid2583
cdid442	235.36	45	45	124290	18	18	65	Deamidation (NQ); Oxidation (M)	30347	cdid442
cdid760	235.31	36	36	48032	22	22	47		64370	cdid760
cdid1188	235.13	29	29	42384	23	23	38	Oxidation (M)	96733	cdid1188
cdid618	234.92	39	39	58270	20	20	46	Carbamidomethylation; Oxidation (M)	50205	cdid618
cdid235	233.75	30	30	15203	20	20	29	Deamidation (NQ); Oxidation (M)	85912	cdid235
cdid660	233.5	46	46	23322	19	19	38		47402	cdid660
cdid3072	232.57	30	30	67039	20	20	45	Deamidation (NQ); Oxidation (M)	72813	cdid3072
cdid2299	232.34	47	47	67836	23	23	57	Deamidation (NQ); Oxidation (M); Dehydration	50165	cdid2299
cdid1305	231.31	49	49	251740	18	18	89	Deamidation (NQ); Oxidation (M); Dehydration	29335	cdid1305
cdid1145	230.45	46	46	18685	20	20	40	Oxidation (M)	42979	cdid1145
cdid726	230.36	51	51	105840	16	16	45	Deamidation (NQ); Oxidation (M); Dehydration	32752	cdid726
cdid3206	230	44	44	40959	19	19	41	Carbamidomethylation; Deamidation (NQ); Oxidation (M)	46137	cdid3206
cdid595	229.38	66	66	30181	12	12	26	Oxidation (M)	23118	cdid595
cdid1855	229.36	28	28	11928	32	30	47	Dehydration	130176	cdid1855
cdid1439	229.07	30	30	30900	23	23	39		94998	cdid1439
cdid566	228.75	47	47	27164	18	18	32		45281	cdid566
cdid2219	228.39	34	34	54440	23	23	50	Deamidation (NQ); Oxidation (M)	61251	cdid2219
cdid2022	228.31	50	50	20957	23	23	35	Carbamidomethylation; Deamidation (NQ); Oxidation (M); Dehydration	60231	cdid2022
cdid767	227.48	47	47	36060	19	18	32	Carbamidomethylation	35102	cdid767
cdid2931	227.21	34	34	45729	24	24	55	Deamidation (NQ); Oxidation (M); Dehydration	74907	cdid2931
cdid782	226.96	37	37	41649	28	28	50	Carbamidomethylation	78958	cdid782
cdid1487	226.94	33	33	91734	19	19	49	Carbamidomethylation	56354	cdid1487
cdid1819	226.14	50	50	146410	15	15	69	Carbamidomethylation; Deamidation (NQ); Oxidation (M)	35966	cdid1819
cdid1559	226.09	41	41	23249	17	17	27	Carbamidomethylation; Deamidation (NQ); Oxidation (M)	49498	cdid1559
cdid708	225.73	28	28	14932	17	17	33		69361	cdid708
cdid1684	225.43	31	31	36828	16	16	29		61991	cdid1684
cdid2154	225.29	21	21	24125	17	17	32	Oxidation (M)	83625	cdid2154
cdid1926	225.06	35	35	18271	16	16	32	Deamidation (NQ); Dehydration	58455	cdid1926
cdid591	224.78	37	37	49205	19	19	40	Deamidation (NQ); Oxidation (M)	50612	cdid591
cdid1125	224.42	44	44	164430	15	15	61	Carbamidomethylation; Oxidation (M)	31066	cdid1125
cdid2941	224.36	32	32	31013	19	18	37	Deamidation (NQ); Oxidation (M); Dehydration	59539	cdid2941
cdid2606	224.33	34	34	14635	20	20	27	Oxidation (M)	72497	cdid2606
cdid2779	224.29	29	29	19347	19	19	32	Oxidation (M)	76250	cdid2779
cdid1324	224.07	36	36	20287	17	17	32	Dehydration	55115	cdid1324
cdid119	223.88	38	38	31017	25	25	44	Oxidation (M)	63568	cdid119
cdid982	223.48	27	27	38240	24	24	44	Acetylation (Protein N-term); Deamidation (NQ); Oxidation (M)	96210	cdid982
cdid929	223.43	31	31	25106	22	22	44		77175	cdid929
cdid921	223.34	40	40	25439	20	20	33	Deamidation (NQ); Oxidation (M)	55766	cdid921
cdid752	223.13	32	32	13354	20	20	31	Carbamidomethylation	68890	cdid752
cdid431	222.76	29	29	8325.4	23	23	33	Deamidation (NQ)	88834	cdid431
cdid1675	222.09	37	37	29450	20	20	33	Deamidation (NQ)	55975	cdid1675
cdid1295	220.16	28	28	37182	22	22	47	Deamidation (NQ); Oxidation (M)	81261	cdid1295
cdid2467	219.42	27	27	9282.8	19	15	33	Deamidation (NQ)	77945	cdid2467
cdid1467	219.42	39	39	42454	18	18	43	Deamidation (NQ); Oxidation (M); Dehydration	45060	cdid1467
cdid1551	218.98	43	43	35825	13	13	26	Oxidation (M)	39558	cdid1551
cdid2023	218.15	52	52	88597	17	17	53	Oxidation (M)	26686	cdid2023
cdid1794	217.77	38	38	90488	16	16	41	Carbamidomethylation; Oxidation (M)	42496	cdid1794
cdid282	217.73	46	46	86833	11	11	40	Acetylation (Protein N-term); Oxidation (M)	23326	cdid282
cdid296	217.63	55	55	59297	14	14	43	Carbamidomethylation; Acetylation (Protein N-term); Deamidation (NQ)	24208	cdid296
cdid1533	217.41	29	29	94659	16	16	34	Carbamidomethylation; Acetylation (Protein N-term); Deamidation (NQ); Oxidation (M)	66926	cdid1533
cdid707	216.68	56	56	109090	16	16	60	Deamidation (NQ); Oxidation (M)	27125	cdid707
cdid478	216.46	32	32	9493.2	12	11	21	Carbamidomethylation; Deamidation (NQ); Oxidation (M)	45310	cdid478
cdid2683	216.34	37	37	74008	17	17	59	Carbamidomethylation; Deamidation (NQ); Oxidation (M); Dehydration	51409	cdid2683
cdid678	216.07	34	34	29551	15	15	31	Carbamidomethylation	50314	cdid678
cdid1093	215.83	38	38	44258	15	15	36	Carbamidomethylation	50025	cdid1093
cdid2768	215.7	29	29	28469	17	17	38	Oxidation (M)	64976	cdid2768
cdid768	215.66	20	20	45366	17	17	34		80911	cdid768
cdid641	215.34	16	16	13063	16	16	23	Dehydration	109017	cdid641
cdid856	215.22	32	32	17654	16	16	30	Deamidation (NQ); Oxidation (M)	57335	cdid856
cdid1494	215.07	34	34	23374	12	12	30	Carbamidomethylation	42777	cdid1494
cdid1824	214.4	32	32	149660	14	14	51	Acetylation (Protein N-term); Oxidation (M)	48757	cdid1824
cdid1278	213.9	31	31	18315	18	18	34	Oxidation (M)	62395	cdid1278
cdid1115	213.82	51	51	66360	14	14	28		33291	cdid1115
cdid2935	213.57	45	45	210800	11	11	47	Deamidation (NQ); Dehydration	20908	cdid2935
cdid1748	213.38	26	26	26011	19	19	30	Deamidation (NQ)	52235	cdid1748
cdid1768	213.29	28	28	18429	18	18	36	Carbamidomethylation; Oxidation (M)	76648	cdid1768
cdid276	213.17	58	58	81605	12	12	34	Deamidation (NQ)	17341	cdid276
cdid592	213.12	39	39	36381	17	17	29	Carbamidomethylation	62447	cdid592
cdid80	212.83	40	40	48313	15	15	33	Deamidation (NQ); Oxidation (M)	40264	cdid80
cdid1121	212.7	29	29	36591	18	18	33	Deamidation (NQ); Oxidation (M)	74972	cdid1121
cdid2275	212.24	41	41	48224	18	18	47		50630	cdid2275
cdid894	212.11	38	38	67468	15	15	49	Deamidation (NQ); Oxidation (M); Dehydration	50602	cdid894
cdid1109	212.08	48	48	27882	16	16	33	Oxidation (M)	42260	cdid1109
cdid1493	212.01	38	38	39623	10	10	27	Deamidation (NQ); Oxidation (M); Dehydration	28359	cdid1493
cdid3045	211.99	56	56	70514	14	14	41	Deamidation (NQ); Oxidation (M); Dehydration	30560	cdid3045
cdid598	211.91	36	36	29093	16	16	27	Oxidation (M)	56661	cdid598
cdid568	211.89	38	38	52707	18	18	53	Deamidation (NQ)	53986	cdid568
cdid1919	211.87	43	43	26040	15	15	27		38434	cdid1919
cdid1486	211.79	37	37	77914	12	10	40	Deamidation (NQ); Dehydration	39096	cdid1486
cdid1294	211.32	27	27	33265	19	19	35	Oxidation (M)	77093	cdid1294
cdid562	211.31	49	49	46062	16	16	37	Carbamidomethylation; Deamidation (NQ)	29166	cdid562
cdid1328	211.11	23	23	14532	26	26	33		125600	cdid1328
cdid1807	210.86	52	52	22211	13	13	31	Carbamidomethylation; Oxidation (M)	34368	cdid1807
cdid234	210.74	22	22	28596	13	13	31	Deamidation (NQ)	82296	cdid234
cdid1529	210.7	40	40	23415	15	15	32	Deamidation (NQ); Oxidation (M)	36640	cdid1529
cdid1483	210.57	40	40	25168	17	17	32	Carbamidomethylation; Oxidation (M)	52541	cdid1483
cdid1729	210.42	46	46	12911	14	14	23	Deamidation (NQ); Oxidation (M); Dehydration	37883	cdid1729
cdid1055	210.42	34	34	17028	17	17	32	Oxidation (M)	67351	cdid1055
cdid3142	210.08	44	44	45808	16	14	37	Oxidation (M)	37347	cdid3142
cdid1092	209.92	36	36	57718	15	15	35	Oxidation (M)	47850	cdid1092
cdid1778	209.66	32	32	36236	15	15	35		43425	cdid1778
cdid511	209.41	47	47	29508	13	13	38		36268	cdid511
cdid876	209.36	41	41	22730	15	14	29	Deamidation (NQ)	42210	cdid876
cdid287	209.16	50	50	107050	17	17	43		28263	cdid287
cdid1286	208.92	38	38	37763	18	18	36	Carbamidomethylation; Deamidation (NQ); Oxidation (M); Dehydration	53968	cdid1286
cdid625	208.63	41	41	121870	18	18	45	Oxidation (M); Dehydration	37538	cdid625
cdid2228	208.46	28	28	53652	13	13	31	Deamidation (NQ); Oxidation (M)	44559	cdid2228
cdid1496	208.35	43	43	161430	14	14	37	Deamidation (NQ); Oxidation (M)	23172	cdid1496
cdid2928	208.27	34	34	12531	13	13	22		53389	cdid2928
cdid671	208.15	42	42	18717	19	19	25		54007	cdid671
cdid3118	208.12	47	47	24379	17	17	29	Carbamidomethylation; Deamidation (NQ); Oxidation (M)	40400	cdid3118
cdid2288	208.03	44	44	23507	12	12	27	Carbamidomethylation; Deamidation (NQ)	32904	cdid2288
cdid1505	207.87	28	28	14376	14	14	22	Acetylation (Protein N-term); Deamidation (NQ)	58835	cdid1505
cdid2212	207.85	31	31	37396	14	14	27	Oxidation (M)	47194	cdid2212
cdid449	207.69	27	27	18016	16	16	26	Acetylation (Protein N-term)	66272	cdid449
cdid2047	207.41	46	46	20462	18	18	26		34615	cdid2047
cdid2243	207.36	33	33	17805	11	11	25	Deamidation (NQ); Oxidation (M)	43596	cdid2243
cdid248	206.91	21	21	7285.6	27	27	36	Deamidation (NQ)	171603	cdid248
cdid717	206.42	32	32	17737	11	11	19		45909	cdid717
cdid223	206.32	44	44	25635	19	19	30	Carbamidomethylation	41155	cdid223
cdid544	206.31	43	43	28987	20	17	38	Deamidation (NQ); Dehydration	51694	cdid544
cdid3091	206	38	38	15109	18	18	26	Oxidation (M); Dehydration	54036	cdid3091
cdid241	205.91	21	21	12767	11	11	24		63933	cdid241
cdid1100	205.91	21	21	13546	19	19	23		86713	cdid1100
cdid144	205.42	62	62	40083	16	15	30		22771	cdid144
cdid292	205.41	53	53	96655	16	16	40	Oxidation (M)	21439	cdid292
cdid1971	205.3	33	33	109170	14	14	47	Deamidation (NQ); Oxidation (M)	34821	cdid1971
cdid3421	205.13	63	63	27719	7	7	16	Deamidation (NQ); Dehydration	11215	cdid3421
cdid298	204.17	63	63	68982	17	17	49	Oxidation (M)	23581	cdid298
cdid2378	204.12	24	24	105510	12	12	32	Oxidation (M)	50304	cdid2378
cdid2754	203.91	33	33	16513	17	17	29	Oxidation (M)	52997	cdid2754
cdid3060	203.77	40	40	22531	11	11	29	Deamidation (NQ); Oxidation (M)	31551	cdid3060
cdid583	203.24	33	33	15148	14	14	23	Oxidation (M)	57878	cdid583
cdid532	202.98	25	25	13191	14	14	23	Carbamidomethylation; Oxidation (M)	67581	cdid532
cdid1818	202.78	41	41	22221	13	13	24	Acetylation (Protein N-term); Deamidation (NQ); Oxidation (M); Dehydration	34648	cdid1818
cdid1866	202.61	36	36	4976.9	16	16	24	Acetylation (Protein N-term)	54026	cdid1866
cdid5	202.55	89	89	12648	12	11	20	Deamidation (NQ); Dehydration	15818	cdid5
cdid3757	202.51	36	36	29711	17	17	32	Deamidation (NQ); Dehydration	46359	cdid3757
cdid1497	202.45	59	59	44913	20	20	38	Oxidation (M)	34882	cdid1497
cdid2069	202.42	51	51	29846	14	14	32	Carbamidomethylation; Oxidation (M)	28274	cdid2069
cdid2207	202.42	28	28	36610	11	11	33	Carbamidomethylation; Deamidation (NQ); Oxidation (M)	47927	cdid2207
cdid582	202.41	19	19	67604	10	10	37	Acetylation (Protein N-term); Deamidation (NQ); Oxidation (M); Dehydration	53806	cdid582
cdid620	202.37	18	18	31340	16	16	26	Carbamidomethylation; Deamidation (NQ); Dehydration	84790	cdid620
cdid629	202.35	39	39	8979.4	14	13	20		38632	cdid629
cdid2892	202.17	46	46	35643	16	16	27	Oxidation (M)	40391	cdid2892
cdid1850	202.17	34	34	24339	17	17	22		46257	cdid1850
cdid3526	202.08	56	56	32935	12	12	26	Deamidation (NQ); Oxidation (M); Dehydration	26637	cdid3526
cdid664	202.02	39	39	32553	17	17	31		44828	cdid664
cdid350	201.77	90	90	243400	11	11	83	Acetylation (Protein N-term); Deamidation (NQ); Dehydration	10884	cdid350
cdid787	201.68	32	32	38330	16	16	32	Carbamidomethylation; Acetylation (Protein N-term)	51839	cdid787
cdid1071	201.48	20	20	6265.1	22	22	31		128181	cdid1071
cdid1269	201.44	25	25	18075	12	6	20	Dehydration	47486	cdid1269
cdid1024	201.4	36	36	21554	12	12	30	Oxidation (M)	34700	cdid1024
cdid438	201.39	37	37	15523	14	14	26	Acetylation (Protein N-term)	46091	cdid438
cdid1539	201.37	28	28	11733	11	11	24	Acetylation (Protein N-term); Oxidation (M)	48967	cdid1539
cdid1290	201.32	23	23	11760	15	15	24	Deamidation (NQ); Dehydration	84548	cdid1290
cdid637	201.3	31	31	14531	11	11	25	Acetylation (Protein N-term); Oxidation (M)	38004	cdid637
cdid2380	200.93	57	57	32852	14	14	31	Carbamidomethylation; Acetylation (Protein N-term); Deamidation (NQ); Oxidation (M)	29770	cdid2380
cdid892	200.8	26	26	10682	14	14	25	Oxidation (M)	62386	cdid892
cdid1448	200.66	23	23	79411	13	13	41	Deamidation (NQ); Dehydration	52467	cdid1448
cdid996	200.57	42	42	13686	13	13	24	Deamidation (NQ)	41334	cdid996
cdid2778	200.54	23	23	9069	17	17	27	Carbamidomethylation	83709	cdid2778
cdid1356	200.46	45	45	33153	14	13	31	Deamidation (NQ)	31638	cdid1356
cdid1190	200.37	43	43	12223	13	13	23		38453	cdid1190
cdid634	200.35	34	34	25013	10	10	26	Oxidation (M)	43146	cdid634
cdid1455	200.19	32	32	12109	13	13	28	Deamidation (NQ); Oxidation (M); Dehydration	42915	cdid1455
cdid718	200.01	35	35	29566	13	13	23	Carbamidomethylation; Oxidation (M)	38131	cdid718
cdid572	199.86	29	29	11332	12	12	21	Carbamidomethylation; Deamidation (NQ); Oxidation (M)	45726	cdid572
cdid859	199.85	19	19	101940	9	9	46	Deamidation (NQ); Oxidation (M)	44603	cdid859
cdid1813	199.84	41	41	13251	13	13	29	Oxidation (M)	38232	cdid1813
cdid1368	199.61	37	37	19257	7	7	21	Deamidation (NQ)	21010	cdid1368
cdid1155	199.44	37	37	23300	14	14	27	Oxidation (M)	46021	cdid1155
cdid676	199.43	44	44	47442	18	18	33	Oxidation (M)	46986	cdid676
cdid2983	199.33	32	32	13545	9	9	18	Carbamidomethylation; Oxidation (M)	36279	cdid2983
cdid441	199.24	31	31	72808	13	13	41	Deamidation (NQ)	40320	cdid441
cdid1058	199.2	13	13	3939.4	14	14	21		135821	cdid1058
cdid2907	199.18	58	58	52698	12	12	29		14088	cdid2907
cdid2922	199.1	42	42	17897	14	14	28		36034	cdid2922
cdid173	198.68	34	34	7914.7	12	12	16		44717	cdid173
cdid3096	198.54	29	29	40136	11	7	35	Oxidation (M)	51403	cdid3096
cdid2942	198.26	21	21	41265	10	10	34	Carbamidomethylation; Oxidation (M)	59767	cdid2942
cdid1057	198.23	26	26	7078.6	20	19	28	Dehydration	83227	cdid1057
cdid148	198.05	43	43	12952	12	12	20	Oxidation (M)	30959	cdid148
cdid755	197.96	35	35	25334	17	17	37		53854	cdid755
cdid1532	197.9	23	23	55475	9	9	26	Oxidation (M)	37959	cdid1532
cdid293	197.77	58	58	62535	12	12	38	Deamidation (NQ); Oxidation (M)	14405	cdid293
cdid1340	197.61	35	35	10961	10	10	20	Oxidation (M)	39665	cdid1340
cdid2855	197.45	29	29	6713.3	17	16	27		68598	cdid2855
cdid1303	197.45	57	57	79991	14	13	41	Deamidation (NQ); Oxidation (M)	20390	cdid1303
cdid1712	197.38	55	55	40507	15	15	39	Oxidation (M)	25319	cdid1712
cdid2016	197.3	28	28	30224	11	11	32	Deamidation (NQ); Dehydration	39585	cdid2016
cdid690	197.25	30	30	49146	10	10	24	Deamidation (NQ); Oxidation (M); Dehydration	47233	cdid690
cdid611	197.13	39	39	7458.5	13	13	19		35869	cdid611
cdid7	196.86	26	26	7401.8	16	16	22		64274	cdid7
cdid1095	196.78	32	32	23746	17	17	31		49704	cdid1095
cdid2356	196.75	38	38	49037	14	14	35	Dehydration	29291	cdid2356
cdid1489	196.56	46	46	36821	13	13	28	Carbamidomethylation; Oxidation (M)	34397	cdid1489
cdid1547	196.04	38	38	114880	10	10	38		21189	cdid1547
cdid652	195.88	46	46	12369	13	12	18		34165	cdid652
cdid14	195.88	27	27	47577	9	9	26	Carbamidomethylation; Oxidation (M)	35755	cdid14
cdid2886	195.67	53	53	26838	13	13	30	Oxidation (M)	28644	cdid2886
cdid306	195.65	32	32	28138	15	15	28	Deamidation (NQ); Dehydration	35837	cdid306
cdid2024	195.6	26	26	7947.3	14	14	22		61002	cdid2024
cdid989	195.58	28	28	10257	17	17	25		67826	cdid989
cdid2745	195.17	28	28	19577	9	9	17		39035	cdid2745
cdid3162	195.16	32	32	29245	13	12	39	Oxidation (M)	36266	cdid3162
cdid1621	195.11	42	42	23597	10	10	25		29576	cdid1621
cdid2475	194.96	34	34	409	12	5	36	Deamidation (NQ); Dehydration	43223	cdid2475
cdid1034	194.54	22	22	27168	10	10	23	Carbamidomethylation; Deamidation (NQ)	49783	cdid1034
cdid1961	194.53	40	40	9908.7	17	17	27		46088	cdid1961
cdid3077	194.51	39	39	24774	14	14	30	Oxidation (M)	31152	cdid3077
cdid945	194.15	17	17	10486	20	19	30		117040	cdid945
cdid281	194.13	41	41	53823	13	13	40	Oxidation (M)	23392	cdid281
cdid2840	193.88	31	31	21607	15	15	27		46452	cdid2840
cdid2253	193.79	64	64	52741	10	10	33		18083	cdid2253
cdid304	193.79	50	50	53859	12	12	29		14307	cdid304
cdid3251	193.73	83	83	59901	11	11	32	Acetylation (Protein N-term)	8455	cdid3251
cdid3488	193.65	40	40	6981.7	11	11	16	Carbamidomethylation	32332	cdid3488
cdid1317	193.56	34	34	5483.9	13	12	19		51702	cdid1317
cdid1950	193.53	34	34	22828	14	14	26	Carbamidomethylation; Oxidation (M)	37188	cdid1950
cdid2609	193.29	57	57	46930	11	11	37	Oxidation (M)	19905	cdid2609
cdid534	193.1	18	18	29125	8	8	30	Deamidation (NQ); Oxidation (M)	44044	cdid534
cdid2062	192.95	26	26	11271	18	18	24	Deamidation (NQ); Dehydration	81372	cdid2062
cdid613	192.57	24	24	10592	16	16	24	Deamidation (NQ); Oxidation (M)	81760	cdid613
cdid1426	192.33	39	39	99172	13	13	20		45853	cdid1426
cdid2202	192.27	47	47	61610	12	12	33		23658	cdid2202
cdid481	192.21	28	28	32549	12	10	24	Oxidation (M)	48776	cdid481
cdid2014	192.16	42	42	29473	12	12	28		25950	cdid2014
cdid1171	192	32	32	6078.6	11	11	19	Deamidation (NQ)	48447	cdid1171
cdid2893	191.9	32	32	28254	16	16	31		50732	cdid2893
cdid3529	191.83	49	49	39233	12	12	26		30572	cdid3529
cdid968	191.81	33	33	8105.3	13	13	25	Deamidation (NQ); Oxidation (M); Dehydration	56455	cdid968
cdid1750	191.66	46	46	31628	12	12	26	Acetylation (Protein N-term); Deamidation (NQ); Oxidation (M); Dehydration	26700	cdid1750
cdid1871	191.46	33	33	22619	13	12	26	Oxidation (M)	37495	cdid1871
cdid1737	191.21	29	29	13597	16	16	24	Deamidation (NQ)	67173	cdid1737
cdid1947	191.1	18	18	12556	15	15	20		92572	cdid1947
cdid1859	191.08	20	20	58389	11	11	27	Acetylation (Protein N-term); Oxidation (M)	56419	cdid1859
cdid2981	191.04	21	21	13186	17	15	30	Carbamidomethylation	84616	cdid2981
cdid824	190.94	36	36	78299	13	13	38	Oxidation (M)	34180	cdid824
cdid2764	190.75	42	42	8374.4	14	13	29	Deamidation (NQ)	36594	cdid2764
cdid2748	190.62	43	43	33170	14	14	27		36204	cdid2748
cdid559	190.51	33	33	29942	11	11	33	Deamidation (NQ); Oxidation (M); Dehydration	36978	cdid559
cdid2195	190.24	54	54	42132	10	10	19		18196	cdid2195
cdid3330	190.21	27	27	26339	12	12	26	Oxidation (M)	41326	cdid3330
cdid2150	190.18	25	25	12800	16	16	22		75627	cdid2150
cdid3030	189.68	33	33	16015	13	13	27		43297	cdid3030
cdid1168	189.66	33	33	18916	11	11	25		42613	cdid1168
cdid1480	189.6	47	47	31470	11	11	24	Deamidation (NQ)	28180	cdid1480
cdid2847	189.36	31	31	26155	17	17	31		50330	cdid2847
cdid1344	189.36	27	27	11571	14	14	21	Carbamidomethylation; Deamidation (NQ)	54992	cdid1344
cdid1440	189.15	18	18	19228	13	13	23	Deamidation (NQ)	76192	cdid1440
cdid1544	189.12	19	19	5118.7	22	22	27	Carbamidomethylation; Oxidation (M)	129584	cdid1544
cdid733	189.02	53	53	35586	10	10	23		27666	cdid733
cdid1267	188.92	19	19	6558.6	16	16	24		96411	cdid1267
cdid1287	188.71	26	26	21570	12	12	28	Deamidation (NQ); Oxidation (M); Dehydration	52714	cdid1287
cdid3125	188.56	36	36	21949	17	17	25		52200	cdid3125
cdid3094	188.28	43	43	27813	10	10	17		27518	cdid3094
cdid1933	187.93	35	35	7568.1	10	10	18	Oxidation (M)	32099	cdid1933
cdid2315	187.9	17	17	5751.5	16	16	23		127690	cdid2315
cdid1202	187.76	39	39	25268	12	12	30	Deamidation (NQ); Oxidation (M); Dehydration	34503	cdid1202
cdid907	187.76	35	35	25117	12	12	26	Oxidation (M)	40402	cdid907
cdid1006	187.7	42	42	18108	8	8	19	Deamidation (NQ)	25389	cdid1006
cdid2774	187.67	29	29	15538	14	14	24	Oxidation (M)	60783	cdid2774
cdid363	187.49	24	24	17791	11	11	21		56450	cdid363
cdid2323	187.16	37	37	27121	11	11	27		34917	cdid2323
cdid2794	187.05	32	32	6529.2	13	13	21	Carbamidomethylation; Acetylation (Protein N-term); Deamidation (NQ)	49953	cdid2794
cdid1135	186.89	24	24	4798.9	18	17	22		83223	cdid1135
cdid253	186.89	30	30	36902	12	12	24	Oxidation (M)	37824	cdid253
cdid1875	186.52	25	25	7909.5	14	14	17		65211	cdid1875
cdid280	186.41	60	60	74671	11	11	27		11550	cdid280
cdid1932	186.34	37	37	19177	12	12	27	Oxidation (M)	34814	cdid1932
cdid2167	186.03	33	33	13743	14	13	26	Acetylation (Protein N-term)	47116	cdid2167
cdid858	185.89	38	38	32608	12	12	26	Carbamidomethylation; Oxidation (M)	34167	cdid858
cdid2904	185.71	51	51	33962	12	12	25		15685	cdid2904
cdid459	185.7	35	35	35862	14	14	23		45494	cdid459
cdid1110	184.97	32	32	9568.7	12	12	21		44246	cdid1110
cdid1035	184.85	21	21	5902.2	19	18	28		110064	cdid1035
cdid1736	184.75	28	28	17065	12	12	25		50057	cdid1736
cdid1465	184.66	36	36	25234	10	10	27	Deamidation (NQ); Oxidation (M)	28863	cdid1465
cdid1761	184.5	40	40	8363.7	14	14	21		39345	cdid1761
cdid3021	184.49	27	27	21424	14	14	22	Oxidation (M)	55743	cdid3021
cdid2582	184.04	35	35	28667	10	5	47	Deamidation (NQ); Oxidation (M)	29159	cdid2582
cdid3039	184.01	25	25	20035	12	12	26	Deamidation (NQ); Oxidation (M)	53524	cdid3039
cdid2686	183.9	38	38	363160	9	9	48	Deamidation (NQ)	23207	cdid2686
cdid1186	183.82	44	44	51076	10	10	27	Oxidation (M)	22740	cdid1186
cdid773	183.61	49	49	24821	8	8	20	Oxidation (M)	24352	cdid773
cdid1434	183.6	62	62	45401	8	8	29	Oxidation (M)	15060	cdid1434
cdid617	183.54	24	24	13486	10	10	16		52371	cdid617
cdid786	183.46	35	35	18951	12	12	23	Oxidation (M)	34793	cdid786
cdid3327	183.41	35	35	15531	12	12	31	Deamidation (NQ)	32327	cdid3327
cdid3022	183.31	39	39	7785	12	12	15	Deamidation (NQ)	38771	cdid3022
cdid1289	183.21	24	24	12078	15	15	31	Deamidation (NQ); Dehydration	61712	cdid1289
cdid2671	182.92	27	27	3539.1	4	4	12		25617	cdid2671
cdid289	182.71	63	63	36075	8	8	25		15037	cdid289
cdid1482	182.7	35	35	18505	13	13	24	Deamidation (NQ); Dehydration	42191	cdid1482
cdid590	182.69	39	39	37365	10	10	27	Carbamidomethylation; Deamidation (NQ); Oxidation (M)	29047	cdid590
cdid851	182.41	38	38	11010	10	10	16		32902	cdid851
cdid2349	182.34	24	24	6582.8	11	11	14		55135	cdid2349
cdid2916	182.2	28	28	4467.2	12	12	19	Deamidation (NQ)	52748	cdid2916
cdid1321	181.82	65	65	26959	10	10	20		15420	cdid1321
cdid772	181.76	35	35	11763	13	13	15		35576	cdid772
cdid2318	181.67	19	19	14903	15	15	29		76845	cdid2318
cdid2584	181.27	36	36	16334	9	9	18	Oxidation (M)	34216	cdid2584
cdid1838	180.89	47	47	50807	11	11	39	Deamidation (NQ); Oxidation (M)	21330	cdid1838
cdid396	180.71	44	44	27433	11	11	24	Oxidation (M)	30126	cdid396
cdid3205	180.64	30	30	18482	10	10	20	Oxidation (M)	45640	cdid3205
cdid3024	180.49	38	38	10866	11	11	17		33935	cdid3024
cdid1568	180.44	20	20	4331.6	10	10	19		67646	cdid1568
cdid1343	180.42	47	47	6479.8	9	9	14		22699	cdid1343
cdid2194	180.4	63	63	94923	9	9	24		13302	cdid2194
cdid779	180.12	37	37	7629.3	14	14	20	Carbamidomethylation	36212	cdid779
cdid2949	180.08	15	15	3434.6	10	10	12	Acetylation (Protein N-term)	74818	cdid2949
cdid8	179.88	29	29	19135	10	10	18		45844	cdid8
cdid204	179.88	29	29	19055	10	10	22	Deamidation (NQ)	49341	cdid204
cdid1842	179.75	27	27	20221	15	15	27		52533	cdid1842
cdid3050	179.74	12	12	9159.5	9	9	13		111447	cdid3050
cdid2146	179.51	32	32	14830	10	10	18		37110	cdid2146
cdid1272	179.23	20	20	15274	10	10	18		65339	cdid1272
cdid1225	179.2	29	29	23462	9	8	23	Deamidation (NQ); Oxidation (M)	33065	cdid1225
cdid2151	179.19	15	15	7351.3	11	11	17		94895	cdid2151
cdid681	178.83	30	30	7388.5	11	11	16		38384	cdid681
cdid3185	178.81	29	29	8510.2	11	11	19	Carbamidomethylation	42490	cdid3185
cdid596	178.61	27	27	5422.6	9	9	16		47781	cdid596
cdid754	178.57	38	38	20831	13	13	25	Carbamidomethylation; Deamidation (NQ); Oxidation (M)	40139	cdid754
cdid2744	178.55	32	32	11642	10	10	21	Oxidation (M)	38695	cdid2744
cdid1865	178.52	45	45	5627.2	9	9	14	Acetylation (Protein N-term)	26820	cdid1865
cdid2753	178.35	29	29	15578	13	13	23		53180	cdid2753
cdid1598	178.25	25	25	13154	14	14	19		62272	cdid1598
cdid1184	178.12	20	20	5398.5	9	9	19	Deamidation (NQ)	52686	cdid1184
cdid1454	178.1	47	47	24224	7	7	15	Deamidation (NQ); Dehydration	19929	cdid1454
cdid2911	177.82	29	29	16614	14	13	22	Acetylation (Protein N-term); Oxidation (M)	56092	cdid2911
cdid930	177.77	40	40	53932	13	13	31		28956	cdid930
cdid3360	177.73	38	38	10587	11	11	17		37979	cdid3360
cdid1139	177.69	41	41	62030	11	11	28		23527	cdid1139
cdid721	177.62	35	35	6993.2	11	10	17	Deamidation (NQ); Oxidation (M)	39926	cdid721
cdid2376	177.61	42	42	49391	10	9	24	Oxidation (M)	24518	cdid2376
cdid556	177.35	34	34	9812.4	11	11	15		36634	cdid556
cdid2277	177.33	52	52	6220.5	11	8	16	Oxidation (M)	27417	cdid2277
cdid988	177.06	7	7	3168.4	9	9	16	Deamidation (NQ)	163671	cdid988
cdid3383	176.91	31	31	15550	13	13	21		45622	cdid3383
cdid3187	176.84	23	23	11576	11	11	22	Oxidation (M)	61686	cdid3187
cdid2351	176.83	26	26	17489	12	12	25	Deamidation (NQ); Oxidation (M); Dehydration	61832	cdid2351
cdid1296	176.71	34	34	18521	9	9	18	Acetylation (Protein N-term)	33650	cdid1296
cdid1540	176.51	30	30	7102.8	9	9	14	Deamidation (NQ)	37541	cdid1540
cdid1180	176.45	27	27	13872	9	9	18	Deamidation (NQ); Oxidation (M)	44928	cdid1180
cdid3044	176.45	43	43	18817	10	10	21		22037	cdid3044
cdid3375	176.2	27	27	4526.1	9	9	11		45198	cdid3375
cdid533	176.18	53	53	7115.8	11	11	16	Acetylation (Protein N-term)	24050	cdid533
cdid195	175.83	53	53	31371	7	7	30	Carbamidomethylation; Oxidation (M)	19006	cdid195
cdid3051	175.72	36	36	9811.7	10	10	17	Deamidation (NQ); Dehydration	33495	cdid3051
cdid614	175.64	16	16	7195.2	11	10	14		79285	cdid614
cdid1537	175.53	23	23	25644	6	6	10		33627	cdid1537
cdid211	175.48	50	50	39765	8	8	25	Carbamidomethylation	21431	cdid211
cdid1212	175.43	38	38	10607	14	14	30	Oxidation (M); Dehydration	38141	cdid1212
cdid2736	175.36	16	16	3841.3	9	9	10		71023	cdid2736
cdid3064	175.17	46	46	6297.4	8	8	16		20138	cdid3064
cdid294	174.88	44	44	31193	11	10	27	Deamidation (NQ)	18914	cdid294
cdid2311	174.87	25	25	55509	8	8	22	Oxidation (M)	39354	cdid2311
cdid1558	174.85	23	23	5652.3	10	10	16		56809	cdid1558
cdid2	174.82	54	54	14138	14	14	21	Deamidation (NQ)	25288	cdid2
cdid1116	174.74	38	38	8586.4	13	13	17		37232	cdid1116
cdid1160	174.67	46	46	15211	15	15	22	Acetylation (Protein N-term); Oxidation (M)	34915	cdid1160
cdid1677	174.64	24	24	10418	10	10	17		39010	cdid1677
cdid1206	174.56	15	15	3711	11	11	12		93848	cdid1206
cdid3124	174.42	24	24	10889	9	9	19		50337	cdid3124
cdid2184	174.39	15	15	4699.7	12	12	22		89346	cdid2184
cdid2732	174.35	21	21	6200.2	10	10	16	Carbamidomethylation; Acetylation (Protein N-term)	61015	cdid2732
cdid1959	174.35	28	28	6564.6	9	9	15		36157	cdid1959
cdid2792	174.33	26	26	14039	9	9	17	Oxidation (M)	44012	cdid2792
cdid3338	174.25	29	29	4604.8	11	11	15		48214	cdid3338
cdid1436	174.22	22	22	9909.5	9	8	16	Acetylation (Protein N-term)	48157	cdid1436
cdid2209	174.18	12	12	21010	7	7	18	Deamidation (NQ); Dehydration	56130	cdid2209
cdid169	174.15	28	28	94817	9	9	33	Deamidation (NQ)	33804	cdid169
cdid1692	174.05	25	25	17022	11	11	21		49343	cdid1692
cdid1705	173.92	32	32	17968	11	11	22	Carbamidomethylation; Oxidation (M)	38231	cdid1705
cdid842	173.83	17	17	15588	11	11	23	Oxidation (M)	48631	cdid842
cdid1089	173.8	31	31	22080	8	8	18		25551	cdid1089
cdid688	173.72	33	33	9469.2	9	9	12		25039	cdid688
cdid2913	173.7	24	24	30882	8	8	16		35710	cdid2913
cdid1695	173.69	24	24	19593	11	11	18		50536	cdid1695
cdid3076	173.67	29	29	31818	8	8	17		32104	cdid3076
cdid1297	173.59	21	21	9590.7	9	9	22	Deamidation (NQ)	64581	cdid1297
cdid3067	173.57	54	54	9440.4	11	11	19		23526	cdid3067
cdid3169	173.44	26	26	14168	13	13	23		55128	cdid3169
cdid2759	173.28	30	30	12601	14	14	21		44449	cdid2759
cdid1575	173.08	24	24	17369	14	14	27	Deamidation (NQ)	62008	cdid1575
cdid1445	173.06	25	25	4239.2	12	12	12		45997	cdid1445
cdid1767	172.94	14	14	99835	11	11	27	Deamidation (NQ)	59696	cdid1767
cdid616	172.93	33	33	9048.3	14	14	23	Carbamidomethylation	40704	cdid616
cdid3279	172.91	65	65	23345	9	8	20		11548	cdid3279
cdid1466	172.79	26	26	19020	9	9	14		42026	cdid1466
cdid3514	172.73	53	53	20993	10	10	21	Carbamidomethylation	22856	cdid3514
cdid1423	172.61	21	21	13920	7	7	32	Acetylation (Protein N-term); Deamidation (NQ)	36308	cdid1423
cdid2767	172.59	35	35	4507.4	11	11	15		40770	cdid2767
cdid608	172.56	35	35	12851	12	12	19	Deamidation (NQ)	34763	cdid608
cdid1577	172.44	34	34	44624	10	10	23		28813	cdid1577
cdid525	172.37	22	22	47751	8	8	22	Oxidation (M)	34349	cdid525
cdid268	172.22	21	21	54219	9	9	28	Acetylation (Protein N-term)	34062	cdid268
cdid2204	172.07	29	29	32071	9	9	20	Oxidation (M)	38922	cdid2204
cdid3008	171.82	25	25	19114	10	10	27	Carbamidomethylation; Deamidation (NQ); Oxidation (M); Dehydration	41815	cdid3008
cdid1339	171.7	31	31	11811	12	12	20	Dehydration	38643	cdid1339
cdid3001	171.59	21	21	41704	8	8	17		39032	cdid3001
cdid1314	171.32	77	77	38209	10	10	27	Oxidation (M)	13907	cdid1314
cdid1230	171.31	19	19	7441.7	9	9	12		58923	cdid1230
cdid3043	171.3	49	49	30084	8	8	21	Acetylation (Protein N-term); Deamidation (NQ); Oxidation (M); Dehydration	19484	cdid3043
cdid1220	171.29	27	27	7342	6	6	12		31848	cdid1220
cdid866	171.27	31	31	33460	10	10	30	Oxidation (M)	35043	cdid866
cdid2179	171.1	34	34	3774.8	10	10	11		41826	cdid2179
cdid2746	170.95	28	28	9577.3	9	9	19	Oxidation (M)	39988	cdid2746
cdid218	170.84	41	41	85098	7	7	41	Deamidation (NQ); Dehydration	20531	cdid218
cdid2969	170.74	40	40	9571.3	10	10	18	Acetylation (Protein N-term); Deamidation (NQ)	34082	cdid2969
cdid748	170.63	20	20	15956	11	11	17		58027	cdid748
cdid1176	170.57	39	39	3348.4	10	10	11		26265	cdid1176
cdid756	170.56	15	15	6160.4	9	9	16		67446	cdid756
cdid656	170.37	25	25	4168	14	14	18		65353	cdid656
cdid2943	170.36	25	25	7758.1	9	9	14		50657	cdid2943
cdid3057	170.28	22	22	2710.3	9	9	10	Carbamidomethylation	48903	cdid3057
cdid893	170.17	22	22	8281.8	9	9	15		51359	cdid893
cdid1200	170.17	39	39	33620	10	10	19	Oxidation (M)	26625	cdid1200
cdid175	170.07	20	20	13653	9	9	15	Deamidation (NQ); Oxidation (M)	56116	cdid175
cdid3159	170.06	43	43	8851.2	10	10	17		29252	cdid3159
cdid225	170.03	24	24	12005	7	7	19		32594	cdid225
cdid3315	169.98	26	26	8461.8	8	8	15		35348	cdid3315
cdid2693	169.88	26	26	1847.1	14	14	17		64601	cdid2693
cdid1279	169.55	43	43	6382.8	11	11	17		28825	cdid1279
cdid366	169.4	34	34	2823.9	9	9	10		37350	cdid366
cdid2143	169.39	35	35	22308	12	12	19	Carbamidomethylation	36303	cdid2143
cdid1759	169.37	37	37	9716.5	11	11	17		31141	cdid1759
cdid2658	169.3	21	21	3204.7	8	8	10		55403	cdid2658
cdid1165	169.3	22	22	6628.5	8	8	14		47206	cdid1165
cdid295	169.16	55	55	54998	8	8	26		12808	cdid295
cdid1580	168.96	53	53	29280	11	11	35	Acetylation (Protein N-term); Deamidation (NQ)	17905	cdid1580
cdid2048	168.91	30	30	11264	12	12	25	Oxidation (M)	50750	cdid2048
cdid2946	168.84	57	57	27674	12	12	15	Deamidation (NQ)	26226	cdid2946
cdid1828	168.81	25	25	17809	10	10	17		39192	cdid1828
cdid27	168.62	28	28	11833	7	7	14	Carbamidomethylation	32942	cdid27
cdid339	168.6	19	19	19098	11	11	20	Oxidation (M)	47045	cdid339
cdid2597	168.54	23	23	9811.3	12	12	19	Oxidation (M); Dehydration	56437	cdid2597
cdid917	168.52	30	30	16763	11	11	21	Deamidation (NQ)	36675	cdid917
cdid3779	168.45	26	26	8817	9	9	13		36068	cdid3779
cdid622	168.31	23	23	7209.3	10	10	14		52182	cdid622
cdid3280	168.31	42	42	14865	10	10	17		21461	cdid3280
cdid1266	167.86	33	33	10036	10	10	13	Oxidation (M)	33421	cdid1266
cdid1128	167.86	33	33	13693	7	7	21	Deamidation (NQ); Oxidation (M); Dehydration	27111	cdid1128
cdid1862	167.82	28	28	36089	9	9	25		35461	cdid1862
cdid255	167.69	19	19	4791	7	7	7		47116	cdid255
cdid32	167.69	28	28	3811.4	13	12	15		53929	cdid32
cdid1209	167.5	35	35	6638.8	10	10	17		33864	cdid1209
cdid2945	167.35	26	26	10799	9	9	17		44787	cdid2945
cdid1879	167.32	29	29	10743	9	9	10		29766	cdid1879
cdid2375	167.24	19	19	29653	12	12	21	Acetylation (Protein N-term); Deamidation (NQ); Oxidation (M)	63214	cdid2375
cdid3217	167.2	27	27	3961.3	8	8	9		30505	cdid3217
cdid1316	167.1	38	38	24120	9	9	20	Oxidation (M)	27655	cdid1316
cdid2906	166.91	38	38	30127	6	6	24	Deamidation (NQ)	17963	cdid2906
cdid1553	166.87	22	22	9393.9	10	10	21		49618	cdid1553
cdid514	166.86	25	25	5812.8	8	7	10		45758	cdid514
cdid943	166.67	16	16	3671.8	8	8	9		58181	cdid943
cdid54	166.65	34	34	17484	8	8	14		26716	cdid54
cdid2743	166.65	18	18	7568	7	7	12	Deamidation (NQ)	39372	cdid2743
cdid549	166.61	40	40	4376.8	12	12	13		34493	cdid549
cdid1785	166.6	38	38	8488.9	11	11	17	Deamidation (NQ)	34812	cdid1785
cdid3132	166.5	23	23	6363.2	10	9	13		52055	cdid3132
cdid2796	166.49	24	24	12404	7	7	9		35011	cdid2796
cdid1758	166.38	27	27	15594	10	9	16		32661	cdid1758
cdid906	166.31	39	39	20263	6	6	16		21680	cdid906
cdid1237	166.1	26	26	5074.3	12	12	15		51372	cdid1237
cdid432	166.09	27	27	6667.1	10	10	14		39974	cdid432
cdid1499	166.09	19	19	3204	10	10	10	Deamidation (NQ); Dehydration	72052	cdid1499
cdid743	166.08	30	30	14297	8	8	16	Carbamidomethylation	34311	cdid743
cdid1536	166.06	19	19	41270	11	11	28	Acetylation (Protein N-term)	64615	cdid1536
cdid3114	166	40	40	8598.8	8	8	15		27163	cdid3114
cdid747	165.94	25	25	7088.4	8	8	10	Oxidation (M)	37876	cdid747
cdid538	165.82	23	23	26033	10	10	21		50907	cdid538
cdid1342	165.81	26	26	8423.6	12	12	15	Acetylation (Protein N-term); Deamidation (NQ)	48973	cdid1342
cdid897	165.73	15	15	16328	5	5	13		36475	cdid897
cdid1170	165.68	28	28	4177.3	8	8	13	Deamidation (NQ)	32313	cdid1170
cdid839	165.68	30	30	6376.5	12	12	12		47239	cdid839
cdid448	165.45	20	20	12547	12	12	23	Acetylation (Protein N-term); Dehydration	70016	cdid448
cdid3171	165.39	23	23	15252	11	10	23	Oxidation (M)	42502	cdid3171
cdid114	165.28	21	21	5940.7	10	9	17	Dehydration	49705	cdid114
cdid3093	165.25	22	22	52181	6	6	20	Deamidation (NQ); Oxidation (M)	33552	cdid3093
cdid567	165.14	21	21	151370	6	6	26	Deamidation (NQ); Oxidation (M)	36983	cdid567
cdid2815	165.13	44	44	5949.6	9	9	17	Deamidation (NQ)	24152	cdid2815
cdid845	164.99	26	26	6416.4	10	10	13	Acetylation (Protein N-term); Oxidation (M); Dehydration	47125	cdid845
cdid2752	164.96	27	27	9575.8	11	11	14		43766	cdid2752
cdid1056	164.91	24	24	6222.6	10	10	15		40379	cdid1056
cdid285	164.89	58	58	28673	10	10	19	Oxidation (M)	10639	cdid285
cdid233	164.83	44	44	6923.1	5	5	6		16116	cdid233
cdid344	164.73	24	24	3467.8	8	8	9		38346	cdid344
cdid732	164.65	35	35	66559	7	7	28	Deamidation (NQ); Dehydration	19882	cdid732
cdid1157	164.53	24	24	10474	10	10	15		41203	cdid1157
cdid2586	164.48	33	33	42724	13	12	35	Oxidation (M)	28368	cdid2586
cdid1579	164.38	47	47	8244.6	10	10	12	Deamidation (NQ)	25320	cdid1579
cdid1143	164.36	24	24	11128	11	11	25	Deamidation (NQ); Oxidation (M)	59132	cdid1143
cdid2050	164.24	27	27	6369.7	9	8	15		41546	cdid2050
cdid1709	164.22	39	39	14162	9	9	18	Deamidation (NQ)	27971	cdid1709
cdid1805	163.56	23	23	10209	5	5	8		41237	cdid1805
cdid655	163.36	30	30	13105	6	6	16		24784	cdid655
cdid1625	163.27	23	23	16222	9	9	13		35269	cdid1625
cdid2908	163.08	29	29	2302.6	8	8	11		36664	cdid2908
cdid1447	162.94	34	34	86564	7	7	25	Deamidation (NQ); Oxidation (M)	20928	cdid1447
cdid1654	162.9	17	17	9898.4	11	11	16		68768	cdid1654
cdid1337	162.81	47	47	2906.7	11	11	11		33152	cdid1337
cdid1367	162.74	21	21	5009.2	12	11	14		65648	cdid1367
cdid1651	162.72	18	18	2539.3	10	10	11	Carbamidomethylation	61647	cdid1651
cdid1147	162.64	28	28	12554	9	9	14		38416	cdid1147
cdid823	162.62	26	26	3927.9	7	7	11		27149	cdid823
cdid2702	162.6	27	27	3709.2	10	7	14		42442	cdid2702
cdid202	162.6	31	31	14219	7	7	13	Carbamidomethylation; Oxidation (M)	30754	cdid202
cdid2687	162.57	36	36	22393	6	6	12	Oxidation (M)	20537	cdid2687
cdid1377	162.57	20	20	10401	9	7	15		51465	cdid1377
cdid580	162.41	27	27	19047	9	9	13		40804	cdid580
cdid1133	162.4	12	12	9986.7	7	7	18	Deamidation (NQ); Dehydration	60856	cdid1133
cdid3085	162.34	32	32	7793	9	8	14	Oxidation (M)	36567	cdid3085
cdid3095	162.34	30	30	4039.2	8	8	11		32142	cdid3095
cdid2575	162.33	26	26	8673	7	7	11		32957	cdid2575
cdid2314	162.24	43	43	12323	9	9	19		22670	cdid2314
cdid850	162.23	18	18	2905.3	13	13	16		93151	cdid850
cdid2843	162.08	25	25	6884.7	8	8	11	Oxidation (M)	38672	cdid2843
cdid3202	162	32	32	14611	10	10	16	Acetylation (Protein N-term)	34634	cdid3202
cdid2842	161.98	24	24	11631	9	9	14	Carbamidomethylation	41198	cdid2842
cdid2588	161.97	25	25	8868.2	11	11	15		53090	cdid2588
cdid554	161.96	22	22	10286	9	9	18	Deamidation (NQ); Oxidation (M); Dehydration	45552	cdid554
cdid553	161.94	44	44	22360	7	7	16		16270	cdid553
cdid460	161.94	27	27	18627	8	8	27	Deamidation (NQ); Dehydration	30751	cdid460
cdid286	161.87	57	57	64383	7	7	26	Deamidation (NQ); Oxidation (M)	14424	cdid286
cdid2639	161.74	27	27	15852	7	7	15	Oxidation (M)	34912	cdid2639
cdid3313	161.7	18	18	3685	5	5	7		37044	cdid3313
cdid305	161.55	51	51	46131	8	8	30	Carbamidomethylation; Deamidation (NQ); Oxidation (M)	13901	cdid305
cdid2056	161.51	29	29	44907	8	8	20	Deamidation (NQ)	27385	cdid2056
cdid3517	161.4	26	26	6321.4	12	12	13		43844	cdid3517
cdid301	161.34	24	24	17776	4	4	14	Deamidation (NQ); Dehydration	23461	cdid301
cdid1931	161.28	31	31	12059	8	8	11		32194	cdid1931
cdid2055	161.25	33	33	20738	7	7	19		24351	cdid2055
cdid132	161.24	22	22	3832	9	8	11		48106	cdid132
cdid1513	161.17	31	31	10354	7	7	15	Deamidation (NQ)	21989	cdid1513
cdid1832	161	54	54	4669.5	7	7	12	Deamidation (NQ)	17524	cdid1832
cdid447	160.8	46	46	6126.6	7	7	11		18366	cdid447
cdid1428	160.79	25	25	5227.9	11	11	23	Deamidation (NQ)	53921	cdid1428
cdid1421	160.69	15	15	7381.4	9	9	18		71439	cdid1421
cdid2990	160.61	17	17	7584.5	8	8	11		61247	cdid2990
cdid1140	160.54	54	54	36189	6	6	15		11024	cdid1140
cdid101	160.06	27	27	5572.9	10	10	13		50423	cdid101
cdid2284	159.87	26	26	4818.3	11	8	17		42854	cdid2284
cdid1457	159.76	21	21	4439.1	10	10	13		66784	cdid1457
cdid1698	159.74	22	22	5683.6	6	6	11		43325	cdid1698
cdid1211	159.66	26	26	12884	7	7	13	Carbamidomethylation; Deamidation (NQ)	32991	cdid1211
cdid1009	159.55	17	17	3838.2	10	10	12		67772	cdid1009
cdid939	159.35	20	20	17015	7	7	21	Oxidation (M)	22846	cdid939
cdid2610	159.28	27	27	8517.5	10	10	20	Oxidation (M)	44193	cdid2610
cdid2666	159.25	19	19	2826.2	8	5	9		43676	cdid2666
cdid2070	159.19	21	21	9612.6	9	9	17		31563	cdid2070
cdid3812	159.18	42	42	26797	6	6	12	Oxidation (M)	15574	cdid3812
cdid1159	159.15	29	29	6485.8	8	8	15		29911	cdid1159
cdid3063	159.14	31	31	13496	8	8	15	Deamidation (NQ)	30992	cdid3063
cdid3726	159.03	21	21	7356.6	10	10	14		42403	cdid3726
cdid1459	158.73	40	40	21836	8	8	18	Oxidation (M); Dehydration	19152	cdid1459
cdid936	158.69	19	19	15451	11	11	14	Oxidation (M)	71134	cdid936
cdid198	158.68	13	13	4978.6	6	5	14	Dehydration	51378	cdid198
cdid2714	158.64	17	17	1848.1	9	9	13		63678	cdid2714
cdid1249	158.46	24	24	2265.8	7	7	9	Carbamidomethylation	31460	cdid1249
cdid689	158.41	23	23	4752	9	9	15		43379	cdid689
cdid2309	158.39	31	31	11053	9	9	14	Carbamidomethylation	24272	cdid2309
cdid1711	158.33	38	38	26260	7	7	19	Deamidation (NQ)	14480	cdid1711
cdid1124	158.26	22	22	2059.7	8	8	11		47483	cdid1124
cdid120	157.88	15	15	13133	6	6	13		43191	cdid120
cdid2817	157.83	25	25	5131.6	10	9	14		41940	cdid2817
cdid631	157.7	32	32	25030	11	11	29	Deamidation (NQ)	34677	cdid631
cdid771	157.69	33	33	3377.5	9	9	11		32464	cdid771
cdid1986	157.45	21	21	9222.5	15	15	20	Deamidation (NQ); Dehydration	71819	cdid1986
cdid796	157.38	48	48	35928	9	9	22		10530	cdid796
cdid2225	157.27	25	25	13135	6	6	11	Carbamidomethylation; Deamidation (NQ)	36653	cdid2225
cdid1154	157.12	24	24	9456.4	8	8	11	Deamidation (NQ)	35783	cdid1154
cdid1301	156.95	55	55	7854.5	10	10	10		24002	cdid1301
cdid1120	156.88	23	23	4592.6	9	9	13		40185	cdid1120
cdid716	156.75	20	20	4762.3	11	11	14		63588	cdid716
cdid978	156.71	32	32	7367.7	8	8	16		26116	cdid978
cdid3381	156.68	21	21	2762.4	8	8	10	Deamidation (NQ)	49429	cdid3381
cdid196	156.59	39	39	28808	7	7	15	Deamidation (NQ); Dehydration	20002	cdid196
cdid778	156.43	19	19	3047.7	12	12	14	Dehydration	78852	cdid778
cdid548	156.39	34	34	6863.9	11	11	19	Deamidation (NQ)	38014	cdid548
cdid1715	156.32	32	32	18681	7	7	13		25787	cdid1715
cdid1992	156.13	57	57	27448	10	10	26	Oxidation (M)	15876	cdid1992
cdid480	156.04	14	14	2289.1	10	6	15		46420	cdid480
cdid2382	156.03	17	17	586.69	9	3	14	Dehydration	47535	cdid2382
cdid2141	155.89	38	38	8640.5	9	9	17	Acetylation (Protein N-term)	28978	cdid2141
cdid3463	155.83	42	42	10757	8	8	13	Carbamidomethylation	23728	cdid3463
cdid1010	155.76	35	35	4311.8	8	8	10		27934	cdid1010
cdid299	155.54	16	16	21227	8	8	19		48157	cdid299
cdid2923	155.47	27	27	8371.5	9	9	11	Dehydration	34033	cdid2923
cdid2841	155.37	26	26	17322	8	7	16	Oxidation (M)	35289	cdid2841
cdid827	155.25	13	13	1740.5	11	11	15		98680	cdid827
cdid1708	155.06	22	22	66878	6	6	19		31718	cdid1708
cdid99	155	14	14	2526	8	8	15		56208	cdid99
cdid632	154.96	19	19	8872.6	9	9	11		45603	cdid632
cdid3188	154.91	35	35	6397.8	9	9	15	Carbamidomethylation; Oxidation (M)	35269	cdid3188
cdid2226	154.59	27	27	5041.3	7	7	10	Deamidation (NQ)	27900	cdid2226
cdid3755	154.57	27	27	14349	5	5	9		19550	cdid3755
cdid875	154.46	26	26	13872	7	6	18	Oxidation (M)	40484	cdid875
cdid1007	154.46	40	40	5991.3	6	6	15	Deamidation (NQ)	18489	cdid1007
cdid2193	154.42	14	14	6923.1	6	6	11		49037	cdid2193
cdid1504	154.22	20	20	9315.2	6	6	10		32504	cdid1504
cdid2921	154.19	51	51	40504	5	5	22	Oxidation (M)	11790	cdid2921
cdid2251	154.18	23	23	5051.8	7	7	8	Oxidation (M)	31625	cdid2251
cdid252	154.02	20	20	2816.8	8	8	11	Acetylation (Protein N-term); Oxidation (M); Dehydration	52688	cdid252
cdid3782	153.97	31	31	3461	6	6	10		25688	cdid3782
cdid353	153.82	36	36	16616	9	9	14	Carbamidomethylation	26401	cdid353
cdid987	153.73	27	27	946.62	6	6	8		28690	cdid987
cdid2313	153.63	26	26	8447.8	7	7	16		34312	cdid2313
cdid1735	153.52	36	36	3147.4	8	8	11	Deamidation (NQ); Oxidation (M)	38906	cdid1735
cdid1929	153.5	12	12	1882.9	6	6	7		64400	cdid1929
cdid904	153.42	34	34	4846.8	9	9	17		31084	cdid904
cdid3190	153.39	58	58	27263	6	6	18	Oxidation (M)	9833	cdid3190
cdid2607	153.37	35	35	11730	9	9	16		20201	cdid2607
cdid2612	153.37	31	31	20519	8	8	23	Oxidation (M)	29392	cdid2612
cdid341	153.3	29	29	4708.4	9	9	14	Deamidation (NQ)	36843	cdid341
cdid1817	153.22	21	21	2623.8	9	9	15		50137	cdid1817
cdid594	153.09	28	28	3059.8	11	11	14		46537	cdid594
cdid601	153.03	27	27	7659.6	9	9	11	Carbamidomethylation	39717	cdid601
cdid342	152.89	24	24	4633.2	8	8	10	Dehydration	38054	cdid342
cdid440	152.89	19	19	4532.6	8	8	13	Deamidation (NQ)	54067	cdid440
cdid529	152.85	22	22	5477.5	12	12	16		53160	cdid529
cdid2742	152.42	37	37	5812.4	10	10	17	Carbamidomethylation	30574	cdid2742
cdid1033	152.37	36	36	25578	12	12	19		30373	cdid1033
cdid1335	152.35	19	19	3325	12	12	16		78051	cdid1335
cdid1107	152.27	16	16	1772.7	9	9	11		70016	cdid1107
cdid2900	152.14	40	40	7081.3	10	10	13	Carbamidomethylation	31591	cdid2900
cdid1690	152.09	28	28	4595.8	11	11	14		46003	cdid1690
cdid498	152.06	45	45	6663.8	10	10	10		24300	cdid498
cdid2310	151.96	18	18	3207.7	6	6	10		28900	cdid2310
cdid290	151.83	39	39	30868	6	6	10		13256	cdid290
cdid1179	151.81	36	36	7210.7	9	9	15	Oxidation (M)	27248	cdid1179
cdid2630	151.71	28	28	4819.6	8	8	14	Oxidation (M)	35583	cdid2630
cdid2825	151.64	21	21	3320.4	9	9	11	Deamidation (NQ)	49711	cdid2825
cdid2280	151.57	18	18	4231.9	12	12	15		70459	cdid2280
cdid153	151.43	26	26	5174.7	8	8	10		44319	cdid153
cdid659	151.39	28	28	19444	6	6	11	Oxidation (M); Dehydration	24313	cdid659
cdid2905	151.25	52	52	43024	7	7	20	Oxidation (M)	9175	cdid2905
cdid83	151.18	21	21	3435.3	7	7	10		43096	cdid83
cdid2735	150.91	34	34	5238.7	12	12	13		35977	cdid2735
cdid2065	150.9	6	6	1183	8	7	11		138853	cdid2065
cdid365	150.9	13	13	17990	5	5	15	Deamidation (NQ)	34845	cdid365
cdid2681	150.71	34	34	7099.2	7	7	12	Deamidation (NQ)	25900	cdid2681
cdid2468	150.63	17	17	4165.8	7	4	18		46119	cdid2468
cdid338	150.52	40	40	70530	6	6	22	Deamidation (NQ)	17801	cdid338
cdid2343	150.5	23	23	6603.8	8	8	11	Oxidation (M)	42944	cdid2343
cdid1910	150.46	21	21	3177.6	10	10	16	Carbamidomethylation	51066	cdid1910
cdid1327	150.41	35	35	12016	8	8	10	Dehydration	31407	cdid1327
cdid2140	150.38	30	30	3421	8	8	11		33405	cdid2140
cdid2925	150.34	53	53	10552	9	9	12		18874	cdid2925
cdid3170	150.16	31	31	6305.8	9	9	12		32776	cdid3170
cdid2924	150.14	30	30	3644.1	6	6	9		25087	cdid2924
cdid1724	150.11	35	35	7881.4	8	8	14	Acetylation (Protein N-term)	23171	cdid1724
cdid1697	149.94	25	25	21618	8	8	17	Oxidation (M)	33452	cdid1697
cdid1	149.85	32	32	12900	5	5	11		18495	cdid1
cdid2997	149.84	20	20	2412.1	8	8	10		56044	cdid2997
cdid1113	149.83	25	25	3178.7	9	9	13		43905	cdid1113
cdid2153	149.83	22	22	6502.2	7	7	8		43952	cdid2153
cdid1833	149.58	17	17	5237.1	8	8	11		43594	cdid1833
cdid633	149.33	12	12	3333.3	7	7	12		67387	cdid633
cdid1096	149.24	30	30	2402	12	12	14		44837	cdid1096
cdid1134	149.23	16	16	9977.1	7	7	14	Deamidation (NQ)	35194	cdid1134
cdid3131	149.23	26	26	5417.9	8	8	11	Oxidation (M)	37025	cdid3131
cdid394	149.13	38	38	4479.2	8	8	10		23065	cdid394
cdid2926	149.08	11	11	7389.8	10	10	20	Deamidation (NQ); Dehydration	43713	cdid2926
cdid1429	148.93	66	66	13946	6	6	10	Oxidation (M)	8862	cdid1429
cdid1563	148.85	34	34	7675.8	5	5	16	Oxidation (M)	16028	cdid1563
cdid2073	148.62	36	36	5951.4	7	7	11		22014	cdid2073
cdid424	148.6	25	25	4423.3	9	9	14		40772	cdid424
cdid2853	148.58	35	35	5441.2	9	9	17	Deamidation (NQ)	33852	cdid2853
cdid3146	148.44	55	55	7348.3	7	7	9		14220	cdid3146
cdid2797	148.41	30	30	10288	8	8	15		22454	cdid2797
cdid2188	148.21	13	13	915.26	10	10	13		88490	cdid2188
cdid531	148.14	17	17	3287.1	10	10	14	Oxidation (M)	67817	cdid531
cdid555	148.08	29	29	12068	4	4	14	Oxidation (M)	21933	cdid555
cdid250	147.94	27	27	8375.6	6	6	10		23462	cdid250
cdid2930	147.79	24	24	8690	10	10	14	Deamidation (NQ); Dehydration	42250	cdid2930
cdid2737	147.5	31	31	5385.5	12	12	17	Carbamidomethylation	41726	cdid2737
cdid1619	147.44	43	43	5782.1	8	8	11		23277	cdid1619
cdid2749	147.25	22	22	3425	7	7	11		37229	cdid2749
cdid2152	147.13	31	31	7636.6	8	8	10		25606	cdid2152
cdid3133	147.12	49	49	34303	8	8	16	Deamidation (NQ)	13421	cdid3133
cdid2600	147.03	17	17	3986.6	8	8	15		59376	cdid2600
cdid624	146.99	21	21	8246.9	7	7	12		31638	cdid624
cdid2641	146.93	21	21	4128	10	10	14		46837	cdid2641
cdid3276	146.92	13	13	2222.8	5	5	9		50578	cdid3276
cdid746	146.9	16	16	6016.5	4	4	9		31773	cdid746
cdid2805	146.78	30	30	4642.3	5	5	8		23033	cdid2805
cdid1507	146.77	32	32	4556	7	7	14	Oxidation (M)	25398	cdid1507
cdid454	146.76	18	18	3913.9	7	7	11	Deamidation (NQ)	49878	cdid454
cdid816	146.51	38	38	17830	9	9	17		27969	cdid816
cdid1565	146.4	25	25	5655.2	8	8	13		37953	cdid1565
cdid1210	146.23	32	32	4242	10	10	13		36000	cdid1210
cdid812	146.12	26	26	6121	8	8	11		35967	cdid812
cdid2875	146.1	22	22	2610.4	8	8	14		37589	cdid2875
cdid1572	146.06	23	23	9022	7	7	11	Acetylation (Protein N-term); Dehydration	32571	cdid1572
cdid243	145.74	37	37	6678.4	9	9	11		25852	cdid243
cdid3385	145.65	88	88	6035	5	5	7		8002	cdid3385
cdid2210	145.63	21	21	21220	6	6	14		29812	cdid2210
cdid2760	145.44	30	30	3408.4	8	8	12		32420	cdid2760
cdid472	145.35	27	27	2609.8	9	9	11		41856	cdid472
cdid35	145.31	22	22	14529	8	8	19	Oxidation (M)	38464	cdid35
cdid524	145.31	16	16	2575.6	7	7	8		55062	cdid524
cdid1304	145.16	31	31	12539	7	7	13	Deamidation (NQ); Oxidation (M); Dehydration	25536	cdid1304
cdid2635	145.15	25	25	7129.8	12	11	15		54197	cdid2635
cdid3316	145.05	19	19	11454	7	7	9		40273	cdid3316
cdid3139	144.86	17	17	6505.1	8	8	13	Oxidation (M)	44877	cdid3139
cdid1723	144.81	19	19	2678.2	9	9	13		55894	cdid1723
cdid1678	144.7	29	29	5253.9	8	8	10		28789	cdid1678
cdid1722	144.53	16	16	16093	8	8	11		68131	cdid1722
cdid682	144.38	20	20	2696.8	4	4	4		29867	cdid682
cdid1956	144.35	25	25	23435	6	6	16		24966	cdid1956
cdid110	144.35	36	36	5903.2	7	7	11		27169	cdid110
cdid2951	144.24	35	35	1606.3	8	8	12		25169	cdid2951
cdid1754	144.03	29	29	9110.2	7	7	11		22680	cdid1754
cdid1686	144.01	19	19	3760.8	8	8	12		35529	cdid1686
cdid2829	143.88	35	35	43303	7	7	26		11580	cdid2829
cdid2850	143.88	25	25	4665	6	6	7		28379	cdid2850
cdid1562	143.84	26	26	5720.2	9	9	13		35519	cdid1562
cdid993	143.84	23	23	10168	8	7	14		39813	cdid993
cdid1418	143.83	16	16	3592.1	6	6	8	Oxidation (M)	46286	cdid1418
cdid1541	143.76	34	34	5702.2	7	7	8		17687	cdid1541
cdid3113	143.72	14	14	2639.5	7	7	9		63302	cdid3113
cdid600	143.71	27	27	4921.3	7	7	13	Deamidation (NQ)	27942	cdid600
cdid2061	143.58	25	25	7128.1	5	5	9		25171	cdid2061
cdid918	143.46	17	17	11318	7	7	11	Deamidation (NQ)	40647	cdid918
cdid1958	143.32	20	20	1576.3	7	7	12		41152	cdid1958
cdid1322	143.19	18	18	6282.8	8	8	16	Deamidation (NQ); Dehydration	44788	cdid1322
cdid693	142.95	30	30	4136.1	7	7	9		24725	cdid693
cdid1452	142.92	24	24	6652	12	12	16		52742	cdid1452
cdid881	142.87	33	33	16920	6	6	18	Deamidation (NQ); Dehydration	23218	cdid881
cdid2203	142.84	40	40	25764	6	6	16	Deamidation (NQ); Dehydration	15041	cdid2203
cdid3069	142.81	15	15	24094	6	6	19		45072	cdid3069
cdid898	142.76	25	25	2033.1	6	6	8		28117	cdid898
cdid1751	142.73	18	18	4270	7	7	9		46186	cdid1751
cdid573	142.68	23	23	3955.6	8	8	9		38511	cdid573
cdid1232	142.66	34	34	2290	8	8	9	Acetylation (Protein N-term)	32830	cdid1232
cdid3345	142.61	26	26	4497.5	5	5	6		26992	cdid3345
cdid1542	142.58	16	16	4552.2	7	7	10		44951	cdid1542
cdid3195	142.47	25	25	4609	8	8	11		37846	cdid3195
cdid24	142.37	11	11	31572	9	9	19	Oxidation (M)	36262	cdid24
cdid1689	142.31	18	18	8108.2	9	9	14		65954	cdid1689
cdid1790	142.18	34	34	33868	6	6	15	Deamidation (NQ); Oxidation (M)	19037	cdid1790
cdid2948	142.17	40	40	61828	5	5	15		7378	cdid2948
cdid2896	142.16	16	16	8359.8	6	6	11		37320	cdid2896
cdid2604	142.02	26	26	4131	7	7	14		28112	cdid2604
cdid623	142.01	32	32	4340.2	9	9	15		36854	cdid623
cdid740	141.95	37	37	9385.6	8	8	19		31877	cdid740
cdid3203	141.84	19	19	5415.3	5	5	9		37945	cdid3203
cdid1152	141.76	20	20	3554.8	10	10	13	Carbamidomethylation; Deamidation (NQ)	60908	cdid1152
cdid288	141.68	37	37	16829	6	6	13		15537	cdid288
cdid3136	141.64	27	27	25153	8	8	15	Oxidation (M)	28420	cdid3136
cdid2762	141.46	17	17	1253.2	5	5	5		41673	cdid2762
cdid171	141.44	26	26	3493.8	7	7	10		35749	cdid171
cdid1193	141.42	25	25	3426.5	7	7	8		21864	cdid1193
cdid2648	141.33	21	21	5233.4	6	6	9		35488	cdid2648
cdid2242	141.24	20	20	1088.9	8	8	8	Carbamidomethylation	47430	cdid2242
cdid537	141.11	20	20	7866.4	7	7	16		28135	cdid537
cdid2775	141.09	24	24	11371	9	9	14	Deamidation (NQ)	34771	cdid2775
cdid1503	141.02	29	29	2760.6	5	5	9		21403	cdid1503
cdid2285	140.95	19	19	6626.2	6	6	9		37766	cdid2285
cdid1700	140.86	30	30	3886.2	7	7	13		36401	cdid1700
cdid1681	140.82	22	22	6021.4	7	7	11	Carbamidomethylation	33567	cdid1681
cdid3695	140.81	48	48	9258.8	9	9	13		18439	cdid3695
cdid628	140.71	20	20	2381.4	7	7	11		43893	cdid628
cdid1216	140.66	20	20	4073.2	9	9	9		47314	cdid1216
cdid1333	140.55	30	30	6485.8	6	6	13	Deamidation (NQ)	25480	cdid1333
cdid2684	140.47	40	40	50190	4	4	18		13662	cdid2684
cdid1783	140.45	25	25	5068.4	7	7	15	Oxidation (M)	30685	cdid1783
cdid3068	140.43	25	25	3129.2	7	7	11		34544	cdid3068
cdid3173	140.42	28	28	5787.8	11	11	17		45884	cdid3173
cdid2751	140.38	18	18	5709.4	7	7	8		43906	cdid2751
cdid1181	140.27	23	23	5594.1	7	7	9		27820	cdid1181
cdid1839	140.11	19	19	3852.9	9	9	12	Deamidation (NQ); Dehydration	56987	cdid1839
cdid3062	140	16	16	2643.1	7	7	8		45795	cdid3062
cdid2705	139.92	22	22	3629	6	6	8		30309	cdid2705
cdid2872	139.91	31	31	3443.3	9	9	10		30573	cdid2872
cdid3337	139.87	30	30	10523	5	5	10	Carbamidomethylation	17205	cdid3337
cdid2776	139.82	18	18	2500.1	10	10	14		61657	cdid2776
cdid1746	139.78	33	33	44101	4	4	18	Deamidation (NQ); Dehydration	16380	cdid1746
cdid2998	139.64	22	22	2926.8	7	7	9		43991	cdid2998
cdid684	139.61	38	38	23191	6	6	12		12216	cdid684
cdid3796	139.57	64	64	17666	4	4	15		8946	cdid3796
cdid1699	139.41	19	19	13325	7	7	16		39571	cdid1699
cdid291	139.4	29	29	34798	5	5	12		13136	cdid291
cdid2793	139.39	27	27	2728.1	6	6	7	Oxidation (M)	26740	cdid2793
cdid1331	139.36	32	32	1798.5	6	6	7		25398	cdid1331
cdid1945	139.25	13	13	2465.5	7	7	9	Oxidation (M)	56093	cdid1945
cdid3009	139.24	7	7	948.4	5	5	10	Deamidation (NQ)	100029	cdid3009
cdid694	139.13	36	36	2865.3	7	7	10		23616	cdid694
cdid1810	139.09	23	23	12865	4	4	7		20356	cdid1810
cdid1620	139.02	18	18	1476.5	9	9	11		60605	cdid1620
cdid194	138.98	14	14	2942.2	7	7	8		56584	cdid194
cdid1720	138.92	35	35	5206.3	7	7	11		27750	cdid1720
cdid878	138.91	36	36	4615.5	6	6	12		18139	cdid878
cdid1880	138.91	37	37	21488	6	6	11		11116	cdid1880
cdid3616	138.79	33	33	10186	4	4	9		15155	cdid3616
cdid685	138.76	46	46	10632	6	6	16	Acetylation (Protein N-term); Oxidation (M); Dehydration	15677	cdid685
cdid2989	138.74	17	17	4821.8	6	6	8	Deamidation (NQ)	43222	cdid2989
cdid1636	138.61	12	12	1775	6	6	6		52893	cdid1636
cdid657	138.59	15	15	1490.1	7	7	7		57004	cdid657
cdid1490	138.59	29	29	9616.9	7	7	18		27882	cdid1490
cdid2183	138.55	18	18	4566.2	9	9	12		56169	cdid2183
cdid2811	138.52	18	18	3445.7	5	5	7	Carbamidomethylation	35015	cdid2811
cdid1674	138.45	27	27	4142.6	7	7	7		32390	cdid1674
cdid375	138.37	12	12	2800.9	9	9	10		93508	cdid375
cdid1717	138.36	19	19	21619	4	4	11		21546	cdid1717
cdid1774	138.35	13	13	19814	5	5	11	Oxidation (M)	34226	cdid1774
cdid172	138.34	21	21	9883.6	6	6	6		40413	cdid172
cdid1245	138.23	29	29	3870.6	5	4	8		22310	cdid1245
cdid999	138.05	29	29	5480.8	8	8	16	Acetylation (Protein N-term)	33936	cdid999
cdid1556	138.04	22	22	3586.1	9	9	10		37513	cdid1556
cdid1935	137.97	15	15	3645.7	7	7	12		36174	cdid1935
cdid1352	137.94	35	35	2552.4	4	4	10	Oxidation (M)	12662	cdid1352
cdid1376	137.93	12	12	7055.7	5	5	11		40856	cdid1376
cdid1196	137.91	22	22	6223	5	5	7		25599	cdid1196
cdid1204	137.82	50	50	2962.7	7	7	8	Carbamidomethylation	14259	cdid1204
cdid627	137.59	22	22	6816.7	10	10	14	Deamidation (NQ)	43346	cdid627
cdid3059	137.47	17	17	12134	7	7	8	Acetylation (Protein N-term)	38462	cdid3059
cdid1112	137.4	23	23	2395.2	5	5	6	Carbamidomethylation	26169	cdid1112
cdid1683	137.39	25	25	6389.5	5	5	11	Deamidation (NQ)	21406	cdid1683
cdid3106	137.22	24	24	5166.2	7	7	12		32245	cdid3106
cdid540	136.9	34	34	2280.2	8	8	11		27365	cdid540
cdid992	136.82	19	19	4728.5	6	6	12	Oxidation (M)	37392	cdid992
cdid719	136.54	25	25	4512.9	7	7	14		32361	cdid719
cdid565	136.53	31	31	23694	5	5	16	Deamidation (NQ); Dehydration	15919	cdid565
cdid1498	136.53	26	26	4283.4	6	6	7	Oxidation (M)	32409	cdid1498
cdid1153	136.5	39	39	10184	6	6	12		18891	cdid1153
cdid1977	136.33	9	9	34919	7	7	19	Oxidation (M)	56262	cdid1977
cdid1757	136.33	16	16	3504.9	5	5	6		38323	cdid1757
cdid3210	136.26	38	38	11510	7	7	12		22835	cdid3210
cdid1706	136.23	20	20	5286.7	7	7	13	Acetylation (Protein N-term)	32831	cdid1706
cdid903	136.17	19	19	6529.6	10	10	14	Deamidation (NQ); Dehydration	53937	cdid903
cdid1456	135.78	20	20	1981.4	6	6	10		30243	cdid1456
cdid979	135.73	16	16	4407.3	6	6	8		37782	cdid979
cdid2232	135.69	64	64	8483.4	6	6	11		14463	cdid2232
cdid3056	135.69	30	30	3612	4	4	6		13658	cdid3056
cdid3292	135.66	21	21	2120.4	6	6	9		33386	cdid3292
cdid1102	135.64	30	30	27133	3	3	14	Carbamidomethylation	10511	cdid1102
cdid1123	135.63	23	23	6949.4	6	6	13	Deamidation (NQ); Oxidation (M)	30106	cdid1123
cdid1348	135.45	13	13	3216.6	4	4	9	Deamidation (NQ); Oxidation (M)	40029	cdid1348
cdid2831	135.44	45	45	18698	9	9	11		8498	cdid2831
cdid1126	135.15	36	36	5611.4	6	6	8		21018	cdid1126
cdid609	135.15	25	25	7476.8	5	5	7		27008	cdid609
cdid1571	135.11	35	35	6625.9	8	8	10	Oxidation (M)	25349	cdid1571
cdid1744	135.08	29	29	7254	9	9	10		26437	cdid1744
cdid340	135.06	18	18	681.81	5	5	7	Carbamidomethylation	38398	cdid340
cdid2682	134.98	28	28	6729.6	6	6	8	Dehydration	29689	cdid2682
cdid2120	134.76	31	31	3388.6	4	4	5		17454	cdid2120
cdid1031	134.75	34	34	4414.1	8	8	14	Deamidation (NQ); Dehydration	26572	cdid1031
cdid3733	134.61	46	46	1972.4	9	9	10		25549	cdid3733
cdid283	134.55	54	54	39075	6	6	19	Acetylation (Protein N-term)	11323	cdid283
cdid3005	134.55	31	31	5796.6	9	9	13	Deamidation (NQ)	38080	cdid3005
cdid1963	134.4	44	44	7123.9	8	8	11		18075	cdid1963
cdid3061	134.35	25	25	279.01	6	4	9		24703	cdid3061
cdid3745	134.24	19	19	2461.7	6	6	9		37203	cdid3745
cdid1710	134.19	18	18	2375.5	4	4	6		28984	cdid1710
cdid789	133.99	12	12	5506.3	4	4	6		31151	cdid789
cdid1771	133.79	34	34	2031.9	6	6	7		22972	cdid1771
cdid1834	133.76	12	12	10666	5	5	11		43160	cdid1834
cdid1822	133.72	73	73	3834.3	5	5	8	Deamidation (NQ); Dehydration	8387	cdid1822
cdid3801	133.62	19	19	3891.9	8	8	12		27970	cdid3801
cdid3493	133.6	22	22	2015.7	8	7	10		37206	cdid3493
cdid791	133.52	52	52	18034	4	4	12	Deamidation (NQ)	13001	cdid791
cdid569	133.49	12	12	17221	7	7	21	Acetylation (Protein N-term); Oxidation (M)	44682	cdid569
cdid863	133.44	23	23	1418.4	6	6	8		35463	cdid863
cdid1050	133.36	14	14	1167.5	5	4	6		37945	cdid1050
cdid985	133.34	21	21	1096.1	6	6	8		37108	cdid985
cdid1739	133.31	21	21	2886.3	5	5	6		32568	cdid1739
cdid2206	133.3	30	30	16183	4	4	16	Carbamidomethylation; Deamidation (NQ); Oxidation (M)	16367	cdid2206
cdid2046	133.28	26	26	6931.7	4	4	6		21956	cdid2046
cdid1595	133.26	28	28	3826.1	6	6	8		26672	cdid1595
cdid2791	133.14	25	25	1653.1	9	9	12		44545	cdid2791
cdid345	133.08	30	30	1720.7	5	5	7		21853	cdid345
cdid3349	133.07	24	24	9616.2	6	6	10		25565	cdid3349
cdid2640	133.05	35	35	3327.9	7	7	9		25964	cdid2640
cdid1341	133.02	24	24	5944.7	6	6	9		28193	cdid1341
cdid1968	132.96	68	68	11806	5	5	18		5944	cdid1968
cdid2643	132.81	19	19	3720.4	5	5	9	Oxidation (M)	35339	cdid2643
cdid3145	132.79	26	26	3884.5	6	6	10		26008	cdid3145
cdid1531	132.66	16	16	12612	4	4	9		27417	cdid1531
cdid2605	132.6	36	36	3812.8	6	6	10		20882	cdid2605
cdid3207	132.53	18	18	5948.7	5	5	8	Oxidation (M)	34308	cdid3207
cdid2740	132.53	17	17	1994.3	5	4	12		34234	cdid2740
cdid865	132.45	27	27	29677	6	6	12		25255	cdid865
cdid1617	132.43	11	11	1869.9	6	6	7		62296	cdid1617
cdid813	132.43	34	34	3529	6	6	12	Oxidation (M)	22312	cdid813
cdid63	132.38	14	14	512.44	6	2	12	Oxidation (M)	51781	cdid63
cdid1606	132.33	21	21	5434.3	7	7	12		27997	cdid1606
cdid1873	132.22	42	42	2805.9	7	7	7		18728	cdid1873
cdid2296	132.2	31	31	7012.6	7	7	11	Carbamidomethylation	23488	cdid2296
cdid3237	131.95	21	21	5463.6	5	5	9	Oxidation (M)	27666	cdid3237
cdid182	131.93	16	16	2338.5	6	6	8	Acetylation (Protein N-term)	55940	cdid182
cdid3137	131.91	23	23	9341.5	6	6	11		28067	cdid3137
cdid1302	131.83	13	13	7560.1	4	4	9		36473	cdid1302
cdid1936	131.73	17	17	6866.1	7	7	9		37984	cdid1936
cdid3161	131.69	26	26	1344.6	11	11	15	Deamidation (NQ); Dehydration	45414	cdid3161
cdid1995	131.64	25	25	13126	8	8	12		27566	cdid1995
cdid3501	131.53	36	36	5850.4	7	7	9		21076	cdid3501
cdid3730	131.52	26	26	6259.4	3	3	14	Acetylation (Protein N-term); Oxidation (M)	13100	cdid3730
cdid2897	131.47	36	36	2288.4	8	8	12		23054	cdid2897
cdid2957	131.25	22	22	3065	7	7	9		36202	cdid2957
cdid1027	131.2	33	33	9010.1	5	5	6		16886	cdid1027
cdid1175	131.2	19	19	6021.6	6	6	9		29835	cdid1175
cdid2347	131.12	21	21	1538.5	8	8	9	Dehydration	45351	cdid2347
cdid1685	131.11	13	13	2996.9	7	7	9		58377	cdid1685
cdid1755	131.1	79	79	21691	5	5	14		5827	cdid1755
cdid833	131.06	21	21	5071.3	9	9	12		42637	cdid833
cdid847	131.03	20	20	7098.6	4	4	6		26286	cdid847
cdid352	130.92	8	8	109000	4	4	21	Deamidation (NQ); Dehydration	43040	cdid352
cdid3074	130.91	45	45	3237.6	8	8	11		22168	cdid3074
cdid2780	130.85	9	9	1137.7	5	5	9	Deamidation (NQ)	76254	cdid2780
cdid1446	130.79	25	25	65078	9	9	18		24905	cdid1446
cdid612	130.73	11	11	1926	8	8	10		78363	cdid612
cdid3230	130.48	24	24	6757.4	8	8	11		33492	cdid3230
cdid818	130.11	22	22	7580.4	7	7	10		31056	cdid818
cdid3089	129.95	21	21	5963.7	6	6	11	Carbamidomethylation; Deamidation (NQ)	34559	cdid3089
cdid2239	129.94	21	21	3245.4	6	6	9		27760	cdid2239
cdid1229	129.82	19	19	2434.1	5	5	9		40955	cdid1229
cdid158	129.76	13	13	803.34	4	4	6	Oxidation (M)	47617	cdid158
cdid1721	129.69	15	15	6843.9	7	7	15	Acetylation (Protein N-term); Dehydration	48124	cdid1721
cdid3728	129.68	17	17	5135.2	6	6	9		37516	cdid3728
cdid3092	129.62	12	12	5804.7	5	5	7	Acetylation (Protein N-term)	34263	cdid3092
cdid1753	129.5	17	17	3476.7	7	7	9		55188	cdid1753
cdid724	129.47	33	33	4752.5	6	6	9		26274	cdid724
cdid2701	129.46	32	32	5230.1	7	7	14		20771	cdid2701
cdid1644	129.37	25	25	5108.4	7	7	10		41175	cdid1644
cdid2231	129.22	20	20	4180.9	6	6	9		41130	cdid2231
cdid508	129.14	13	13	704.63	5	5	5		43599	cdid508
cdid227	129.06	8	8	873.9	6	6	7		90194	cdid227
cdid85	129.01	23	23	3429.8	6	6	9		26273	cdid85
cdid1239	128.94	28	28	10975	5	5	12		22731	cdid1239
cdid3758	128.93	45	45	3735.4	5	5	7		11303	cdid3758
cdid328	128.93	21	21	2973.3	8	8	9		57039	cdid328
cdid2756	128.8	22	22	5852.8	7	7	11		35785	cdid2756
cdid626	128.75	24	24	2327.8	8	8	11		40036	cdid626
cdid337	128.35	28	28	39340	6	6	17	Oxidation (M)	16386	cdid337
cdid3116	128.28	26	26	3933	7	7	9	Carbamidomethylation	26968	cdid3116
cdid2456	128.24	19	19	3010.7	8	8	9	Deamidation (NQ); Dehydration	52613	cdid2456
cdid364	128.06	18	18	1741.4	7	7	7		45029	cdid364
cdid2734	127.96	19	19	1988.2	7	7	9		40313	cdid2734
cdid3552	127.87	49	49	30765	9	9	18	Oxidation (M)	13604	cdid3552
cdid272	127.8	19	19	4396	6	5	9		34260	cdid272
cdid998	127.53	12	12	4324.6	4	4	6		48234	cdid998
cdid2598	127.51	15	15	2741.3	4	4	6		31417	cdid2598
cdid880	127.36	18	18	1726.9	7	7	9		48325	cdid880
cdid699	127.34	9	9	32247	6	6	12		53829	cdid699
cdid1357	127.28	16	16	3036.2	4	4	6		33732	cdid1357
cdid123	127.21	14	14	1192.2	7	4	10	Carbamidomethylation	52965	cdid123
cdid2632	127.04	26	26	1922.4	8	8	13		35291	cdid2632
cdid2766	126.96	27	27	2817.8	6	6	8		21379	cdid2766
cdid2290	126.91	8	8	958.18	6	6	7		97911	cdid2290
cdid3257	126.88	34	34	8865.6	4	4	6	Oxidation (M)	15751	cdid3257
cdid1984	126.87	32	32	23103	3	3	17	Dehydration	16924	cdid1984
cdid471	126.72	25	25	1793.8	5	5	7		23390	cdid471
cdid3090	126.62	17	17	4518.4	8	8	8		38644	cdid3090
cdid520	126.5	20	20	3436.7	6	6	6		37583	cdid520
cdid3175	126.47	33	33	16896	5	5	11	Oxidation (M)	19149	cdid3175
cdid444	126.34	30	30	3980.8	5	5	7		21002	cdid444
cdid2190	126.26	14	14	27271	5	5	14	Acetylation (Protein N-term); Oxidation (M)	35531	cdid2190
cdid838	126.21	21	21	1741.7	7	7	9		39251	cdid838
cdid3109	125.59	19	19	4634.5	8	8	10		43371	cdid3109
cdid1616	125.54	10	10	2205.2	8	8	12		74667	cdid1616
cdid597	125.51	16	16	4547.9	6	6	7		36876	cdid597
cdid1545	125.49	20	20	1312.8	5	5	6		32838	cdid1545
cdid571	125.48	38	38	12922	6	6	10		14232	cdid571
cdid1661	125.46	14	14	1349.8	5	5	5		49570	cdid1661
cdid2637	125.45	10	10	7576.8	4	4	7	Oxidation (M)	41040	cdid2637
cdid1939	125.32	15	15	1411.9	8	8	8		67786	cdid1939
cdid1077	125.31	20	20	1285.8	6	6	11		33903	cdid1077
cdid434	125.23	17	17	2637.5	6	6	10		37982	cdid434
cdid347	125.22	20	20	2974.7	7	7	8		37929	cdid347
cdid2707	125.12	17	17	1739.9	4	4	10		31605	cdid2707
cdid3134	125.08	24	24	19660	6	6	11		15215	cdid3134
cdid1468	124.86	29	29	2186.1	6	6	6		22269	cdid1468
cdid665	124.81	41	41	6800.1	5	5	10		14564	cdid665
cdid1387	124.61	16	16	1301.8	4	4	5	Oxidation (M)	38833	cdid1387
cdid433	124.55	23	23	7215.2	8	8	9		38110	cdid433
cdid2248	124.55	13	13	329.3	3	3	3		33392	cdid2248
cdid802	124.48	11	11	1947.1	4	4	5		43980	cdid802
cdid2761	124.38	14	14	1848.8	6	6	8		40722	cdid2761
cdid2587	124.27	11	11	3016.6	5	5	12	Oxidation (M)	49444	cdid2587
cdid1980	124.23	37	37	9868	5	5	10		12546	cdid1980
cdid2608	124.22	18	18	2558.5	5	5	8		35909	cdid2608
cdid3078	124.17	50	50	4296.8	7	6	10		17005	cdid3078
cdid2883	124.13	36	36	2356.3	5	5	9		17632	cdid2883
cdid1701	123.94	21	21	2326.6	5	5	5		34322	cdid1701
cdid2629	123.64	26	26	3878	5	5	10	Deamidation (NQ)	26379	cdid2629
cdid3111	123.64	23	23	5131.2	6	6	9		30230	cdid3111
cdid1656	123.52	19	19	1906.8	4	4	4		25908	cdid1656
cdid1622	123.52	13	13	3702.5	8	8	14		60864	cdid1622
cdid2142	123.49	14	14	5825.3	5	5	7		31338	cdid2142
cdid1201	123.48	24	24	8159.5	4	4	7	Deamidation (NQ); Oxidation (M)	17273	cdid1201
cdid1773	123.39	14	14	17002	6	6	14	Deamidation (NQ); Oxidation (M); Dehydration	33963	cdid1773
cdid2988	123.31	12	12	3162.1	8	8	9	Acetylation (Protein N-term)	73279	cdid2988
cdid1550	123.17	26	26	2851.2	6	6	9		24398	cdid1550
cdid3617	123.06	19	19	5081.2	7	7	10		36376	cdid3617
cdid3759	122.92	28	28	1149.9	3	3	5	Carbamidomethylation	15538	cdid3759
cdid3038	122.9	18	18	6791.1	7	7	9	Carbamidomethylation	38140	cdid3038
cdid1138	122.79	17	17	1636.2	7	7	10		48489	cdid1138
cdid176	122.54	16	16	1143.9	5	5	6	Deamidation (NQ)	50442	cdid176
cdid1847	122.54	21	21	2123.1	4	4	6		24723	cdid1847
cdid297	122.37	54	54	10059	4	4	10		6925	cdid297
cdid2816	122.21	39	39	3425.3	4	4	6		14996	cdid2816
cdid1460	122.19	15	15	817.93	4	4	4		32485	cdid1460
cdid675	122.11	29	29	1036.6	5	5	7	Oxidation (M)	25413	cdid675
cdid745	122.11	26	26	2857.9	6	6	7		27769	cdid745
cdid1001	121.92	15	15	2120.7	8	8	9		64932	cdid1001
cdid2469	121.79	10	10	1439.4	4	2	6	Oxidation (M)	48637	cdid2469
cdid1474	121.68	14	14	602.54	7	6	7	Deamidation (NQ)	57747	cdid1474
cdid2917	121.09	12	12	2638	5	5	5		55510	cdid2917
cdid1821	120.99	21	21	3994	7	7	9	Carbamidomethylation	34957	cdid1821
cdid3601	120.98	14	14	1209	6	6	6		53329	cdid3601
cdid2720	120.95	9	9	592.87	4	4	4		59285	cdid2720
cdid2626	120.91	16	16	2011.4	6	5	10	Oxidation (M); Dehydration	33666	cdid2626
cdid3002	120.88	12	12	6585.3	4	4	8		29633	cdid3002
cdid2857	120.77	16	16	416.96	3	3	4		25635	cdid2857
cdid2192	120.62	8	8	53581	3	3	19	Deamidation (NQ)	46490	cdid2192
cdid834	120.58	8	8	2480.7	4	4	4		53907	cdid834
cdid3499	120.46	50	50	71863	3	3	14		7757	cdid3499
cdid2307	120.46	39	39	14660	6	6	10		15007	cdid2307
cdid1528	120.43	19	19	2180.8	6	6	8		35640	cdid1528
cdid1676	120.23	27	27	1646	6	6	8		24824	cdid1676
cdid2773	120.16	8	8	3111.6	6	6	9		75232	cdid2773
cdid2830	120.15	68	68	16152	6	6	12		6700	cdid2830
cdid2260	120.14	17	17	1480.9	4	4	7		28133	cdid2260
cdid379	120.13	33	33	1148.8	7	6	8		24432	cdid379
cdid691	120.06	24	24	4178.8	6	6	10	Deamidation (NQ)	26620	cdid691
cdid145	119.88	13	13	294.38	5	5	7		50189	cdid145
cdid3735	119.83	38	38	4375.1	3	3	8	Oxidation (M)	11048	cdid3735
cdid313	119.8	18	18	942.26	5	5	6		31596	cdid313
cdid1825	119.66	13	13	825.33	6	6	7		53874	cdid1825
cdid3513	119.59	12	12	2180.7	5	5	7		47062	cdid3513
cdid901	119.59	14	14	3580.1	4	4	9	Oxidation (M)	41689	cdid901
cdid256	119.57	25	25	3396.5	5	5	8		23392	cdid256
cdid2279	119.28	18	18	3202.3	7	7	7		43402	cdid2279
cdid1371	119.15	20	20	7203.5	7	6	12		28563	cdid1371
cdid1101	119.03	17	17	1320.5	4	4	8		35719	cdid1101
cdid3332	118.99	32	32	1421.8	5	5	7		23068	cdid3332
cdid1025	118.91	13	13	4851.4	4	4	6		30907	cdid1025
cdid2994	118.9	25	25	133.83	3	3	4		18053	cdid2994
cdid142	118.87	29	29	4547.7	4	4	10		19341	cdid142
cdid461	118.68	20	20	3944.6	5	5	8		20446	cdid461
cdid3058	118.64	13	13	740.15	6	6	8		67775	cdid3058
cdid1526	118.64	18	18	4466.5	6	6	10		33163	cdid1526
cdid1814	118.41	22	22	1063	5	5	6		27051	cdid1814
cdid1608	118.36	19	19	1383	6	6	8		39756	cdid1608
cdid2199	118.36	17	17	4621.1	4	4	7		35389	cdid2199
cdid1194	118.29	14	14	655.92	8	8	8		79264	cdid1194
cdid1292	118.1	19	19	1290.1	5	5	5		40295	cdid1292
cdid1195	118.05	58	58	1161.9	6	6	6		13275	cdid1195
cdid78	117.73	36	36	7371	4	4	10		16921	cdid78
cdid2628	117.67	14	14	732.29	7	4	9	Carbamidomethylation	52839	cdid2628
cdid1103	117.66	39	39	2233.7	4	4	6		15261	cdid1103
cdid2473	117.64	10	10		4	0	14		42628	cdid2473
cdid1415	117.58	9	9	2283.6	5	5	7	Acetylation (Protein N-term)	62255	cdid1415
cdid3689	117.53	26	26	2151.8	6	6	7		23345	cdid3689
cdid3034	117.52	6	6	1939.4	4	4	6	Oxidation (M)	118679	cdid3034
cdid1826	117.46	35	35	3010.3	7	7	8		23938	cdid1826
cdid400	117.38	18	18	2374.2	6	6	9		31946	cdid400
cdid1029	117.27	14	14	4230.6	4	4	7		33587	cdid1029
cdid710	117.24	24	24	1441.7	6	6	9		27738	cdid710
cdid377	117.17	20	20	4447	5	5	8		27458	cdid377
cdid406	117.1	16	16	1380.2	5	5	6	Acetylation (Protein N-term)	34805	cdid406
cdid259	116.94	26	26	2680.8	3	3	4		19124	cdid259
cdid3599	116.88	35	35	3119.8	5	5	8		16663	cdid3599
cdid1023	116.82	50	50	95387	5	5	13	Deamidation (NQ); Dehydration	8760	cdid1023
cdid1854	116.81	20	20	3699	5	5	9	Oxidation (M)	21345	cdid1854
cdid427	116.64	19	19	1381	4	4	6		26392	cdid427
cdid765	116.57	12	12	7639.3	5	5	7		54020	cdid765
cdid1427	116.49	23	23	2307.8	4	4	8		30458	cdid1427
cdid2250	116.49	20	20	5401.4	5	5	8		30548	cdid2250
cdid2344	116.46	24	24	7852	3	3	5		16344	cdid2344
cdid2646	116.28	18	18	1932.3	4	4	5		24122	cdid2646
cdid3135	116.26	35	35	28050	4	4	12		11507	cdid3135
cdid311	116.01	12	12	1704.1	3	3	6		34575	cdid311
cdid990	115.88	26	26	2744.3	5	5	5		23702	cdid990
cdid2287	115.76	16	16	2877	5	5	6		36375	cdid2287
cdid2967	115.73	18	18	8123	7	7	10	Carbamidomethylation	39723	cdid2967
cdid374	115.71	8	8	168.96	3	3	4		35858	cdid374
cdid166	115.64	49	49	5676.3	3	3	9	Oxidation (M)	9879	cdid166
cdid1187	115.61	24	24	1457.7	4	4	4		14975	cdid1187
cdid369	115.57	29	29	7639.8	4	4	6	Oxidation (M)	15166	cdid369
cdid94	115.36	14	14	5549.3	4	4	6		32556	cdid94
cdid896	115.31	11	11	7023.3	3	3	7	Oxidation (M)	33081	cdid896
cdid2979	115.21	16	16	1521	4	4	5	Oxidation (M)	36995	cdid2979
cdid2135	115.15	20	20	7965.8	4	4	5		28845	cdid2135
cdid464	115.07	30	30	17808	4	4	5		15407	cdid464
cdid3138	115.01	15	15	2299.1	5	5	6		34821	cdid3138
cdid177	114.98	13	13	1233.6	6	6	6		52876	cdid177
cdid2169	114.96	25	25	15169	3	3	7	Oxidation (M)	14572	cdid2169
cdid1741	114.94	15	15	3682.3	7	7	10	Oxidation (M)	49522	cdid1741
cdid6	114.82	38	38	1643.7	4	4	5		17879	cdid6
cdid751	114.68	13	13	3590.7	5	5	9	Oxidation (M)	48074	cdid751
cdid1501	114.68	33	33	8735.9	5	5	8		16106	cdid1501
cdid127	114.64	12	12	3861.9	8	8	8		64114	cdid127
cdid3715	114.49	17	17	847.24	6	6	8	Oxidation (M); Dehydration	36482	cdid3715
cdid2975	114.48	36	36	3180.6	3	3	4	Oxidation (M)	10863	cdid2975
cdid3016	114.42	18	18	3961.7	4	4	7	Deamidation (NQ)	24892	cdid3016
cdid1146	114.42	28	28	1626	4	4	5		18396	cdid1146
cdid2996	114.39	15	15	2535.9	6	6	8		40409	cdid2996
cdid3366	114.36	21	21	1351.3	4	4	5		26244	cdid3366
cdid2573	114.29	24	24	1565.4	4	4	6	Deamidation (NQ)	25951	cdid2573
cdid3037	114.2	24	24	2225	6	6	10		27279	cdid3037
cdid60	114.03	10	10	1012.5	6	6	6		68665	cdid60
cdid2647	113.88	23	23	2795.1	4	4	5		22097	cdid2647
cdid776	113.87	9	9	953.71	6	6	8		82672	cdid776
cdid109	113.82	18	18	504.56	4	4	5		22219	cdid109
cdid2053	113.73	25	25	2578	6	6	9		25572	cdid2053
cdid2412	113.73	6	6	2487	5	5	6		90155	cdid2412
cdid3738	113.57	16	16	737.85	6	6	8		46675	cdid3738
cdid927	113.44	13	13	840.55	4	4	6		40843	cdid927
cdid3066	113.31	21	21	8799.3	5	5	7	Oxidation (M)	29647	cdid3066
cdid326	113.2	13	13	1885.8	3	3	4		20874	cdid326
cdid1727	113.09	8	8	653.48	4	4	4		56178	cdid1727
cdid2860	113.08	7	7	427.87	3	3	3		53682	cdid2860
cdid1019	112.97	16	16	2443.7	4	4	6		27562	cdid1019
cdid3528	112.86	18	18	1266.9	5	5	7		29601	cdid3528
cdid1827	112.81	15	15	781.74	7	7	10		51080	cdid1827
cdid1408	112.79	14	14	1136.1	4	4	7		39538	cdid1408
cdid1868	112.72	8	8	1388.7	4	4	7		56490	cdid1868
cdid163	112.64	44	44	1508.2	5	5	10		11131	cdid163
cdid2627	112.61	15	15	1644.1	5	5	6		39460	cdid2627
cdid1511	112.56	14	14	1033.4	3	3	4		29074	cdid1511
cdid1130	112.31	24	24	705.13	4	4	5		21025	cdid1130
cdid636	112.31	27	27	1207.2	6	6	10		27712	cdid636
cdid2999	112.17	15	15	1590.5	6	6	7		47138	cdid2999
cdid3458	112.13	8	8	3109.7	4	4	6		39705	cdid3458
cdid1632	111.94	15	15	1033.1	3	3	3		18459	cdid1632
cdid2292	111.88	14	14	1666.9	4	4	8		38486	cdid2292
cdid2276	111.83	13	13	4841.8	5	5	7		35748	cdid2276
cdid1918	111.56	17	17	800.29	4	4	5		31812	cdid1918
cdid3598	111.5	25	25	3712.5	4	4	6	Acetylation (Protein N-term); Oxidation (M)	16499	cdid3598
cdid1682	111.41	22	22	1308.6	6	6	9		33489	cdid1682
cdid1299	111.29	14	14	4826	3	3	4	Deamidation (NQ)	26024	cdid1299
cdid2685	111.22	19	19	2012.9	2	2	9	Deamidation (NQ); Oxidation (M)	21763	cdid2685
cdid3157	111.18	12	12	1387.1	2	2	3		26622	cdid3157
cdid310	111.06	17	17	567.28	6	6	9		39464	cdid310
cdid82	110.92	15	15	5852.9	4	4	10		29955	cdid82
cdid1564	110.81	33	33	6166.9	5	5	9		13452	cdid1564
cdid149	110.72	20	20	27220	5	5	15	Oxidation (M)	15240	cdid149
cdid1747	110.56	11	11	1657.9	3	3	5		33800	cdid1747
cdid986	110.19	23	23	3389	2	2	5		9147	cdid986
cdid263	109.72	18	18	1251.7	4	4	4		29204	cdid263
cdid335	109.7	9	9	1631.2	3	3	4		39750	cdid335
cdid1464	109.63	29	29	9403.8	3	3	9		9272	cdid1464
cdid2171	109.61	20	20	826.16	5	5	7		29191	cdid2171
cdid1820	109.32	19	19	2023.4	4	4	6		22937	cdid1820
cdid2054	109.22	8	8	875.36	3	3	3		47456	cdid2054
cdid1623	109.21	19	19	5642.4	6	6	10		29933	cdid1623
cdid798	109.12	10	10	1939.4	4	4	5		43737	cdid798
cdid700	109.05	21	21	2442.1	6	6	6		32773	cdid700
cdid2075	109.04	36	36	1408.5	3	3	3		10991	cdid2075
cdid1315	109.04	23	23	1567.3	2	2	3		19507	cdid1315
cdid2064	108.92	15	15	667.97	5	5	5	Oxidation (M); Dehydration	47910	cdid2064
cdid2589	108.91	26	26	4225.5	5	5	7		19103	cdid2589
cdid336	108.79	15	15	2896.3	4	4	7		29330	cdid336
cdid2958	108.71	5	5	847.35	4	4	4		102871	cdid2958
cdid2918	108.56	8	8	572.67	4	4	6		77962	cdid2918
cdid3780	108.54	22	22	4560.5	4	4	4		17289	cdid3780
cdid857	108.38	19	19	5649.4	5	5	10		17376	cdid857
cdid2633	108.13	15	15	1830.9	4	4	5		31630	cdid2633
cdid2813	107.9	16	16	1655.2	5	5	7		38220	cdid2813
cdid1104	107.88	24	24	8893.1	6	6	10		21143	cdid1104
cdid2599	107.77	17	17	1029	5	4	6		27060	cdid2599
cdid279	107.63	62	62	3785.1	5	5	8		9286	cdid279
cdid1150	107.61	29	29	2544.8	3	3	6		14974	cdid1150
cdid2652	107.6	24	24	2736.7	5	5	7		27205	cdid2652
cdid2806	107.58	14	14	305.69	5	5	8		48291	cdid2806
cdid325	107.55	30	30	147.21	5	5	6	Deamidation (NQ)	22780	cdid325
cdid3015	107.54	14	14	2747.8	4	4	6		33028	cdid3015
cdid473	107.44	9	9	938.25	3	3	4		54067	cdid473
cdid2920	107.44	20	20	5143.5	5	5	7	Oxidation (M)	35018	cdid2920
cdid1228	107.36	22	22	900.06	5	4	6		23768	cdid1228
cdid2029	107.31	16	16	2425.7	3	3	5		19577	cdid2029
cdid3189	107.1	17	17	2944.3	5	5	7		30729	cdid3189
cdid1205	106.9	8	8	454.09	3	3	4		54861	cdid1205
cdid2668	106.72	27	27	5027.4	3	3	9	Oxidation (M)	19804	cdid2668
cdid536	106.63	23	23	6582.1	5	4	6		24979	cdid536
cdid2940	106.61	18	18	207.77	3	3	4		22097	cdid2940
cdid2059	106.59	20	20	8485.9	4	4	6		21197	cdid2059
cdid2823	106.51	8	8	4542.2	3	3	4		42986	cdid2823
cdid1960	106.36	52	52	897.31	5	5	8		10455	cdid1960
cdid1965	106.36	16	16	2718	5	5	8	Deamidation (NQ)	33556	cdid1965
cdid71	106.29	11	11	2547.1	4	4	7	Deamidation (NQ)	37494	cdid71
cdid1313	106.28	14	14	2665.7	3	3	4	Acetylation (Protein N-term)	28614	cdid1313
cdid443	106.27	9	9	1735.4	3	3	5		46453	cdid443
cdid48	106.24	19	19	1473.4	4	4	5		23656	cdid48
cdid852	106.16	14	14	5492.2	5	5	6		28345	cdid852
cdid2293	106.15	9	9	3195.4	5	5	6		60383	cdid2293
cdid2890	106	18	18	1157.7	5	5	9		33674	cdid2890
cdid2221	105.95	11	11	476.65	4	4	4		41430	cdid2221
cdid1848	105.91	9	9	2361.1	4	4	10		61869	cdid1848
cdid1506	105.77	8	8	1193.5	4	4	4		56123	cdid1506
cdid2656	105.76	8	8	1545.8	3	3	3		45303	cdid2656
cdid2694	105.75	12	12	1316.5	5	5	7		47983	cdid2694
cdid1793	105.71	30	30	4725.5	5	5	6		17052	cdid1793
cdid3534	105.7	21	21	1491.9	3	3	6	Oxidation (M)	26366	cdid3534
cdid799	105.42	15	15	942.28	6	6	7		46503	cdid799
cdid452	105.26	24	24	20628	3	3	4		16328	cdid452
cdid2233	105.23	23	23	10756	3	3	8		15502	cdid2233
cdid874	105.2	19	19	751.99	5	5	5		44171	cdid874
cdid1094	105.03	15	15	3150.7	5	5	6		33262	cdid1094
cdid3708	104.85	32	32	114510	3	3	13	Oxidation (M)	12635	cdid3708
cdid3475	104.85	17	17	1187.8	4	4	6		20432	cdid3475
cdid239	104.83	8	8	1465.1	4	4	4		58282	cdid239
cdid2882	104.63	15	15	2534.2	2	2	4		22926	cdid2882
cdid462	104.61	16	16	1013.6	3	3	4		28328	cdid462
cdid321	104.55	19	19	1244.4	5	5	8		32397	cdid321
cdid3152	104.34	12	12	204.72	3	3	4		34010	cdid3152
cdid1265	104.34	16	16	1303.6	5	5	7		29112	cdid1265
cdid981	104.18	14	14	288.71	6	6	8		48063	cdid981
cdid1851	104.05	14	14	480.79	3	3	4		25768	cdid1851
cdid3391	104.03	9	9	1158.5	3	3	4		40083	cdid3391
cdid1835	103.89	13	13	902.47	5	5	7		49863	cdid1835
cdid2799	103.83	8	8	0	2	2	2	Acetylation (Protein N-term)	50215	cdid2799
cdid3158	103.73	19	19	2523.2	4	4	5		27155	cdid3158
cdid1273	103.67	34	34	704.07	4	3	8	Carbamidomethylation	12747	cdid1273
cdid2365	103.63	5	5	101.81	2	2	4		73221	cdid2365
cdid3184	103.62	13	13	1076.8	4	4	5		33791	cdid3184
cdid1769	103.57	11	11	2197.2	3	3	8	Acetylation (Protein N-term); Oxidation (M); Dehydration	33470	cdid1769
cdid2741	103.29	15	15	1734.9	6	6	9		39957	cdid2741
cdid1203	103.27	16	16	1326	3	3	4		27299	cdid1203
cdid723	103.14	8	8	1929.2	4	4	7		54697	cdid723
cdid1657	103.1	11	11	0	4	4	5		45309	cdid1657
cdid2710	102.95	6	6	55.391	4	4	6		86742	cdid2710
cdid1478	102.94	10	10	397.79	3	3	4		41204	cdid1478
cdid136	102.85	11	11	2487.2	3	3	7		32520	cdid136
cdid2755	102.79	14	14	257.83	5	5	5		35009	cdid2755
cdid3144	102.68	11	11	3894.9	8	8	12		83314	cdid3144
cdid168	102.51	7	7	903.36	7	7	7		111616	cdid168
cdid942	102.3	14	14	1211.7	4	4	5		34980	cdid942
cdid994	102	18	18	1715.3	4	4	6		25572	cdid994
cdid51	101.94	11	11	743.98	3	3	4		40136	cdid51
cdid251	101.91	11	11	1525.1	3	3	7		30023	cdid251
cdid650	101.9	11	11	13873	3	3	6		26555	cdid650
cdid1083	101.86	25	25	1194.7	4	4	6		20049	cdid1083
cdid3000	101.83	13	13	1417.6	5	5	5		49159	cdid3000
cdid1422	101.8	25	25	3668.8	3	3	4		14198	cdid1422
cdid457	101.77	7	7	1109.2	3	3	3		48982	cdid457
cdid730	101.76	7	7	7662.5	4	4	8		29944	cdid730
cdid3505	101.7	20	20	23156	3	3	8		13235	cdid3505
cdid1967	101.63	11	11	2047	2	2	3		30163	cdid1967
cdid1944	101.58	41	41	766.67	4	4	5		10427	cdid1944
cdid1669	101.42	11	11	2773	3	3	5		21212	cdid1669
cdid1372	101.35	15	15	2359.8	5	4	6		30453	cdid1372
cdid1005	101.3	24	24	4040.1	9	9	11		30632	cdid1005
cdid1311	101.21	31	31	3491.1	4	4	5		13334	cdid1311
cdid3783	101.04	10	10	2809.2	3	3	3		30902	cdid3783
cdid1169	101.01	9	9	1867.9	6	6	7		70660	cdid1169
cdid854	100.99	7	7	1249.1	3	3	3		47553	cdid854
cdid2987	100.96	10	10	1078	5	5	7		44418	cdid2987
cdid164	100.86	20	20	1840.1	2	2	3		14359	cdid164
cdid2869	100.85	26	26	6440.6	4	4	9		16955	cdid2869
cdid1519	100.82	18	18	304.67	4	4	4		27154	cdid1519
cdid3012	100.82	17	17	1884.3	4	4	6	Acetylation (Protein N-term)	27486	cdid3012
cdid2711	100.78	19	19	1618.8	6	6	7		42546	cdid2711
cdid316	100.73	15	15	2649.6	4	4	5		27399	cdid316
cdid240	100.59	23	23	2000	4	4	4		23736	cdid240
cdid542	100.49	11	11	1502.4	4	4	5		37974	cdid542
cdid1914	100.41	8	8	170.46	5	5	7		74418	cdid1914
cdid1841	100.41	13	13	1077.9	5	5	5		46943	cdid1841
cdid1329	100.35	12	12	838.63	4	4	5		40541	cdid1329
cdid1795	100.3	9	9	1193	5	4	6		52013	cdid1795
cdid3017	100.26	30	30	12493	3	3	4		10088	cdid3017
cdid2818	100.21	5	5	510.58	4	3	6		80182	cdid2818
cdid1425	100.21	43	43	23472	3	3	10	Deamidation (NQ)	8165	cdid1425
cdid1470	100.03	12	12	11766	3	3	7		24427	cdid1470
cdid696	100.02	11	11	1106.3	3	3	3		30123	cdid696
cdid826	99.93	19	19	956.79	3	3	3		17749	cdid826
cdid1172	99.89	12	12	1116.2	4	4	5		41944	cdid1172
cdid1162	99.89	8	8	708.67	2	2	2		35767	cdid1162
cdid1688	99.67	16	16	1703.5	6	6	7		36327	cdid1688
cdid2213	99.63	8	8	363.12	4	4	5		54191	cdid2213
cdid1226	99.45	12	12	4200.1	3	3	5	Acetylation (Protein N-term)	29628	cdid1226
cdid1970	99.4	16	16	2227.6	4	4	5		23913	cdid1970
cdid30	99.37	23	23	100.12	5	5	6		27099	cdid30
cdid2802	99.24	27	27	2456.7	4	4	6		22328	cdid2802
cdid426	99.23	20	20	611.09	6	6	8		32610	cdid426
cdid2182	99.21	10	10	1770.3	4	4	4		41856	cdid2182
cdid1359	99.18	17	17	1281.2	4	4	4		31670	cdid1359
cdid1016	99.17	10	10	4502.5	2	2	7	Oxidation (M)	35512	cdid1016
cdid651	99.14	11	11	1311.3	5	5	7		48102	cdid651
cdid1870	99.11	24	24	2944	3	3	3		15663	cdid1870
cdid769	99.09	24	24	3228.1	4	4	6	Oxidation (M)	17373	cdid769
cdid3119	99.07	20	20	425.18	5	5	6		28264	cdid3119
cdid1718	98.94	15	15	13325	5	5	8		39204	cdid1718
cdid3342	98.93	18	18	675.9	4	4	4		29224	cdid3342
cdid1784	98.87	11	11	699.62	3	3	3		39830	cdid1784
cdid2782	98.79	11	11	739.35	4	4	6		37459	cdid2782
cdid1300	98.46	10	10	856.88	2	2	3		24798	cdid1300
cdid621	98.31	5	5	1761.7	3	3	5	Oxidation (M)	69732	cdid621
cdid564	98.17	19	19	12879	3	3	7	Acetylation (Protein N-term)	16582	cdid564
cdid2066	98.12	7	7	9391.5	2	2	3		37299	cdid2066
cdid2851	98.1	9	9	251.49	3	1	5		39452	cdid2851
cdid1627	98.06	11	11	540.77	3	3	4		37906	cdid1627
cdid3183	98.05	14	14	1689.4	5	5	5		34545	cdid3183
cdid3088	98.01	10	10	4791.1	3	3	4		31327	cdid3088
cdid2144	97.92	15	15	546.87	3	3	4		22934	cdid2144
cdid139	97.88	14	14	659.26	3	3	5		28195	cdid139
cdid3117	97.82	17	17	0	3	3	4	Carbamidomethylation	22137	cdid3117
cdid1015	97.68	20	20	3136.9	4	4	8		20467	cdid1015
cdid539	97.65	15	15	679.65	3	3	3		31833	cdid539
cdid1510	97.65	9	9	3619	3	2	4		40718	cdid1510
cdid1602	97.61	14	14	1620.4	4	4	7	Carbamidomethylation	36391	cdid1602
cdid2868	97.45	26	26	2187.6	3	3	4		15596	cdid2868
cdid1780	97.42	12	12	1204.2	3	3	4		29740	cdid1780
cdid1574	97.21	20	20	1153	3	3	5		17953	cdid1574
cdid2308	97.08	10	10	1858	4	4	5		50041	cdid2308
cdid2861	96.92	7	7	0	2	2	4		35794	cdid2861
cdid3007	96.76	38	38	9555.2	4	4	4	Deamidation (NQ)	13476	cdid3007
cdid13	96.69	14	14	3525.3	4	4	4		26216	cdid13
cdid1332	96.64	33	33	3595.1	2	2	7		7766	cdid1332
cdid2820	96.44	10	10	2200.3	3	3	5		29572	cdid2820
cdid902	96.41	24	24	11427	2	2	7		9221	cdid902
cdid2871	96.41	17	17	2134	6	6	7		38052	cdid2871
cdid1022	96.35	11	11	9637	3	3	6		42793	cdid1022
cdid1937	96.35	21	21	534.29	4	4	5		23006	cdid1937
cdid2887	96.16	18	18	298.16	4	4	8		38615	cdid2887
cdid33	96.16	11	11	2719	3	3	3	Acetylation (Protein N-term)	36131	cdid33
cdid1384	96.16	16	16	1792.8	7	7	7		51122	cdid1384
cdid3112	96.14	20	20	4755.8	3	3	5		30713	cdid3112
cdid2704	95.91	18	18	1138.1	4	4	5		25911	cdid2704
cdid40	95.89	10	10	0	3	1	4		39572	cdid40
cdid742	95.7	11	11	5577	6	6	14	Carbamidomethylation; Acetylation (Protein N-term)	55105	cdid742
cdid2795	95.55	34	34	2378.9	5	5	8		17971	cdid2795
cdid586	95.32	7	7	767.29	4	4	5		70344	cdid586
cdid2901	95.32	9	9	1822	4	4	6		49227	cdid2901
cdid3426	95.2	32	32	1215.5	5	5	5		18915	cdid3426
cdid3424	95.17	52	52	4545.9	4	4	7		7195	cdid3424
cdid2220	95.16	7	7	225.94	3	3	4		58967	cdid2220
cdid3041	95.04	9	9	3720	2	2	6		31165	cdid3041
cdid1122	95.02	21	21	3156.5	3	3	5		20600	cdid1122
cdid3010	94.96	8	8	599.27	3	3	3		47016	cdid3010
cdid1830	94.95	25	25	136.25	2	2	2		11549	cdid1830
cdid2615	94.78	13	13	549.48	2	2	3		26709	cdid2615
cdid2938	94.75	16	16	1073.1	3	3	3		28763	cdid2938
cdid790	94.74	6	6	623.08	2	2	3		43693	cdid790
cdid2282	94.73	33	33	1996.1	3	3	4		10934	cdid2282
cdid889	94.59	16	16	1932.4	5	5	7		43339	cdid889
cdid604	94.49	8	8	439.15	4	3	5		41098	cdid604
cdid100	94.33	12	12	168.57	2	2	3		18435	cdid100
cdid3086	94.29	26	26	386.74	3	3	5		21352	cdid3086
cdid692	94.25	20	20	1843.2	4	3	5		17869	cdid692
cdid2137	94.16	10	10	689.63	2	2	3		26924	cdid2137
cdid2300	94.14	15	15	420.85	2	2	3		18212	cdid2300
cdid3364	93.96	12	12	1512.2	4	4	6		23327	cdid3364
cdid1713	93.73	28	28	1028.4	4	4	6		17551	cdid1713
cdid126	93.66	33	33	1891.9	4	4	5	Carbamidomethylation	16058	cdid126
cdid761	93.65	16	16	964.39	5	5	8	Acetylation (Protein N-term)	35395	cdid761
cdid674	93.54	16	16	1576.4	5	5	6		39637	cdid674
cdid3516	93.46	16	16	1132	3	3	6	Deamidation (NQ); Dehydration	25592	cdid3516
cdid2222	93.39	22	22	916.66	6	6	7		37091	cdid2222
cdid3595	93.24	27	27	984.97	3	3	4		13798	cdid3595
cdid944	93.12	14	14	582.82	4	4	5		43669	cdid944
cdid1410	93.1	11	11	941.71	4	4	9		40648	cdid1410
cdid642	93.07	11	11	1053.8	3	3	4		46084	cdid642
cdid955	93.07	8	8	549.34	3	3	3		48710	cdid955
cdid2770	93.06	11	11	411.55	4	4	6		41521	cdid2770
cdid3462	93.05	15	15	868.05	3	3	8		21080	cdid3462
cdid2350	92.97	8	8	4964.4	2	2	7	Deamidation (NQ); Oxidation (M)	34269	cdid2350
cdid1635	92.94	15	15	1123.8	4	4	4		27353	cdid1635
cdid2413	92.92	4	4	19242	3	3	5	Deamidation (NQ)	90293	cdid2413
cdid2679	92.9	34	34	418.32	5	4	7		15981	cdid2679
cdid2218	92.81	12	12	1581.7	5	5	6		44211	cdid2218
cdid1590	92.81	12	12	1166.3	2	2	3	Deamidation (NQ)	29339	cdid1590
cdid2197	92.54	3	3	3030.6	2	2	10	Acetylation (Protein N-term); Oxidation (M)	60418	cdid2197
cdid3457	92.53	22	22	5929.2	4	4	9	Acetylation (Protein N-term)	22647	cdid3457
cdid3153	92.49	8	8	640.34	3	3	5		52122	cdid3153
cdid1732	92.44	6	6	325.01	2	2	3		56689	cdid1732
cdid557	92.36	14	14	305.48	3	3	3		31124	cdid557
cdid2177	92.18	9	9	592.65	4	4	4		58234	cdid2177
cdid860	92.06	11	11	10880	3	3	6	Acetylation (Protein N-term)	34762	cdid860
cdid3530	92.04	5	5	715.58	2	2	2		46941	cdid3530
cdid602	92	26	26	6398.8	4	4	7	Oxidation (M)	17728	cdid602
cdid1530	91.98	11	11	15584	5	5	11	Acetylation (Protein N-term)	24883	cdid1530
cdid744	91.95	23	23	1750.8	3	3	3		17136	cdid744
cdid2223	91.88	10	10	966.24	3	3	4		30806	cdid2223
cdid1365	91.86	7	7	304.55	5	5	5		95216	cdid1365
cdid1231	91.73	23	23	1272.1	5	5	5		22287	cdid1231
cdid451	91.72	26	26	776.06	6	6	6		29225	cdid451
cdid2747	91.71	5	5	0	2	2	2		36237	cdid2747
cdid1716	91.65	15	15	678.07	2	2	3		23696	cdid1716
cdid1791	91.63	47	47	1107.6	2	2	2		8147	cdid1791
cdid2838	91.47	13	13	932.3	4	4	7		29864	cdid2838
cdid2032	91.46	27	27	485.5	3	3	4		14689	cdid2032
cdid81	91.39	16	16	3380.4	4	4	7		29756	cdid81
cdid679	91.35	10	10	1428.8	4	4	4		49652	cdid679
cdid2878	91.16	14	14	491.83	5	5	7		67991	cdid2878
cdid836	90.98	9	9	1630.5	4	4	4		54062	cdid836
cdid264	90.94	7	7	255.23	3	3	3		55464	cdid264
cdid1946	90.82	6	6	451.59	2	2	2		39611	cdid1946
cdid1920	90.75	22	22	2051.3	6	6	7		30981	cdid1920
cdid1655	90.52	24	24	357.14	5	5	5		25821	cdid1655
cdid3221	90.27	11	11	1057.1	3	3	3		31404	cdid3221
cdid1325	90.2	10	10	931.76	4	4	5		35979	cdid1325
cdid1450	90.11	9	9	2052.2	6	6	9	Carbamidomethylation	78267	cdid1450
cdid1687	90.11	19	19	986.44	4	4	5		28315	cdid1687
cdid864	89.87	8	8	448.58	2	2	3		33890	cdid864
cdid113	89.81	10	10	342.66	3	3	4		33690	cdid113
cdid2826	89.74	3	3	540.69	2	2	3		71413	cdid2826
cdid3097	89.73	8	8	0	2	2	3		33096	cdid3097
cdid143	89.64	17	17	969.7	3	3	4		21522	cdid143
cdid125	89.58	30	30	1342.2	4	4	5		16835	cdid125
cdid2009	89.46	11	11	650.74	3	3	4		28987	cdid2009
cdid593	89.46	15	15	1113.4	3	3	6		23026	cdid593
cdid1087	89.1	5	5	492.45	3	3	4		65567	cdid1087
cdid2406	88.91	5	5	373.47	3	3	4		78635	cdid2406
cdid2273	88.88	9	9	443.27	3	3	3		36572	cdid2273
cdid3186	88.87	6	6	2187.4	2	2	3		54757	cdid3186
cdid817	88.79	32	32	1418.6	4	4	5		16616	cdid817
cdid2807	88.7	32	32	1326.5	4	4	7	Acetylation (Protein N-term)	17107	cdid2807
cdid1142	88.58	23	23	2257.3	4	4	7		16138	cdid1142
cdid1585	88.57	12	12	4071.7	4	4	6	Acetylation (Protein N-term)	36839	cdid1585
cdid2594	88.39	8	8	853.85	4	4	6		55539	cdid2594
cdid1144	88.3	9	9	772.72	3	3	5		28921	cdid1144
cdid16	88.28	6	6	1780.4	2	2	3		37173	cdid16
cdid1843	88.04	6	6	262.64	2	2	3		44853	cdid1843
cdid3603	88.03	48	48	507.93	2	2	2		6940	cdid3603
cdid828	87.96	9	9	2476.8	3	3	3		20801	cdid828
cdid1714	87.86	16	16	675.05	4	4	4		28050	cdid1714
cdid423	87.81	18	18	4557.3	2	2	4		14763	cdid423
cdid2713	87.6	6	6	452.83	2	2	3		43817	cdid2713
cdid2617	87.57	11	11	1499.6	3	3	3		37131	cdid2617
cdid254	87.55	8	8	1056.7	4	4	6		52369	cdid254
cdid1320	87.49	10	10	789.75	2	2	3		24083	cdid1320
cdid213	87.45	17	17	823.09	3	3	3		18539	cdid213
cdid908	87.13	16	16	14132	3	3	6	Deamidation (NQ)	18423	cdid908
cdid526	87.02	21	21	1541.7	3	3	8		14218	cdid526
cdid2956	86.94	9	9	1013.9	3	3	5	Acetylation (Protein N-term)	43522	cdid2956
cdid3401	86.82	26	26	1667.5	2	2	2		12832	cdid3401
cdid2947	86.74	16	16	836.01	3	3	4		23657	cdid2947
cdid3102	86.67	8	8	1153.5	4	4	4		54858	cdid3102
cdid1360	86.67	6	6	169.1	2	2	3		26279	cdid1360
cdid2821	86.63	10	10	500.46	3	3	3		35078	cdid2821
cdid3176	86.63	15	15	1580.7	4	3	6		26411	cdid3176
cdid915	86.45	15	15	1077.4	2	2	3		17850	cdid915
cdid1552	86.4	8	8	740.83	2	2	2		34315	cdid1552
cdid1218	86.34	8	8	1265.3	3	3	3		38169	cdid1218
cdid1652	86.29	8	8	677.85	3	3	3		45983	cdid1652
cdid275	86.27	20	20	28428	4	4	10		13442	cdid275
cdid1416	86.26	11	11	1590	3	3	3		33567	cdid1416
cdid180	86.22	17	17	1170.3	3	3	4		19504	cdid180
cdid2995	86.2	7	7	813.26	4	4	6		50535	cdid2995
cdid584	86.2	31	31	5841.9	3	3	5		9685	cdid584
cdid2027	86.19	12	12	1399.7	3	3	3		37480	cdid2027
cdid2173	86.19	6	6	1767.9	2	2	2		52437	cdid2173
cdid3180	86.09	23	23	1050.4	5	5	5		25634	cdid3180
cdid346	86.04	25	25	881.42	5	5	5		22082	cdid346
cdid2068	86	10	10	3258.2	4	4	9	Acetylation (Protein N-term); Deamidation (NQ)	37868	cdid2068
cdid3083	85.97	9	9	2109.5	3	3	7		32025	cdid3083
cdid3347	85.69	12	12	314.57	3	3	3		28921	cdid3347
cdid1725	85.47	10	10	2738.6	3	3	3		29697	cdid1725
cdid801	85.42	11	11	805.35	3	3	3		32621	cdid801
cdid111	85.38	13	13	938.41	3	3	3		29475	cdid111
cdid1804	85.04	21	21	848.74	3	3	4		19617	cdid1804
cdid3235	84.84	11	11	837.85	3	3	4		33442	cdid3235
cdid2616	84.83	30	30	1260.7	5	5	6		12837	cdid2616
cdid661	84.8	5	5	235.46	3	2	4		61861	cdid661
cdid327	84.72	9	9	162.93	2	2	2		31506	cdid327
cdid1208	84.64	49	49	335.93	2	2	4		9084	cdid1208
cdid73	84.44	12	12	595.98	4	4	7		36106	cdid73
cdid973	84.42	3	3	531.45	3	3	3		105766	cdid973
cdid387	84.31	23	23	166.31	4	4	7		18852	cdid387
cdid1823	84.3	18	18	1311.3	3	3	3		22794	cdid1823
cdid1353	84.25	15	15	4870.1	2	2	5		14990	cdid1353
cdid307	84.15	20	20	21215	6	6	20		19275	cdid307
cdid1538	84.03	32	32	5123.1	3	3	5	Acetylation (Protein N-term)	13382	cdid1538
cdid3500	83.85	13	13	2058.7	3	3	3		35329	cdid3500
cdid713	83.79	5	5	301.25	2	2	3		32509	cdid713
cdid373	83.76	7	7	0	2	2	3		48631	cdid373
cdid2224	83.69	10	10	1136.4	3	3	5	Acetylation (Protein N-term)	42336	cdid2224
cdid581	83.6	16	16	4092.7	3	3	8		15452	cdid581
cdid1837	83.45	13	13	572.71	3	3	7		31733	cdid1837
cdid2834	83.4	9	9	932.15	2	2	2		27384	cdid2834
cdid1167	83.22	21	21	3307.9	2	2	2		10048	cdid1167
cdid2015	83.22	18	18	6564.6	4	4	6		26364	cdid2015
cdid757	83.15	8	8	1413.6	3	3	3		36627	cdid757
cdid2673	83.05	6	6	1559.6	3	3	5		54590	cdid2673
cdid709	82.98	10	10	349.39	3	3	4		30303	cdid709
cdid603	82.97	6	6	345.33	3	3	4		51273	cdid603
cdid1549	82.84	26	26	1609.9	3	3	3		16143	cdid1549
cdid1451	82.82	17	17	20366	3	3	8		16825	cdid1451
cdid3115	82.74	23	23	603.44	3	3	7		14684	cdid3115
cdid34	82.62	10	10	1227.7	3	3	3		27229	cdid34
cdid3491	82.44	16	16	7438.6	2	2	4		7244	cdid3491
cdid383	82.42	15	15	897.61	2	2	2		23770	cdid383
cdid653	82.38	9	9	547.95	3	3	4		41324	cdid653
cdid725	82.21	18	18	311.93	2	2	4		20614	cdid725
cdid2466	82.15	17	17	2457.1	2	2	2		20190	cdid2466
cdid236	82.14	11	11	487.88	3	3	3		30784	cdid236
cdid1981	82.04	44	44	824.72	3	3	4	Oxidation (M)	9717	cdid1981
cdid843	81.86	5	5	1146.6	3	2	6		52247	cdid843
cdid1453	81.86	11	11	3368.3	3	3	4	Carbamidomethylation	37307	cdid1453
cdid3544	81.76	38	38	1186	3	3	4		10605	cdid3544
cdid1618	81.71	23	23	762.59	2	2	4	Carbamidomethylation	15618	cdid1618
cdid2181	81.49	36	36	1897.7	2	2	3		8029	cdid2181
cdid2341	81.34	21	21	2188.4	2	2	5		13470	cdid2341
cdid712	81.22	12	12	1206.1	2	2	2		23619	cdid712
cdid2160	81.16	6	6	0	1	1	3		33898	cdid2160
cdid3208	80.86	4	4	767.93	2	2	2		43643	cdid3208
cdid3494	80.62	12	12	860.84	4	4	5		34508	cdid3494
cdid2833	80.62	6	6	430.8	2	2	5		46529	cdid2833
cdid1680	80.56	13	13	0	3	2	3		30485	cdid1680
cdid2636	80.49	7	7	1750.5	2	2	5		33637	cdid2636
cdid2579	80.46	9	9	368.77	4	4	4		53135	cdid2579
cdid1990	80.02	15	15	338.21	3	3	3		27225	cdid1990
cdid3040	80	9	9	685.41	2	2	2		34174	cdid3040
cdid3823	79.98	21	21	1032.1	2	2	4		11806	cdid3823
cdid2357	79.79	5	5	397.32	4	4	4		99773	cdid2357
cdid3196	79.71	4	4	378.31	2	2	2		52643	cdid3196
cdid766	79.7	8	8	523.97	2	2	2		35682	cdid766
cdid995	79.66	16	16	4577.7	2	2	8		12433	cdid995
cdid1909	79.51	9	9	611.66	3	3	5	Carbamidomethylation	36437	cdid1909
cdid220	79.43	12	12	277.32	3	3	3		26951	cdid220
cdid436	79.35	22	22	974.73	3	3	5		13797	cdid436
cdid695	79.11	18	18	154.72	5	5	5		30712	cdid695
cdid3236	79.07	17	17	721.51	4	4	5		23933	cdid3236
cdid2007	78.97	13	13	190.68	3	3	4		33724	cdid2007
cdid1924	78.71	5	5	16674	2	2	7	Acetylation (Protein N-term); Oxidation (M)	51805	cdid1924
cdid1191	78.7	14	14	1274.5	3	3	3		27520	cdid1191
cdid3403	78.66	30	30	1141.7	2	2	2		9658	cdid3403
cdid1277	78.66	8	8	0	2	2	2		31625	cdid1277
cdid1985	78.63	7	7	622.21	3	3	3		41350	cdid1985
cdid9	78.31	4	4	774.94	2	2	2		58260	cdid9
cdid2777	78.29	29	29	2579.6	5	5	5		17534	cdid2777
cdid105	78	7	7	188.76	3	2	5		44221	cdid105
cdid3351	77.8	21	21	149.42	2	2	2		16860	cdid3351
cdid2634	77.78	19	19	1952.8	2	2	3		14709	cdid2634
cdid3296	77.76	17	17	431.97	2	2	2		16795	cdid3296
cdid522	77.54	6	6	1448	2	2	2		36327	cdid522
cdid619	77.52	19	19	591.11	4	4	4		26968	cdid619
cdid1972	77.27	21	21	3967.4	4	4	5	Carbamidomethylation	21711	cdid1972
cdid3508	77.24	23	23	1762	4	4	11		18874	cdid3508
cdid1781	77.13	7	7	509.56	3	3	3		46927	cdid1781
cdid1326	77.09	7	7	288.7	2	2	4	Oxidation (M)	17905	cdid1326
cdid1182	77.05	6	6	4410.2	2	2	7	Oxidation (M)	36031	cdid1182
cdid558	76.9	17	17	1387	3	3	6		20279	cdid558
cdid300	76.84	7	7	1683.2	2	2	2		28921	cdid300
cdid2289	76.81	10	10	847.68	2	2	2		23185	cdid2289
cdid706	76.79	12	12	2700.6	3	3	3		28273	cdid706
cdid3484	76.74	18	18	505.71	2	2	3		13222	cdid3484
cdid3561	76.71	9	9	284.54	2	2	2	Acetylation (Protein N-term)	33699	cdid3561
cdid1319	76.68	13	13	2535.6	3	3	3		26385	cdid1319
cdid1752	76.68	8	8	572.65	3	3	3		42217	cdid1752
cdid3275	76.67	13	13	3949	4	4	4	Dehydration	40245	cdid3275
cdid2337	76.62	13	13	586.51	4	4	7		28616	cdid2337
cdid1869	76.5	11	11	502.72	3	3	3		32578	cdid1869
cdid1928	76.41	4	4	309.52	2	2	2		60894	cdid1928
cdid1631	76.32	6	6	1328.2	3	3	3		57189	cdid1631
cdid3754	76.3	16	16	3260.6	3	3	6		8807	cdid3754
cdid98	76.22	8	8	520.42	2	2	3		27281	cdid98
cdid530	76.17	12	12	1095.2	4	4	4	Dehydration	34882	cdid530
cdid1948	76.12	25	25	1805.7	2	1	3		7922	cdid1948
cdid654	76.11	7	7	1244.7	2	2	6	Acetylation (Protein N-term)	41861	cdid654
cdid2013	76.06	10	10	170.76	2	2	3		31265	cdid2013
cdid1375	75.76	6	6	5582.6	2	2	8		34995	cdid1375
cdid1673	75.57	16	16	821.77	2	2	2		16301	cdid1673
cdid1127	75.56	12	12	506.8	2	2	2		19708	cdid1127
cdid2348	75.43	6	6	2962.6	2	2	3	Acetylation (Protein N-term)	33476	cdid2348
cdid809	75.29	26	26	0	1	1	2	Acetylation (Protein N-term)	6691	cdid809
cdid2045	75.25	8	8	584.67	5	5	8		48320	cdid2045
cdid2374	75.22	11	11	7867.2	4	4	6		30124	cdid2374
cdid2675	74.78	5	5	515.47	2	2	3		46056	cdid2675
cdid1886	74.7	18	18	182.16	2	2	3		13160	cdid1886
cdid2063	74.44	8	8	807.74	2	2	2		33826	cdid2063
cdid3606	74.15	27	27	991.65	2	2	6	Deamidation (NQ)	8766	cdid3606
cdid535	74.14	6	6	1323.3	1	1	2		30621	cdid535
cdid3450	74.11	9	9	458.55	2	2	2		32513	cdid3450
cdid348	73.99	9	9	649.32	2	2	2		17390	cdid348
cdid1648	73.81	7	7	1128.1	3	3	4		57137	cdid1648
cdid1336	73.79	12	12	0	2	2	3		19218	cdid1336
cdid639	73.64	5	5	549.66	3	3	3		68463	cdid639
cdid3249	73.53	31	31	509.14	1	1	3		6022	cdid3249
cdid1694	73.3	10	10	1485.7	2	2	2		22829	cdid1694
cdid1707	73.2	16	16	3269	3	3	3		23320	cdid1707
cdid3321	72.51	10	10	1920.3	2	2	4	Deamidation (NQ)	24050	cdid3321
cdid1660	72.43	9	9	430.7	2	2	2		24594	cdid1660
cdid419	72.24	15	15	374.16	4	4	4		29532	cdid419
cdid1280	72.21	6	6	2547.1	3	3	3		45510	cdid1280
cdid1334	72.15	12	12	2245.6	1	1	4		17593	cdid1334
cdid150	72.09	12	12	343.78	4	4	6		32898	cdid150
cdid39	72.03	8	8	233.85	3	3	4		50896	cdid39
cdid46	71.94	9	9	432.69	2	2	2		24482	cdid46
cdid2168	71.91	11	11	2152.2	2	2	5		18504	cdid2168
cdid412	71.86	19	19	116.5	2	1	3	Carbamidomethylation	12716	cdid412
cdid2398	71.86	19	19	116.5	2	1	3	Carbamidomethylation	12677	cdid2398
cdid2429	71.86	19	19	116.5	2	1	3	Carbamidomethylation	13417	cdid2429
cdid1861	71.53	19	19	1327.4	2	2	3		10151	cdid1861
cdid2305	71.43	19	19	3517.2	2	2	4		10444	cdid2305
cdid3729	71.39	24	24	3412.7	2	2	3		9053	cdid3729
cdid1233	71.26	21	21	227.26	3	3	6		19537	cdid1233
cdid2936	71.23	7	7	12581	1	1	4		19459	cdid2936
cdid1086	71.13	3	3	703.67	2	2	2		86577	cdid1086
cdid2809	71.1	4	4	1983.8	3	3	6		66253	cdid2809
cdid2649	71.07	4	4	0	1	1	1		46959	cdid2649
cdid1925	71.06	9	9	86.952	2	2	2		31925	cdid1925
cdid607	71.01	4	4	348.26	2	2	3		62450	cdid607
cdid980	70.8	14	14	1769.7	3	3	4		24214	cdid980
cdid2320	70.71	7	7	2115.2	1	1	3	Deamidation (NQ)	21573	cdid2320
cdid3100	70.66	6	6	376.93	2	1	2		29419	cdid3100
cdid3082	70.64	6	6	118.42	3	3	3		56489	cdid3082
cdid1430	70.63	10	10	3238.1	2	2	4		20860	cdid1430
cdid3435	70.63	7	7	404.19	3	3	3		49532	cdid3435
cdid1355	70.53	13	13	1828.3	3	3	4		20885	cdid1355
cdid362	70.47	14	14	2762.2	2	2	2		19142	cdid362
cdid2731	70.44	6	6	346.58	2	2	3		40056	cdid2731
cdid2058	70.43	6	6	638.92	2	2	5		39522	cdid2058
cdid1411	70.43	9	9	351.01	3	3	3		53423	cdid1411
cdid879	70.41	4	4	614.33	2	2	2		50001	cdid879
cdid217	70.4	7	7	775.9	2	2	2		38928	cdid217
cdid2738	70.22	5	5	339.55	2	2	2		44552	cdid2738
cdid815	69.93	11	11	2129	3	3	3		17585	cdid815
cdid1566	69.79	17	17	1196.5	2	2	3	Oxidation (M)	12869	cdid1566
cdid2333	69.35	5	5	3432.8	2	2	2		54233	cdid2333
cdid1696	69.32	6	6	481.64	3	3	3		41786	cdid1696
cdid1002	69.29	5	5	315.05	1	1	2		25012	cdid1002
cdid2244	69.28	9	9	0	3	3	3		42526	cdid2244
cdid1221	69.21	8	8	624.94	2	2	2		29261	cdid1221
cdid1601	69.18	6	6	907.22	2	2	2		37603	cdid1601
cdid302	69.18	27	27	845.24	2	2	2		8377	cdid302
cdid3197	69.12	8	8	247.26	2	2	3		32916	cdid3197
cdid2934	69.05	12	12	887.35	2	2	3	Acetylation (Protein N-term); Dehydration	24830	cdid2934
cdid2234	68.93	5	5	1071.5	1	1	1		27907	cdid2234
cdid3600	68.93	19	19	541.95	2	2	3		15834	cdid3600
cdid140	68.86	7	7	381.45	2	2	2		27515	cdid140
cdid3564	68.86	5	5	622.19	2	2	2		41076	cdid3564
cdid561	68.75	7	7	601.52	3	3	4		44468	cdid561
cdid2175	68.7	5	5	221.19	2	2	4		58251	cdid2175
cdid3147	68.39	5	5	1187.8	1	1	3		28142	cdid3147
cdid10	68.36	3	3	184.83	1	1	2		54172	cdid10
cdid358	68.24	6	6	589.97	1	1	1		23559	cdid358
cdid121	68.22	5	5	508	2	2	3		43523	cdid121
cdid407	68.17	14	14	712.73	3	3	4		29160	cdid407
cdid2657	67.98	15	15	123.54	2	2	2		13357	cdid2657
cdid2576	67.93	7	7	512.43	2	2	3		35184	cdid2576
cdid1787	67.83	16	16	456.24	2	2	2		22815	cdid1787
cdid1473	67.8	10	10	172.11	2	2	3		31996	cdid1473
cdid2595	67.77	16	16	968.96	2	2	4		10851	cdid2595
cdid3503	67.72	17	17	0	1	1	1		11383	cdid3503
cdid2978	67.61	7	7	689.37	2	2	2		33836	cdid2978
cdid1323	67.6	14	14	657.21	2	2	3		16228	cdid1323
cdid3781	67.53	8	8	6063.2	2	2	2		34111	cdid3781
cdid2052	67.33	10	10	5092.7	1	1	5		16049	cdid2052
cdid1097	67.26	9	9	1181.4	2	2	2		26082	cdid1097
cdid3286	67.1	28	28	1123.9	4	4	5		17697	cdid3286
cdid848	67.05	10	10	570.87	2	2	5		21502	cdid848
cdid2914	66.98	22	22	0	2	2	2		11856	cdid2914
cdid156	66.79	8	8	778.83	2	2	3		29885	cdid156
cdid3481	66.74	26	26	844.81	2	2	3		11010	cdid3481
cdid2827	66.7	5	5	603.82	2	2	2		39818	cdid2827
cdid3774	66.65	17	17	1558.5	2	2	3		12989	cdid3774
cdid3226	66.39	23	23	301.06	2	2	2		8924	cdid3226
cdid800	66.32	6	6	205.98	1	1	2	Acetylation (Protein N-term)	43867	cdid800
cdid1481	66.31	12	12	924.49	1	1	1	Carbamidomethylation	11344	cdid1481
cdid2241	66.3	9	9	139.06	2	2	2		34038	cdid2241
cdid2846	66.2	10	10	576.69	2	2	3		22188	cdid2846
cdid1982	66.03	15	15	284.74	4	4	4		38457	cdid1982
cdid3764	66.02	10	10	683.15	3	3	4		38139	cdid3764
cdid997	65.74	11	11	2071.3	1	1	1		17429	cdid997
cdid474	65.71	6	6	570.41	2	2	2		35549	cdid474
cdid3103	65.68	13	13	2750.4	3	3	4		16345	cdid3103
cdid203	65.59	3	3	375.05	1	1	1		50834	cdid203
cdid2148	65.51	12	12	1704.1	3	3	3		21709	cdid2148
cdid1156	65.48	15	15	906.01	3	3	3		19505	cdid1156
cdid3198	65.46	8	8	91.33	1	1	2		23682	cdid3198
cdid2824	65.42	10	10	413.26	2	1	3		24673	cdid2824
cdid2885	65.29	8	8	130.52	3	3	3		50217	cdid2885
cdid409	65.21	12	12	1613.6	3	3	4		25844	cdid409
cdid807	65.09	13	13	614.1	2	2	3		24317	cdid807
cdid1151	65.09	3	3	0	3	2	7		109359	cdid1151
cdid2161	65.01	14	14	1080.4	4	4	4		32063	cdid2161
cdid3293	64.98	6	6	168.35	2	2	2		41696	cdid3293
cdid2800	64.96	16	16	425.83	2	2	3		14452	cdid2800
cdid3512	64.49	11	11	139.77	2	2	2		21654	cdid3512
cdid2031	64.06	11	11	748.75	4	4	4		35497	cdid2031
cdid2138	64.03	9	9	6556.5	1	1	4		15311	cdid2138
cdid1114	63.95	14	14	2014.9	2	2	3		15883	cdid1114
cdid1797	63.77	18	18	388.04	3	3	4		22628	cdid1797
cdid3361	63.63	17	17	3952.5	4	4	4	Dehydration	16081	cdid3361
cdid1811	63.56	14	14	5668.7	1	1	5		9302	cdid1811
cdid829	63.5	7	7	0	1	1	3		16160	cdid829
cdid3623	63.33	5	5	0	1	1	2		28267	cdid3623
cdid3406	63.27	7	7	276.88	1	1	1		18357	cdid3406
cdid1957	63.26	9	9	609.56	1	1	1		20282	cdid1957
cdid1983	63.22	11	11	2303.6	1	1	2		11395	cdid1983
cdid381	63.15	11	11	1137.7	2	2	2		17909	cdid381
cdid3339	63	27	27	2575.2	2	2	4		9291	cdid3339
cdid2944	62.9	4	4	1573.1	2	2	4	Acetylation (Protein N-term)	50052	cdid2944
cdid698	62.89	7	7	266.14	2	2	2		33219	cdid698
cdid58	62.8	3	3	263.68	1	1	2		46710	cdid58
cdid1788	62.76	4	4	1040.1	2	2	2		66845	cdid1788
cdid2100	62.71	6	6	128.48	2	2	2		42623	cdid2100
cdid3242	62.25	8	8	781.93	2	2	3		31527	cdid3242
cdid3120	62.24	4	4	283.51	2	2	2		53387	cdid3120
cdid439	62.18	10	10	885.17	3	3	3		24892	cdid439
cdid1765	62.06	10	10	204.57	2	2	2		19457	cdid1765
cdid1844	62.04	9	9	451.44	2	2	4		20710	cdid1844
cdid956	61.72	4	4	0	1	1	1		36490	cdid956
cdid775	61.33	21	21	0	1	1	1		7247	cdid775
cdid792	61.26	7	7	2200.8	1	1	5	Acetylation (Protein N-term)	20351	cdid792
cdid118	61.24	16	16	108.79	2	2	2		23969	cdid118
cdid680	61.17	5	5	233.07	2	2	3		37981	cdid680
cdid2849	61.09	8	8	358.15	1	1	3		23717	cdid2849
cdid749	60.93	13	13	12559	4	4	5		23636	cdid749
cdid187	60.91	3	3	307.96	1	1	1		45906	cdid187
cdid200	60.65	6	6	0	1	1	2		35211	cdid200
cdid3712	60.5	43	43	0	2	2	2		5495	cdid3712
cdid711	60.49	7	7	0	1	1	3		33500	cdid711
cdid2067	60.4	7	7	1092.5	2	2	5		33466	cdid2067
cdid2955	60.39	5	5	0	2	1	3		52161	cdid2955
cdid1148	60.28	11	11	887.67	1	1	2		15913	cdid1148
cdid797	60.14	6	6	893.07	1	1	2		34036	cdid797
cdid2750	60.07	16	16	219.97	3	3	3		21187	cdid2750
cdid1346	59.98	7	7	368.38	2	2	2		41167	cdid1346
cdid261	59.83	10	10	436.76	2	2	2		19639	cdid261
cdid356	59.71	4	4	2350.3	1	1	2		46554	cdid356
cdid2721	59.53	10	10	95.484	1	1	2		11070	cdid2721
cdid1076	59.43	5	5	252.75	2	2	3		27928	cdid1076
cdid2317	59.16	4	4	0	2	2	2		51766	cdid2317
cdid3149	59.1	11	11	1946.7	5	4	8		37570	cdid3149
cdid521	59.08	3	3	212.25	2	1	3		56078	cdid521
cdid1527	59.05	4	4	0	1	1	1		43214	cdid1527
cdid1964	59.02	12	12	467.95	2	2	2		16133	cdid1964
cdid3104	58.82	4	4	0	1	1	1		42966	cdid3104
cdid2653	58.81	6	6	92.336	1	1	2		26369	cdid2653
cdid2670	58.78	11	11	628.34	1	1	1		11701	cdid2670
cdid1424	58.59	6	6	1818.1	1	1	1		22085	cdid1424
cdid1298	58.5	3	3	2170.1	1	1	1		37142	cdid1298
cdid1288	58.4	26	26	5262.9	3	3	5		10768	cdid1288
cdid68	58.34	14	14	68.86	2	2	2		20045	cdid68
cdid1643	58.3	2	2	0	1	1	3		96051	cdid1643
cdid1166	58.04	7	7	529.68	1	1	1		20989	cdid1166
cdid507	57.82	6	6	484.04	2	2	3		37568	cdid507
cdid2336	57.73	9	9	170.89	2	2	2		24861	cdid2336
cdid615	57.69	3	3	447.5	2	2	2		70027	cdid615
cdid2474	57.68	9	9	78.59	3	3	3		43136	cdid2474
cdid2281	57.66	5	5	891.84	2	2	2		34133	cdid2281
cdid2278	57.45	15	15	0	2	2	2		21514	cdid2278
cdid1161	57.43	6	6	0	1	1	2		30887	cdid1161
cdid1364	57.41	4	4	0	1	1	1		38356	cdid1364
cdid753	57.4	14	14	6111	1	1	3		9882	cdid753
cdid1762	57.29	9	9	1692	1	1	2		13452	cdid1762
cdid1996	57.27	10	10	239.91	2	2	3		22156	cdid1996
cdid55	57.18	5	5	395.11	1	1	1		34585	cdid55
cdid2757	57.15	3	3	559.2	1	1	1		37704	cdid2757
cdid687	57.04	3	3	350.44	1	1	1		47027	cdid687
cdid2810	57.03	8	8	116.6	2	2	4		30269	cdid2810
cdid1149	57.02	9	9	13241	2	2	7		20287	cdid1149
cdid570	56.87	4	4	516.03	1	1	1		44468	cdid570
cdid2580	56.42	7	7	284.22	1	1	1		15600	cdid2580
cdid1177	56.26	9	9	406.43	1	1	1		14672	cdid1177
cdid1361	56.13	4	4	675.4	2	2	2		42827	cdid1361
cdid697	56.01	10	10	313.58	3	3	4	Acetylation (Protein N-term)	33518	cdid697
cdid920	55.93	3	3	586.5	1	1	1		41957	cdid920
cdid2191	55.92	3	3	0	1	1	2		42139	cdid2191
cdid56	55.84	4	4	89.64	1	1	1		35277	cdid56
cdid1975	55.83	8	8	377.21	1	1	2		19251	cdid1975
cdid1906	55.67	3	3	164.62	1	1	1		54087	cdid1906
cdid2603	55.63	12	12	1068.7	2	2	2		14176	cdid2603
cdid3732	55.6	4	4	0	1	1	1	Acetylation (Protein N-term)	31046	cdid3732
cdid784	55.54	6	6	1872.8	2	2	4		33250	cdid784
cdid3486	55.51	25	25	0	1	1	1		6399	cdid3486
cdid1080	55.47	22	22	99.864	1	1	1		6982	cdid1080
cdid2180	55.29	8	8	1285.3	2	2	3		30533	cdid2180
cdid161	55.27	3	3	687.2	2	2	3	Carbamidomethylation; Deamidation (NQ)	81805	cdid161
cdid1008	55.27	7	7	0	2	2	2		41120	cdid1008
cdid2959	55.1	9	9	257.78	1	1	2		19171	cdid2959
cdid2214	55.03	6	6	84.534	2	2	2		40459	cdid2214
cdid1615	55.01	5	5	322.46	1	1	1		29345	cdid1615
cdid831	55	6	6	1519.2	1	1	2	Acetylation (Protein N-term)	19607	cdid831
cdid3172	54.79	5	5	385.22	2	1	3		36999	cdid3172
cdid819	54.73	8	8	36393	1	1	7	Acetylation (Protein N-term)	14145	cdid819
cdid3785	54.72	10	10	150.92	1	1	2		17483	cdid3785
cdid2909	54.69	5	5	421.21	2	2	2		41673	cdid2909
cdid1469	54.63	7	7	957.12	1	1	2	Oxidation (M)	24730	cdid1469
cdid610	54.54	3	3	3249.5	1	1	1		32148	cdid610
cdid2642	54.51	10	10	93.884	2	2	2		20546	cdid2642
cdid1993	54.46	11	11	602.64	2	2	4		21635	cdid1993
cdid1584	54.33	3	3	885.22	1	1	2		26206	cdid1584
cdid1347	54.32	8	8	384.72	1	1	3	Oxidation (M)	20610	cdid1347
cdid2819	54.29	10	10	211.96	1	1	1		17322	cdid2819
cdid934	54.28	9	9	143.11	2	2	3		27239	cdid934
cdid1600	54.24	7	7	758.54	1	1	2		21790	cdid1600
cdid3784	53.98	18	18	176.55	1	1	1		7421	cdid3784
cdid2645	53.82	9	9	647.47	2	2	2		22912	cdid2645
cdid2966	53.72	5	5	1965.5	1	1	2		45382	cdid2966
cdid669	53.58	8	8	211.39	1	1	1		15189	cdid669
cdid3803	53.54	14	14	606.66	1	1	2		8097	cdid3803
cdid3150	53.17	9	9	0	2	2	2		33103	cdid3150
cdid1626	53.14	12	12	150.91	1	1	2		11215	cdid1626
cdid1942	52.98	13	13	110.84	1	1	1		13629	cdid1942
cdid1472	52.94	9	9	415.47	1	1	2		13014	cdid1472
cdid952	52.77	3	3	231.02	2	2	3		63579	cdid952
cdid103	52.73	5	5	100.07	1	1	1		20863	cdid103
cdid2328	52.66	10	10	1700.3	2	2	2		27408	cdid2328
cdid647	52.63	6	6	0	1	1	1		35064	cdid647
cdid2601	52.51	7	7	770.87	1	1	2		18340	cdid2601
cdid2933	52.31	7	7	0	2	2	2	Acetylation (Protein N-term)	14306	cdid2933
cdid3042	52.26	24	24	460.66	1	1	2	Deamidation (NQ)	6315	cdid3042
cdid3079	52.21	6	6	0	3	2	4		43400	cdid3079
cdid1876	52.07	6	6	13025	2	2	4		31605	cdid1876
cdid954	52.06	7	7	51.36	2	2	2		34968	cdid954
cdid1941	52.06	5	5	546.1	1	1	1		16728	cdid1941
cdid788	52.01	27	27	0	1	1	1	Acetylation (Protein N-term)	12775	cdid788
cdid1898	51.99	3	3	172.4	1	1	2		38457	cdid1898
cdid1679	51.97	14	14	2049.7	2	2	2	Deamidation (NQ)	20447	cdid1679
cdid3453	51.91	4	4	3562.6	2	2	4		40101	cdid3453
cdid3532	51.83	11	11	2055.6	3	3	4		29240	cdid3532
cdid528	51.81	6	6	1785.6	1	1	2		20014	cdid528
cdid349	51.77	4	4	382.04	2	2	2		41707	cdid349
cdid922	51.55	7	7	0	1	1	1		20501	cdid922
cdid2028	51.37	37	37	586.12	2	2	3		7397	cdid2028
cdid931	51.35	3	3	262.81	1	1	1		43989	cdid931
cdid2832	51.35	7	7	90.72	2	2	2		24399	cdid2832
cdid1630	51.18	3	3	77.191	1	1	1		46499	cdid1630
cdid1386	51.08	6	6	174.29	2	2	2		30438	cdid1386
cdid888	51.08	5	5	298.25	1	1	2		27174	cdid888
cdid1934	51.07	15	15	435.55	2	2	4		15226	cdid1934
cdid2758	51.03	6	6	2974.9	2	2	2		30015	cdid2758
cdid1098	50.95	17	17	937.82	1	1	2		7962	cdid1098
cdid861	50.69	3	3	1842.8	1	1	2	Acetylation (Protein N-term)	33981	cdid861
cdid937	50.67	5	5	411.16	1	1	1		23168	cdid937
cdid398	50.66	6	6	0	2	2	3		29560	cdid398
cdid3348	50.48	32	32	0	1	1	1		4398	cdid3348
cdid3225	50.28	3	3	230.09	1	1	1		49852	cdid3225
cdid1742	50.2	4	4	259.59	3	3	3		119507	cdid1742
cdid1173	50.05	7	7	1050.2	2	2	6		24220	cdid1173
cdid509	49.99	3	3	211.31	1	1	1		48267	cdid509
cdid2692	49.92	3	3	128.53	1	1	1		35659	cdid2692
cdid2625	49.74	5	5	478.23	1	1	1		39785	cdid2625
cdid2585	49.72	9	9	1137.6	2	2	3		30024	cdid2585
cdid2136	49.63	8	8	515.41	2	2	2		30555	cdid2136
cdid2051	49.57	8	8	0	1	1	1		17953	cdid2051
cdid2765	49.5	2	2	890.67	1	1	3		47163	cdid2765
cdid1792	49.45	3	3	339.06	1	1	1		34770	cdid1792
cdid3065	49.38	6	6	621.75	1	1	2	Deamidation (NQ)	20496	cdid3065
cdid2980	49.35	28	28	1116.7	1	1	1	Acetylation (Protein N-term)	4616	cdid2980
cdid1214	49.34	6	6	230.92	1	1	1		17622	cdid1214
cdid2812	49	4	4	371.6	1	1	1		28087	cdid2812
cdid1578	48.79	6	6	811.77	1	1	2		19621	cdid1578
cdid727	48.78	8	8	1034.5	2	2	2		24109	cdid727
cdid2899	48.77	5	5	750.53	1	1	1		34471	cdid2899
cdid3448	48.76	18	18	1647.5	1	1	1		5943	cdid3448
cdid1991	48.55	4	4	0	2	1	2		47960	cdid1991
cdid361	48.27	3	3	181.47	1	1	1		30356	cdid361
cdid3052	48.27	4	4	76.518	4	4	4		80466	cdid3052
cdid2416	48.19	4	4	650.48	1	1	1		42931	cdid2416
cdid1363	48.11	10	10	849.82	1	1	1		12908	cdid1363
cdid2240	48.1	5	5	2429.6	1	1	4	Acetylation (Protein N-term)	30620	cdid2240
cdid3539	47.68	6	6	0	2	2	2		35602	cdid3539
cdid3130	47.63	4	4	0	2	2	2		47965	cdid3130
cdid88	47.53	5	5	0	1	1	1		40979	cdid88
cdid578	47.4	3	3	3774.4	1	1	1		36253	cdid578
cdid226	47.15	12	12	0	3	2	3		24947	cdid226
cdid1207	46.9	5	5	0	1	1	1		30303	cdid1207
cdid1840	46.8	3	3	432.37	1	1	3		50846	cdid1840
cdid1604	46.75	5	5	0	1	1	1		21441	cdid1604
cdid1954	46.54	4	4	103.19	1	1	2		41454	cdid1954
cdid2033	46.51	10	10	1637.6	2	2	4		19836	cdid2033
cdid518	46.31	6	6	236.39	1	1	2		23315	cdid518
cdid1915	46.2	3	3	178.12	1	1	2		52864	cdid1915
cdid935	45.75	12	12	462.56	2	2	2		31751	cdid935
cdid1227	45.74	3	3	258.34	1	1	1		45615	cdid1227
cdid1662	45.53	4	4	2627.1	2	2	2		58811	cdid1662
cdid1132	45.48	5	5	7785.8	1	1	5		16167	cdid1132
cdid1999	45.46	4	4	240.74	1	1	1		32804	cdid1999
cdid154	45.08	21	21	1242.6	1	1	1		6424	cdid154
cdid1891	44.67	7	7	121.55	1	1	1		17916	cdid1891
cdid2229	44.64	3	3	160.49	1	1	1		37413	cdid2229
cdid1978	44.59	9	9	2441.6	1	1	1		12910	cdid1978
cdid2410	44.55	5	5	137.21	1	1	1		22071	cdid2410
cdid1030	44.5	3	3	0	1	1	1		30874	cdid1030
cdid3105	44.43	3	3	555.63	1	1	1		32117	cdid3105
cdid2176	44.34	5	5	126.72	2	2	2		39213	cdid2176
cdid3594	44.17	30	30	0	1	1	1		7639	cdid3594
cdid1789	44.15	2	2	624.81	1	1	1		52663	cdid1789
cdid932	44.07	3	3	0	1	1	1		52601	cdid932
cdid385	44.07	5	5	0	1	1	1		20411	cdid385
cdid1479	44.03	9	9	1661.7	1	1	3		12241	cdid1479
cdid2304	43.9	22	22	0	2	2	3		11409	cdid2304
cdid1976	43.86	9	9	586.67	2	2	2		22321	cdid1976
cdid3027	43.84	3	3	461.2	1	1	1		33466	cdid3027
cdid1878	43.79	8	8	937.37	2	2	2		24811	cdid1878
cdid1449	43.71	9	9	261.44	2	2	4		17841	cdid1449
cdid2325	43.67	8	8	140.03	2	2	2		43475	cdid2325
cdid2888	43.58	4	4	0	1	1	3		29214	cdid2888
cdid2465	43.49	8	8	127.8	2	2	2		25441	cdid2465
cdid3048	43.42	4	4	147.8	1	1	3		36137	cdid3048
cdid3771	43.34	8	8	658.09	1	1	2		20089	cdid3771
cdid3328	43.28	3	3	0	2	1	3		43221	cdid3328
cdid435	43.15	2	2	2067.8	1	1	1		43492	cdid435
cdid574	43.15	4	4	150.12	1	1	1		28690	cdid574
cdid2252	43.03	8	8	241.1	1	1	1		17768	cdid2252
cdid2894	42.69	3	3	0	1	1	1		44191	cdid2894
cdid2340	42.55	5	5	0	1	1	1		31917	cdid2340
cdid3258	42.49	10	10	207.17	2	2	2		21419	cdid3258
cdid2676	42.45	2	2	121.44	1	1	1		64657	cdid2676
cdid3789	42.34	4	4	93.29	2	2	2		43982	cdid3789
cdid919	42.23	3	3	2146.5	1	1	3		26786	cdid919
cdid224	42.12	4	4	180.98	1	1	2		41496	cdid224
[truncated: 184 more rows]

## Sheet: Table S5_20_2h
Accession	-10lgP	Coverage (%)	Coverage (%) 10_20_2h	Area 10_20_2h	#Peptides	#Unique	#Spec 10_20_2h	PTM	Avg. Mass
cdid2798	300.25	48	48	304000	46	46	272	Deamidation (NQ); Oxidation (M); Dehydration	70084
cdid2026	271.76	40	40	108120	34	34	126	Oxidation (M)	57017
cdid266	253.19	30	30	19565	45	45	113	Deamidation (NQ); Oxidation (M)	142479
cdid2690	246.32	37	37	227290	16	16	122	Carbamidomethylation; Deamidation (NQ); Oxidation (M); Dehydration	44746
cdid265	244.21	25	25	14946	28	28	65	Deamidation (NQ); Oxidation (M)	118385
cdid277	237.13	32	32	13289	21	21	58	Deamidation (NQ); Oxidation (M); Dehydration	77754
cdid720	230.86	22	22	14574	22	22	72	Deamidation (NQ); Oxidation (M); Dehydration	79241
cdid1306	228.23	48	48	76962	18	18	109	Deamidation (NQ); Dehydration	35796
cdid1091	225.86	25	25	41519	15	15	53		60009
cdid2354	223.56	17	17	3961.5	20	20	49		124570
cdid1872	223.41	29	29	5615.7	13	13	26	Deamidation (NQ)	50216
cdid1432	223.32	20	20	19772	22	22	60	Oxidation (M)	95700
cdid677	222.35	19	19	8723.8	26	26	66	Dehydration	137724
cdid1026	218.92	27	27	13801	26	26	72	Deamidation (NQ); Oxidation (M)	100452
cdid663	214.75	19	19	4349.6	18	18	44		104649
cdid1508	213.61	26	26	9307.6	17	17	49		52849
cdid2789	213.2	29	29	5810	25	23	53	Oxidation (M)	80934
cdid1224	212.62	24	24	13478	21	21	51	Deamidation (NQ)	93836
cdid1305	211.79	49	49	16126	17	17	56	Oxidation (M)	29335
cdid2689	210	41	41	55938	16	16	76	Deamidation (NQ); Oxidation (M)	43188
cdid3075	209.73	29	29	9018.9	16	14	53	Deamidation (NQ); Oxidation (M)	51825
cdid354	209.65	38	38	3773.6	12	11	33	Deamidation (NQ)	38165
cdid736	206.95	33	33	20793	15	15	57	Deamidation (NQ); Oxidation (M)	52778
cdid1485	206.38	15	15	6866.6	12	12	35		93169
cdid734	206.24	26	26	15763	17	17	41	Oxidation (M)	58362
cdid2590	205.15	22	22	5010.6	22	20	49		92439
cdid862	202.08	33	33	2683.4	17	17	29	Acetylation (Protein N-term); Deamidation (NQ)	56357
cdid3148	201.64	24	24	8378.1	10	9	33	Deamidation (NQ); Oxidation (M)	45502
cdid350	201.39	90	90	125130	11	11	124	Deamidation (NQ); Dehydration	10884
cdid278	200.34	37	37	81855	15	15	74	Oxidation (M)	43413
cdid811	199.71	17	17	8864.3	14	13	50	Deamidation (NQ); Oxidation (M); Dehydration	80711
cdid2373	198.51	21	21	13076	8	8	30	Carbamidomethylation; Oxidation (M)	43365
cdid1734	198.22	13	13	3418.3	12	12	26		104246
cdid3199	197.07	23	23	3140.7	11	11	29	Deamidation (NQ); Oxidation (M)	57964
cdid1551	195.04	30	30	17241	11	11	38	Deamidation (NQ); Oxidation (M)	39558
cdid1141	194.11	15	15	2308.9	13	13	30		95359
cdid1128	193.99	25	25	5715.5	7	7	28	Deamidation (NQ); Oxidation (M)	27111
cdid292	193.73	51	51	7013.7	12	12	40	Deamidation (NQ); Oxidation (M)	21439
cdid2583	192.87	36	36	7862.5	9	6	51	Oxidation (M)	29528
cdid2208	191.69	30	30	8989.7	16	16	35	Carbamidomethylation	51875
cdid1448	190.55	22	22	14837	12	12	35	Deamidation (NQ)	52467
cdid768	190.41	15	15	4008.8	12	12	25		80911
cdid1547	188.5	48	48	56933	13	13	46		21189
cdid909	188.22	32	32	7896.4	11	11	33		36962
cdid1543	186.12	21	21	4610.7	7	7	22		38349
cdid2768	185.68	23	23	3580.2	13	13	26	Oxidation (M)	64976
cdid914	185.02	24	24	3644.4	12	12	32		55713
cdid465	184.03	19	19	2516.6	13	13	43	Acetylation (Protein N-term)	71617
cdid287	182.51	47	47	10402	15	15	40		28263
cdid1582	180.96	21	21	3271.7	11	5	28	Deamidation (NQ)	50192
cdid707	180.58	46	46	6429.3	11	11	34		27125
cdid859	179.77	19	19	6233.3	9	9	47	Deamidation (NQ); Oxidation (M)	44603
cdid3087	178.84	24	24	13187	11	11	32	Acetylation (Protein N-term); Oxidation (M)	52911
cdid1234	177.91	21	21	2874.4	12	12	37	Deamidation (NQ)	61953
cdid276	177.39	45	45	6128.1	8	8	19	Deamidation (NQ)	17341
cdid620	176.1	11	11	4640.4	12	12	23		84790
cdid453	174.64	17	17	1671.7	14	14	36		79551
cdid442	174.52	33	33	6899.8	11	11	29	Oxidation (M)	30347
cdid284	174.36	45	45	8089.2	13	13	35	Oxidation (M)	30475
cdid2204	173.42	20	20	8304.4	7	7	19	Oxidation (M)	38922
cdid822	173.29	33	33	3862.9	8	8	27	Oxidation (M)	28291
cdid1772	172.82	26	26	4577.9	12	12	31	Oxidation (M)	59380
cdid649	172.72	18	18	5764.5	14	14	37		85101
cdid1846	172.51	21	21	9451.9	9	9	32	Oxidation (M)	45352
cdid2964	172.24	28	28	11257	13	13	42	Oxidation (M)	52408
cdid582	171.61	13	13	4528.1	7	7	18	Acetylation (Protein N-term); Oxidation (M)	53806
cdid1088	171.32	19	19	4706.4	9	9	24	Oxidation (M)	53213
cdid2299	170.35	26	26	2265.9	12	12	27		50165
cdid1819	169.97	23	23	6390.1	7	7	20	Carbamidomethylation; Deamidation (NQ)	35966
cdid282	169.64	46	46	6208.1	9	9	25		23326
cdid1824	169.26	18	18	6670.3	8	8	19	Acetylation (Protein N-term)	48757
cdid511	169.26	33	33	2241.8	9	9	18		36268
cdid298	169.22	45	45	9164.5	11	11	33	Oxidation (M)	23581
cdid3072	169.21	15	15	1788.9	8	8	21	Deamidation (NQ)	72813
cdid1136	168.45	32	32	2028	13	13	33		46204
cdid625	168.3	28	28	3631.2	11	11	36	Oxidation (M)	37538
cdid1115	168	37	37	7946.6	11	11	29		33291
cdid2577	167.94	19	19	1298.3	9	9	19		54226
cdid1570	167.87	20	20	2933.1	9	9	24		49340
cdid1106	167.6	14	14	8491.9	15	15	36	Deamidation (NQ); Oxidation (M); Dehydration	102389
cdid2219	167.49	20	20	3369.8	13	13	23		61251
cdid3251	167.11	82	82	11945	9	9	27		8455
cdid2311	166.85	19	19	6867.4	6	6	15	Oxidation (M)	39354
cdid1303	166.8	43	43	5129.7	9	9	25	Oxidation (M)	20390
cdid618	166.08	19	19	2119.9	9	9	24		50205
cdid905	166.05	19	19	5006	10	10	26		59766
cdid2195	165.84	40	40	3947.9	8	8	13		18196
cdid2680	165.66	18	18	768.83	9	3	24	Deamidation (NQ)	49860
cdid1158	165.41	11	11	1858.8	12	12	27		117427
cdid2683	164.41	18	18	2234.5	9	9	18	Oxidation (M)	51409
cdid3526	163.77	37	37	1206.3	8	8	23		26637
cdid1488	163.71	22	22	2045.5	10	10	27	Deamidation (NQ)	57666
cdid876	163.6	32	32	8077.8	10	10	25	Deamidation (NQ)	42210
cdid1745	163.39	18	18	2006.3	8	8	17		53180
cdid2578	163	23	23	2174.5	13	13	27		62893
cdid641	162.71	9	9	502.95	7	7	12		109017
cdid1092	162.28	21	21	1561.6	8	8	11		47850
cdid1777	161.67	12	12	2174.5	11	11	30	Oxidation (M)	103614
cdid1968	161.53	79	79	13575	7	7	27		5944
cdid1807	161.49	24	24	824.46	8	8	16		34368
cdid982	160.98	16	16	1266.2	13	13	27	Deamidation (NQ)	96210
cdid525	160.21	16	16	5314.6	6	6	13	Oxidation (M)	34349
cdid1583	160.03	13	13	6727.1	11	11	38	Oxidation (M)	91437
cdid1225	159.81	29	29	2393.3	8	7	21	Deamidation (NQ); Oxidation (M)	33065
cdid1766	159.49	14	14	632.39	9	9	20		69146
cdid2139	159.22	12	12	1639.1	10	10	21	Deamidation (NQ); Dehydration	95049
cdid726	159.06	23	23	2293.2	7	7	14		32752
cdid1487	158.79	14	14	4657.6	8	8	19		56354
cdid2925	158.31	45	45	8750.7	9	9	22		18874
cdid1186	158.11	33	33	8816.4	8	8	23	Oxidation (M)	22740
cdid1683	157.48	25	25	2019.5	5	5	6		21406
cdid280	157.47	60	60	6450.3	9	9	22		11550
cdid1486	157.34	22	22	9542.2	9	9	28		39096
cdid887	156.22	23	23	1231	9	9	14		53476
cdid735	155.82	38	38	3154.7	9	9	18		32588
cdid1760	155.66	21	21	4534.8	8	7	26		49528
cdid2907	155.54	33	33	3041.3	8	8	29		14088
cdid1573	155.35	17	17	1492.2	9	9	15		65558
cdid119	154.81	14	14	945.52	7	7	20		63568
cdid825	154.76	15	15	820.33	7	7	14		60291
cdid295	153.82	55	55	3805.2	8	8	16		12808
cdid1434	153.72	45	45	5023.2	6	6	16		15060
cdid2686	153.69	29	29	59833	6	6	35	Deamidation (NQ)	23207
cdid1495	153.45	21	21	14769	7	7	35	Deamidation (NQ)	35751
cdid1950	153.25	19	19	1905.6	8	8	17		37188
cdid479	153.1	15	15	1882.3	10	8	28	Oxidation (M)	77725
cdid2932	152.86	13	13	1568.9	10	10	21	Oxidation (M)	94657
cdid1575	152.62	16	16	4416.9	9	9	14		62008
cdid1778	152.42	19	19	3311.5	8	8	13		43425
cdid930	152.29	30	30	2406.5	8	8	23		28956
cdid2352	152.12	10	10	2215.4	9	9	15	Oxidation (M)	73262
cdid253	151.62	24	24	1168.1	8	8	14		37824
cdid2194	151.51	36	36	25748	6	6	25		13302
cdid2253	150.48	49	49	3172.5	8	8	18		18083
cdid1426	150.19	17	17	419.26	6	6	11		45853
cdid3142	149.64	30	30	1519.8	10	10	19		37347
cdid534	149.56	13	13	760.43	7	7	15	Deamidation (NQ); Oxidation (M)	44044
cdid2228	149.51	14	14	1768.7	7	7	18	Oxidation (M)	44559
cdid2023	149.07	25	25	2195.9	6	6	12		26686
cdid2609	149.04	38	38	3607.3	6	6	18		19905
cdid293	148.93	41	41	4933.7	6	6	20	Oxidation (M)	14405
cdid1189	148.8	17	17	1012.1	9	9	19		62087
cdid2044	148.7	23	23	13710	9	9	26	Oxidation (M)	39312
cdid3045	148.04	29	29	4670.4	9	9	20		30560
cdid2748	147.93	20	20	1483.3	6	6	11		36204
cdid2684	147.72	40	40	9645.2	4	4	16		13662
cdid782	147.49	12	12	823.53	8	8	16		78958
cdid1859	147.35	13	13	3220.8	8	8	18		56419
cdid2828	147.18	49	49	5093.5	4	4	18		9687
cdid3060	147.14	25	25	630.86	6	6	15	Deamidation (NQ)	31551
cdid567	146.81	16	16	23007	5	5	19	Deamidation (NQ)	36983
cdid304	146.81	44	44	5452.8	8	8	16		14307
cdid1125	146.56	22	22	5774.8	7	7	22	Oxidation (M)	31066
cdid445	146.15	13	13	2588.1	7	7	17	Oxidation (M)	56758
cdid1684	145.57	15	15	1547.3	8	8	14		61991
cdid2948	145.08	40	40	103580	5	5	31	Deamidation (NQ)	7378
cdid568	144.91	23	23	1997.2	11	11	23		53986
cdid1729	144.84	23	23	966.74	7	7	17		37883
cdid1102	144.63	30	30	35046	3	3	25	Carbamidomethylation	10511
cdid2378	144.44	14	14	2916.2	7	7	20	Oxidation (M)	50304
cdid760	143.97	14	14	1501.8	6	6	14		64370
cdid2356	143.79	31	31	1395.3	9	9	21		29291
cdid343	143.62	19	19	4342.7	12	12	30	Oxidation (M)	65834
cdid169	143.59	26	26	5573	8	8	21		33804
cdid144	143.49	32	32	690.02	7	7	16		22771
cdid1533	143.19	7	7	4637.2	5	5	13		66926
cdid1185	142.73	13	13	1125.8	7	7	14		51900
cdid2211	142.55	21	21	2329.4	8	8	23		49594
cdid1467	142.5	20	20	846.74	8	8	18		45060
cdid1321	141.98	52	52	1020.1	8	8	23		15420
cdid1790	141.84	27	27	14540	5	5	17	Oxidation (M)	19037
cdid218	141.1	41	41	1697.4	7	7	20		20531
cdid1368	141.08	27	27	1680.3	4	4	8		21010
cdid544	141.03	13	13	551.03	6	4	19		51694
cdid2667	140.92	13	13	725.49	9	8	24		78148
cdid1748	140.87	13	13	1386.4	7	7	22	Oxidation (M)	52235
cdid2351	140.8	11	11	832.64	6	6	13		61832
cdid1143	140.55	16	16	1176.1	8	8	16		59132
cdid2120	140.46	31	31	1018.8	4	4	8		17454
cdid1480	140.45	27	27	3290	6	6	15	Deamidation (NQ)	28180
cdid2935	139.96	28	28	18602	7	7	18		20908
cdid2014	139.92	29	29	2483.2	9	9	18		25950
cdid2207	139.84	16	16	3666.3	6	6	13	Carbamidomethylation	47927
cdid732	139.84	37	37	4883.1	7	7	16	Deamidation (NQ); Oxidation (M); Dehydration	19882
cdid858	139.64	18	18	4017.5	6	6	17	Oxidation (M)	34167
cdid481	139.26	13	13	1427.8	5	4	9		48776
cdid268	139.04	21	21	5809	7	7	16		34062
cdid2212	138.78	16	16	1994.3	8	8	15		47194
cdid2056	138.41	31	31	1512	8	8	17		27385
cdid357	138.4	11	11	1991.8	6	6	16	Oxidation (M)	52974
cdid1689	138.32	15	15	2336.1	8	8	20		65954
cdid2275	137.79	19	19	1595.6	8	8	14		50630
cdid3093	137.47	17	17	13684	4	4	20	Oxidation (M)	33552
cdid638	137.32	13	13	843.29	7	7	17		71715
cdid1493	137.1	21	21	848.86	5	5	10		28359
cdid1537	136.95	18	18	1424.6	5	5	8		33627
cdid591	136.62	16	16	839.37	7	7	13		50612
cdid1269	136.47	12	12	998.46	6	6	10		47486
cdid3096	136.22	14	14	3294.2	6	6	16		51403
cdid2797	136.2	24	24	9093.4	8	8	35		22454
cdid595	136.14	24	24	713.8	5	5	10		23118
cdid2931	135.74	11	11	979.27	8	8	15		74907
cdid3499	135.73	50	50	33022	4	4	30		7757
cdid1447	135.72	34	34	3166.7	6	6	18	Oxidation (M)	20928
cdid824	135.72	28	28	2459.4	8	8	22	Oxidation (M)	34180
cdid2941	135.71	17	17	1012.6	10	10	26		59539
cdid1497	135.51	25	25	638.13	7	7	14		34882
cdid714	134.99	12	12	888.52	6	6	10		60424
cdid3206	134.61	16	16	1042.1	6	6	14		46137
cdid2671	134.36	14	14	163.44	2	2	8		25617
cdid1324	134.28	14	14	716.21	6	6	13		55115
cdid1951	134.12	11	11	941.12	8	8	17		81802
cdid678	134.1	12	12	316.47	6	6	16		50314
cdid1755	133.73	79	79	9086.9	5	5	18		5827
cdid2376	133.41	30	30	2712.9	7	7	22		24518
cdid1559	133.37	13	13	1063.8	6	6	14		49498
cdid2584	133.28	22	22	760.29	5	5	10	Oxidation (M)	34216
cdid3385	133.22	61	61	8020.3	4	4	9		8002
cdid2929	133.1	15	15	1481.4	7	7	15		40673
cdid441	132.99	15	15	2900	6	6	13		40320
cdid286	132.78	41	41	4816.3	6	6	17	Oxidation (M)	14424
cdid1139	132.64	22	22	3223.3	6	6	12		23527
cdid3330	132.63	15	15	1234.8	5	5	9		41326
cdid1188	132.6	7	7	653.85	5	5	12		96733
cdid1971	132.34	26	26	5292.3	8	8	25		34821
cdid1813	132.26	16	16	1278.2	5	5	12		38232
cdid2904	131.9	33	33	1722.3	7	7	16		15685
cdid3279	131.89	52	52	4824.1	6	5	15		11548
cdid590	131.18	21	21	1494.9	5	5	12		29047
cdid338	131.08	28	28	8325.6	4	4	19	Deamidation (NQ)	17801
cdid1342	131.06	15	15	1009.7	7	7	18	Acetylation (Protein N-term)	48973
cdid1108	130.95	7	7	470.47	4	4	12		76135
cdid2069	130.89	31	31	662.72	8	8	12		28274
cdid563	130.68	11	11	892.95	6	6	14		65797
cdid842	130.62	13	13	1150.9	7	7	14		48631
cdid80	130.62	19	19	879.64	6	6	13		40264
cdid1095	130.48	19	19	1035	8	8	27		49704
cdid1577	130.42	22	22	1496	7	7	15		28813
cdid2942	130.27	10	10	1837.6	6	6	9		59767
cdid1712	130.23	25	25	1364.7	5	5	11		25319
cdid3001	130.12	11	11	2728.9	5	5	16		39032
cdid566	130.06	14	14	566.56	6	6	11		45281
cdid285	129.72	35	35	2935.1	5	5	17	Oxidation (M)	10639
cdid125	129.68	39	39	1320.3	5	5	11		16835
cdid1093	129.01	14	14	1014.9	7	7	15		50025
cdid27	128.39	16	16	721.13	4	4	7		32942
cdid865	128.05	23	23	2836.5	5	5	12		25255
cdid1767	127.95	7	7	16056	6	6	17		59696
cdid2582	127.39	22	22	237.01	6	2	30	Oxidation (M)	29159
cdid14	127.38	16	16	2155.8	6	6	11		35755
cdid834	127.36	8	8	3562.7	4	4	9		53907
cdid2586	127.34	18	18	3652.3	6	5	13		28368
cdid1382	127.08	18	18	2234.8	7	7	25	Oxidation (M)	42031
cdid3039	126.99	13	13	712.21	6	6	11		53524
cdid2830	126.99	84	84	2661.9	7	7	16		6700
cdid3249	126.88	34	34	745.33	3	3	7		6022
cdid2202	126.85	31	31	1933.9	7	7	14		23658
cdid1931	126.66	14	14	844.52	4	4	11		32194
cdid589	126.41	9	9	718.11	5	5	13		60371
cdid1482	126.25	16	16	1153.9	7	7	16		42191
cdid1489	126.2	18	18	1183.6	5	5	9		34397
cdid2923	126.15	12	12	342.55	3	3	8		34033
cdid2892	126.07	19	19	724.7	7	7	16		40391
cdid2147	125.99	19	19	602.41	7	7	15		46204
cdid2829	125.92	35	35	4940.8	4	4	15		11580
cdid3514	125.9	22	22	997.44	5	5	12		22856
cdid1286	125.82	10	10	660.57	5	5	9		53968
cdid2896	125.67	12	12	1433.6	5	5	19	Oxidation (M)	37320
cdid296	125.19	19	19	4715.9	5	5	15		24208
cdid1314	124.98	37	37	2314.2	5	5	16		13907
cdid1736	124.88	12	12	2260.5	5	5	14		50057
cdid1536	124.72	10	10	2578.2	6	6	18	Acetylation (Protein N-term)	64615
cdid2225	124.68	14	14	552.4	4	4	14	Carbamidomethylation	36653
cdid1580	124.42	34	34	3854.1	7	7	26	Deamidation (NQ)	17905
cdid3044	124.39	26	26	748.76	5	5	9		22037
cdid1810	124.38	13	13	9028.5	3	3	13		20356
cdid120	124.28	15	15	637.25	5	5	15		43191
cdid459	123.68	17	17	794.77	7	7	19		45494
cdid1576	123.38	8	8	707.07	8	8	13		121912
cdid1145	123.11	13	13	462.3	4	4	9		42979
cdid1333	123.11	23	23	1697.6	4	4	11		25480
cdid1089	123.09	14	14	1337.3	3	3	7		25551
cdid2154	122.49	6	6	279.83	4	4	9		83625
cdid3207	122.04	13	13	2321.2	4	4	15	Oxidation (M)	34308
cdid2905	121.9	44	44	3841.1	5	5	13	Oxidation (M)	9175
cdid2922	121.75	23	23	556.11	7	7	13		36034
cdid2911	121.05	12	12	3241.2	7	7	14		56092
cdid559	120.84	14	14	796.91	4	4	14		36978
cdid1711	120.62	26	26	3265.9	4	4	11	Deamidation (NQ)	14480
cdid3056	120.34	22	22	2811.4	3	3	6		13658
cdid3205	120.08	14	14	782	5	5	13		45640
cdid1932	119.72	16	16	834.95	4	4	10		34814
cdid3316	119.7	13	13	1146.4	5	5	12		40273
cdid708	119.62	5	5	219.2	3	3	6		69361
cdid1775	119.42	9	9	21429	6	6	19		57899
cdid1496	119.3	11	11	18283	3	3	31	Deamidation (NQ); Oxidation (M)	23172
cdid773	119.26	15	15	3997.7	3	3	10		24352
cdid2893	119.14	12	12	427.01	5	5	8		50732
cdid2913	119.09	14	14	292.15	4	4	10		35710
cdid305	118.97	25	25	2306.3	4	4	16	Oxidation (M)	13901
cdid1818	118.93	13	13	585.24	4	4	7		34648
cdid301	118.82	18	18	1016.9	3	3	7		23461
cdid1698	118.64	9	9	360.37	3	3	11		43325
cdid2143	118.51	15	15	1351.2	5	5	10		36303
cdid290	118.49	32	32	1700.7	4	4	6		13256
cdid1024	118.44	25	25	685.45	7	7	16		34700
cdid2055	117.76	22	22	1639.5	5	5	15		24351
cdid297	117.69	54	54	4383.1	4	4	13		6925
cdid195	117.48	27	27	2217.2	4	4	7	Carbamidomethylation	19006
cdid562	117.38	24	24	1376	7	7	24		29166
cdid3187	117.33	8	8	448.36	5	5	8		61686
cdid592	117.12	13	13	890.56	8	8	18		62447
cdid1155	117.11	12	12	721.04	5	5	11		46021
cdid1179	116.71	17	17	206.44	4	4	11		27248
cdid223	116.35	16	16	909.42	7	7	12		41155
cdid1140	116.19	38	38	3651	5	5	14		11024
cdid281	116.03	24	24	1931.7	4	4	16	Oxidation (M)	23392
cdid1828	115.83	12	12	549.57	5	5	12		39192
cdid2921	115.82	29	29	4840.3	3	3	11	Oxidation (M)	11790
cdid363	115.36	10	10	416.04	5	5	14		56450
cdid754	115.29	17	17	1077.5	6	6	17		40139
cdid617	115.13	9	9	658.18	4	4	12		52371
cdid196	115.08	29	29	2075.3	5	5	11		20002
cdid279	115.03	51	51	1841.8	6	6	10		9286
cdid1483	114.93	15	15	1295.4	7	7	17		52541
cdid786	114.9	20	20	547.9	6	6	14		34793
cdid2468	114.87	11	11	611.97	4	2	10		46119
cdid3757	114.72	14	14	2088	6	6	8	Deamidation (NQ)	46359
cdid1500	114.71	7	7	431.45	7	7	13		105619
cdid149	114.66	20	20	15174	5	5	20	Oxidation (M)	15240
cdid2220	114.54	9	9	763.84	4	4	9		58967
cdid3162	114.44	15	15	762.89	6	5	14		36266
cdid1343	114.26	15	15	359.3	3	3	11		22699
cdid3171	114.2	11	11	732.58	4	3	9		42502
cdid690	114.15	9	9	1489.1	4	4	5		47233
cdid538	113.95	11	11	684.74	5	5	7		50907
cdid2906	113.89	16	16	2518	3	3	10		17963
cdid1746	113.34	21	21	2723.9	4	4	17	Deamidation (NQ); Dehydration	16380
cdid787	113.23	14	14	895.27	7	7	16		51839
cdid1339	113	18	18	431.26	6	6	12		38643
cdid1133	112.89	5	5	351.49	3	3	4		60856
cdid1465	112.72	21	21	2159.6	5	5	15	Deamidation (NQ); Oxidation (M)	28863
cdid748	112.31	10	10	421.59	5	5	13		58027
cdid1200	112.28	23	23	1659.2	6	6	13		26625
cdid1423	111.74	15	15	528.13	4	4	10	Acetylation (Protein N-term)	36308
cdid2192	111.62	8	8	5275.1	3	3	9		46490
cdid1437	111.44	5	5	620.43	5	5	10		127660
cdid369	110.44	36	36	2206.1	5	5	13		15166
cdid631	110.13	13	13	1007.6	4	4	13		34677
cdid996	109.9	14	14	344.68	4	4	10		41334
cdid993	109.76	16	16	1206.8	6	5	11		39813
cdid1290	109.56	6	6	524.46	5	5	9		84548
cdid1023	109.45	34	34	35522	3	3	28	Deamidation (NQ)	8760
cdid431	109.44	4	4	212.81	3	3	7		88834
cdid554	109.4	11	11	389.47	4	4	11		45552
cdid1675	109.4	10	10	476.35	4	4	10		55975
cdid211	109.38	18	18	978.29	3	3	8		21431
cdid2606	108.97	10	10	462.1	6	6	12		72497
cdid1875	108.76	6	6	122.57	3	3	8		65211
cdid3529	108.73	12	12	1025.4	4	4	10		30572
cdid1708	108.7	12	12	3506	4	4	7		31718
cdid1862	108.59	15	15	613.83	5	5	10		35461
cdid2150	108.28	9	9	309.95	6	6	11		75627
cdid2467	108.23	8	8	161.22	5	4	11		77945
cdid3796	108.22	38	38	1214.9	3	3	16		8946
cdid337	108.16	22	22	3866.7	3	3	8	Oxidation (M)	16386
cdid1454	108.13	21	21	3853.5	3	3	10		19929
cdid699	108.04	9	9	2078	6	6	8		53829
cdid3175	108.01	24	24	1304.2	4	4	9		19149
cdid3024	108.01	15	15	577.92	4	4	9		33935
cdid2209	107.56	10	10	434.76	4	4	10		56130
cdid1494	107.55	8	8	865.09	3	3	9		42777
cdid2022	107.54	8	8	577.04	4	4	9		60231
cdid448	107.46	7	7	566.09	5	5	9		70016
cdid1992	107.23	36	36	624.45	5	5	10		15876
cdid1699	107.18	15	15	394.15	5	5	9		39571
cdid35	107.11	15	15	386.86	5	5	8		38464
cdid634	107.04	11	11	286.26	4	4	10		43146
cdid1183	106.94	3	3	32.82	5	5	9		165822
cdid1822	106.88	41	41	1199.2	3	3	6		8387
cdid1316	106.83	20	20	856.47	4	4	11		27655
cdid2847	106.73	12	12	776.49	6	6	14		50330
cdid1558	106.61	6	6	135.06	3	3	5		56809
cdid583	106.35	9	9	123.91	4	4	6		57878
cdid3169	106.33	7	7	210.51	3	3	8		55128
cdid3486	105.92	65	65	849.09	4	4	10		6399
cdid289	105.31	30	30	2984	3	3	7		15037
cdid2380	105.16	17	17	753.83	5	5	14	Acetylation (Protein N-term)	29770
cdid1705	104.96	13	13	1112.9	4	4	12		38231
cdid1134	104.93	11	11	331.54	3	3	7		35194
cdid8	104.62	10	10	356.7	4	4	9		45844
cdid2135	104.58	9	9	3344	2	2	6		28845
cdid684	104.44	37	37	3021	4	4	12		12216
cdid3008	104.39	9	9	244.64	3	3	5		41815
cdid1692	104.17	9	9	595.51	4	4	11		49343
cdid1110	104.06	8	8	506.28	3	3	4		44246
cdid598	103.9	8	8	271.36	3	3	7		56661
cdid3257	103.72	35	35	6752.9	5	5	18	Carbamidomethylation; Oxidation (M)	15751
cdid352	103.49	8	8	5607.2	3	3	9		43040
cdid294	103.35	29	29	2407.6	7	7	18		18914
cdid1296	103.26	14	14	1813.6	4	4	7	Acetylation (Protein N-term)	33650
cdid660	102.99	11	11	594.97	5	5	13		47402
cdid3133	102.8	17	17	1772.7	3	3	5		13421
cdid632	102.79	9	9	171.38	4	4	9		45603
cdid3280	102.44	26	26	1625.9	5	5	8		21461
cdid906	102.1	19	19	630.8	3	3	13		21680
cdid907	101.9	10	10	173.54	3	3	6		40402
cdid3063	101.89	15	15	354.1	4	4	9		30992
cdid2046	101.89	16	16	518.26	3	3	8		21956
cdid1287	101.86	10	10	316.29	4	4	9		52714
cdid1033	101.81	20	20	1097.2	5	5	9		30373
cdid1344	101.74	10	10	621.95	6	6	11		54992
cdid1531	101.74	17	17	521.85	3	3	5		27417
cdid571	101.7	32	32	938.09	5	5	8		14232
cdid796	101.62	29	29	2863.5	4	4	11		10530
cdid3505	101.5	20	20	7428.2	3	3	5		13235
cdid1532	101.36	9	9	3226.8	3	3	10	Oxidation (M)	37959
cdid1704	101.29	6	6	431.82	4	4	7		89346
cdid1503	101.16	16	16	350.59	3	3	9		21403
cdid2145	100.95	10	10	587.74	4	4	12		53937
cdid3030	100.89	9	9	406.2	4	4	10		43297
cdid1446	100.65	21	21	2648.8	5	5	14		24905
cdid1529	100.28	17	17	294.82	4	4	11		36640
cdid452	100.21	17	17	1624.9	3	3	4		16328
cdid283	99.79	38	38	4581.7	4	4	19	Acetylation (Protein N-term)	11323
cdid291	99.79	29	29	5695.1	3	3	8		13136
cdid676	99.69	13	13	450.29	5	5	9	Oxidation (M)	46986
cdid986	99.6	28	28	66.373	3	3	6		9147
cdid1103	99.38	17	17	879.19	2	2	3		15261
cdid3327	98.99	13	13	196.42	3	3	9		32327
cdid1977	98.97	7	7	855.71	5	5	6		56262
cdid555	98.72	15	15	830.4	2	2	5		21933
cdid2016	98.5	11	11	733.15	5	5	8		39585
cdid464	98.39	22	22	850.64	3	3	9		15407
cdid2277	98.14	11	11	249.65	3	2	5		27417
cdid1304	98.08	18	18	877.92	4	4	5		25536
cdid3812	97.87	22	22	1453.4	3	3	5		15574
cdid2946	97.78	19	19	179.35	4	4	7	Deamidation (NQ)	26226
cdid1697	97.65	15	15	679.79	4	4	6		33452
cdid1211	97.61	10	10	1049.4	3	3	6		32991
cdid1	97.49	18	18	379.28	3	3	6		18495
cdid1153	97.48	20	20	314.21	3	3	8		18891
cdid2842	97.35	16	16	187.31	5	5	11		41198
cdid1956	97.14	15	15	1973.9	3	3	8		24966
cdid1774	97.05	10	10	265.62	3	3	9		34226
cdid1202	96.8	18	18	1111.1	5	5	12		34503
cdid396	96.62	11	11	983.67	3	3	6		30126
cdid2945	96.38	10	10	250.75	3	3	7		44787
cdid2687	96.11	18	18	1798.7	4	4	10		20537
cdid2779	96.04	7	7	298.24	4	4	8		76250
cdid875	96.01	9	9	725.84	3	3	5		40484
cdid2612	96	15	15	205.25	4	4	9		29392
cdid339	95.82	12	12	288.3	5	5	10		47045
cdid1353	95.2	15	15	2471.6	2	2	7		14990
cdid1880	95.18	19	19	3928.8	2	2	4		11116
cdid2375	95.07	8	8	892.84	5	5	11		63214
cdid3118	95.01	10	10	999.12	4	4	9		40400
cdid740	94.96	17	17	386.11	4	4	6		31877
cdid1967	94.94	11	11	127.37	2	2	5		30163
cdid671	94.86	7	7	186.73	3	3	6		54007
cdid3076	94.82	11	11	300.48	3	3	7		32104
cdid16	94.77	6	6	1010.5	2	2	3		37173
cdid1075	94.67	5	5	149.06	4	4	8		102816
cdid3552	94.61	31	31	2052.8	4	4	15		13604
cdid1099	94.58	9	9	401.68	6	6	12		77433
cdid565	94.49	21	21	1511.7	3	3	9		15919
cdid202	94.13	11	11	499.3	3	3	8		30754
cdid2344	93.97	24	24	1447.9	3	3	3		16344
cdid733	93.79	15	15	1866.7	3	3	5		27666
cdid460	93.72	13	13	586.92	3	3	5		30751
cdid1947	93.64	4	4	112.36	3	3	4		92572
cdid250	93.5	21	21	163.68	4	4	6		23462
cdid537	93.5	13	13	189.5	3	3	8		28135
cdid3064	93.38	13	13	130.49	2	2	3		20138
cdid172	93.32	10	10	611.05	4	4	12		40413
cdid664	93.25	10	10	441.31	4	4	5		44828
cdid624	92.99	10	10	458.9	3	3	4		31638
cdid3069	92.88	5	5	1432.7	2	2	6		45072
cdid2753	92.88	13	13	233.38	5	5	8		53180
cdid1741	92.74	10	10	2143.6	5	5	7		49522
cdid1695	92.5	8	8	218.71	3	3	6		50536
cdid1470	92.31	12	12	576.32	3	3	8		24427
cdid299	92.21	6	6	482.01	3	3	4		48157
cdid3114	92.2	11	11	367.15	2	2	4		27163
cdid580	92.12	9	9	540.81	3	3	9		40804
cdid1078	92.07	5	5	154.7	4	4	9		122402
cdid896	90.97	8	8	670.22	2	2	4		33081
cdid1505	90.79	7	7	213.11	3	3	5		58835
cdid1758	90.37	10	10	353.21	4	4	5		32661
cdid1539	90.28	10	10	381.49	3	3	6		48967
cdid2015	90.05	11	11	2813.8	4	4	9		26364
cdid717	89.72	7	7	224.78	3	3	6		45909
cdid1302	89.64	8	8	169.85	2	2	5		36473
cdid1715	89.53	12	12	673.34	3	3	9		25787
cdid724	89.2	12	12	130.18	3	3	8		26274
cdid2206	88.98	13	13	1122	2	2	4	Oxidation (M)	16367
cdid54	88.83	16	16	226.7	4	4	11		26716
cdid992	88.69	10	10	241.47	3	3	6		37392
cdid480	88.68	4	4	641.53	3	1	9		46420
cdid1794	88.66	8	8	330.58	3	3	5		42496
cdid3066	88.45	12	12	692.82	3	3	5		29647
cdid533	88.32	16	16	302.78	3	3	5		24050
cdid1245	88.31	18	18	375.57	3	3	6		22310
cdid3017	88.2	38	38	2235.9	4	4	11		10088
cdid163	88.03	44	44	685.33	4	4	11		11131
cdid2141	87.86	11	11	366.03	3	3	8		28978
cdid1121	87.81	6	6	348.23	4	4	9		74972
cdid1842	87.56	11	11	331.67	5	5	10		52533
cdid921	87.51	9	9	150.47	4	4	9	Deamidation (NQ)	55766
cdid881	87.42	16	16	379.25	3	3	5		23218
cdid917	87.4	12	12	455.93	3	3	4	Deamidation (NQ)	36675
cdid2901	87.04	9	9	141.31	4	4	8		49227
cdid82	87.03	15	15	2449.6	6	6	10		29955
cdid1926	86.81	5	5	232.55	2	2	7		58455
cdid847	86.69	10	10	269.07	2	2	3		26286
cdid2831	86.53	23	23	815.77	4	4	6		8498
cdid2983	86.52	8	8	699.02	2	2	6		36279
cdid2840	86.41	8	8	330.74	3	3	10		46452
cdid3043	86.11	15	15	922.48	3	3	6		19484
cdid2796	86.03	14	14	171.68	4	4	10		35011
cdid1754	85.86	11	11	180.03	2	2	5		22680
cdid1805	85.6	6	6	335.18	2	2	4		41237
cdid1464	85.54	41	41	2029.9	3	3	7		9272
cdid718	85.52	11	11	500.31	4	4	12		38131
cdid1717	85.31	11	11	382.81	2	2	7		21546
cdid584	85.31	23	23	916.42	2	2	2		9685
cdid1027	85.12	14	14	758.71	2	2	5		16886
cdid78	84.92	25	25	1190	3	3	8	Oxidation (M)	16921
cdid3755	84.91	17	17	67.939	3	3	11		19550
cdid1750	84.86	16	16	867.85	4	4	7	Acetylation (Protein N-term)	26700
cdid1768	84.75	5	5	194.55	3	3	6		76648
cdid572	84.39	6	6	263.84	2	2	6		45726
cdid2210	84.23	11	11	844.41	3	3	4		29812
cdid449	83.91	5	5	259.76	4	4	7		66272
cdid204	83.78	9	9	528.26	3	3	7		49341
cdid3708	83.71	18	18	9645.1	2	2	10	Oxidation (M)	12635
cdid114	83.38	5	5	0	2	1	6		49705
cdid1180	83.36	6	6	109.7	2	2	5		44928
cdid1832	83.32	18	18	460.52	3	3	4		17524
cdid2059	83.32	16	16	1669.3	3	3	6		21197
cdid1181	82.92	10	10	57.843	3	3	4		27820
cdid2610	82.79	6	6	99.37	2	2	4		44193
cdid307	82.61	14	14	1866.4	5	5	15		19275
cdid902	82.45	24	24	517.49	2	2	4		9221
cdid1504	82.02	9	9	307.09	2	2	6		32504
cdid743	81.91	11	11	115.31	3	3	4		34311
cdid1157	81.76	8	8	267.21	4	4	8		41203
cdid1445	81.68	6	6	105.95	2	2	6		45997
cdid1376	81.52	5	5	242.5	2	2	4		40856
cdid2760	81.35	12	12	79.423	3	3	5		32420
cdid2047	81.22	13	13	383.24	4	4	11		34615
cdid2743	81.05	6	6	48.289	2	2	2		39372
cdid1278	81.04	4	4	88.653	2	2	5		62395
cdid1288	80.97	37	37	3712	4	4	6		10768
cdid1034	80.74	6	6	999.18	3	3	4		49783
cdid2070	80.63	10	10	284.36	3	3	8		31563
cdid1459	80.33	26	26	580.69	5	5	12		19152
cdid564	80.15	15	15	886.78	2	2	5	Acetylation (Protein N-term)	16582
cdid2243	80.13	6	6	65.477	2	2	5		43596
cdid3190	80.09	13	13	866.71	2	2	4		9833
cdid1429	79.98	26	26	1912.3	2	2	5	Oxidation (M)	8862
cdid1744	79.8	8	8	276.84	2	2	4		26437
cdid2146	79.74	6	6	758.53	2	2	6		37110
cdid1440	79.58	4	4	146.93	3	3	8		76192
cdid2152	79.41	12	12	215.48	3	3	3		25606
cdid816	79.3	15	15	260.41	4	4	7		27969
cdid629	79.23	11	11	433.79	4	4	5		38632
cdid1167	79.18	21	21	604.86	2	2	5	Oxidation (M)	10048
cdid3125	79.17	5	5	264.72	3	3	7		52200
cdid3616	78.99	18	18	157.12	2	2	2		15155
cdid1933	78.89	10	10	109.65	2	2	6		32099
cdid3021	78.87	8	8	375.63	4	4	8		55743
cdid3136	78.82	10	10	543.59	3	3	12		28420
cdid83	78.63	6	6	106.2	2	2	3		43096
cdid148	78.59	11	11	386.51	3	3	3		30959
cdid1094	78.55	9	9	574.35	2	2	3		33262
cdid2754	78.52	6	6	292.11	3	3	7		52997
cdid3383	78.52	10	10	147.93	4	4	6		45622
cdid1625	78.23	6	6	346.44	2	2	4		35269
cdid1006	78.09	10	10	540.48	2	2	5		25389
cdid1320	77.9	9	9	773.5	2	2	4		24083
cdid2681	77.87	14	14	257.72	3	3	6		25900
cdid2792	77.7	8	8	117.52	3	3	3		44012
cdid3088	77.64	10	10	197.19	3	3	7		31327
cdid1919	77.56	8	8	336.47	2	2	5		38434
cdid532	77.53	5	5	89.734	3	3	10		67581
cdid1785	77.28	7	7	117.85	2	2	2		34812
cdid1502	77.23	3	3	167.55	2	2	6		78299
cdid306	77.22	6	6	264.63	2	2	6		35837
cdid2203	77.17	25	25	1129.3	3	3	4		15041
cdid772	77.08	7	7	85.951	2	2	4		35576
cdid346	76.99	12	12	351.15	3	3	5		22082
cdid1327	76.96	11	11	216.83	3	3	5		31407
cdid609	76.74	9	9	140.69	2	2	5		27008
cdid3085	76.69	7	7	0	2	1	3		36567
cdid225	76.67	7	7	182.4	2	2	6		32594
cdid1850	76.59	4	4	83.12	2	2	4		46257
cdid3401	76.54	26	26	79.106	2	2	5		12832
cdid1984	75.82	9	9	2959.4	1	1	4		16924
cdid3038	75.65	10	10	263.92	4	4	6		38140
cdid769	75.55	18	18	1743.8	3	3	6	Oxidation (M)	17373
cdid3491	75.49	16	16	1365.2	2	2	4		7244
cdid2646	74.83	10	10	141.99	2	2	6		24122
cdid473	74.64	3	3	266.66	1	1	2		54067
cdid1422	74.49	15	15	180.48	2	2	4		14198
cdid1621	74.42	7	7	647.07	2	2	6		29576
cdid2764	74.39	6	6	90.887	2	2	5		36594
cdid1387	74.2	7	7	638.52	2	2	6		38833
cdid2066	73.86	4	4	846.75	1	1	1		37299
cdid1718	73.8	8	8	615.47	3	3	5		39204
cdid988	73.8	2	2	201.04	2	2	3		163671
cdid2981	73.71	3	3	63.689	3	2	6		84616
cdid3007	73.54	19	19	2553.3	3	3	5		13476
cdid2588	73.53	4	4	183.45	2	2	2		53090
cdid3780	73.47	16	16	405.24	2	2	4		17289
cdid2469	73.33	5	5	77.205	2	1	4		48637
cdid1834	73.31	5	5	281.43	2	2	6		43160
cdid1981	73.25	30	30	331.39	2	2	5		9717
cdid1980	72.76	22	22	1193.6	2	2	4		12546
cdid438	72.63	5	5	167.47	2	2	6		46091
cdid2775	72.61	8	8	163.21	2	2	4		34771
cdid866	72.16	6	6	359.12	2	2	5		35043
cdid3695	72.05	15	15	174.02	4	4	10		18439
cdid2062	71.88	3	3	137.13	2	2	2		81372
cdid365	71.78	8	8	1597	2	2	5		34845
cdid3146	71.57	14	14	147.63	2	2	5		14220
cdid3106	71.49	9	9	347.28	2	2	4		32245
cdid2184	71.39	3	3	126.48	2	2	4		89346
cdid275	71.31	20	20	3079.7	3	3	8		13442
cdid611	71.22	7	7	68.903	2	2	5		35869
cdid1436	71.2	14	14	367.75	6	6	6		48157
cdid254	70.8	4	4	226.78	2	2	6		52369
cdid3754	70.76	15	15	0	2	2	4		8807
cdid166	70.67	35	35	1794.9	3	3	15	Oxidation (M)	9879
cdid1978	70.47	13	13	266.37	2	2	5		12910
cdid2233	70.43	10	10	479.41	1	1	3		15502
cdid2320	70.28	7	7	399.6	1	1	1		21573
cdid2305	70.15	19	19	2941.4	2	2	6		10444
cdid1466	70.12	7	7	264.26	3	3	8		42026
cdid1865	69.65	13	13	272.43	2	2	3		26820
cdid665	69.04	16	16	736.6	2	2	4	Deamidation (NQ)	14564
cdid1190	68.72	5	5	45.236	1	1	3		38453
cdid470	68.25	4	4	155.6	3	3	5		99354
cdid581	68.19	8	8	3874.3	2	2	8		15452
cdid2307	68.06	16	16	878.7	2	2	6		15007
cdid1553	67.96	7	7	231.46	3	3	5		49618
cdid3729	67.65	24	24	278.28	2	2	4		9053
cdid652	67.42	6	6	143.64	2	2	6		34165
cdid655	67.35	9	9	148.1	2	2	5		24784
cdid692	67.04	7	7	205.55	1	1	3		17869
cdid2745	66.81	8	8	130.27	3	3	7		39035
cdid904	66.7	7	7	172.9	2	2	5		31084
cdid3503	66.69	17	17	76.179	1	1	4		11383
cdid1654	66.68	4	4	177.17	2	2	5		68768
cdid2296	66.49	11	11	76.377	3	3	6		23488
cdid3617	66.46	9	9	190.62	3	3	7		36376
cdid2343	66.33	6	6	188.66	2	2	4		42944
cdid1168	66.27	6	6	223.23	2	2	4		42613
cdid2239	66.22	8	8	252.52	2	2	5		27760
cdid1469	66.16	7	7	122.33	1	1	2		24730
cdid1301	66.11	12	12	206.02	3	3	5		24002
cdid753	66.07	14	14	145.46	1	1	2		9882
cdid3139	65.93	5	5	173.84	2	2	6		44877
cdid752	65.93	5	5	48.227	2	2	2		68890
cdid1022	65.8	6	6	317.4	2	2	4		42793
cdid2816	65.72	20	20	187.41	2	2	4		14996
cdid978	65.69	14	14	471.14	3	3	6		26116
cdid353	65.63	7	7	209.31	2	2	4		26401
cdid3051	65.57	4	4	193.38	1	1	2		33495
cdid233	65.45	9	9	577.09	1	1	2		16116
cdid3094	65.23	7	7	630.04	2	2	5		27518
cdid3424	64.9	30	30	405.15	2	2	10		7195
cdid2218	64.89	5	5	132.18	2	2	6		44211
cdid2288	64.78	7	7	270.82	2	2	3		32904
cdid24	64.54	8	8	1203.2	2	2	4		36262
cdid1773	64.24	6	6	782.18	2	2	2		33963
cdid1147	63.81	6	6	242.01	2	2	3		38416
cdid2746	63.68	7	7	312.56	2	2	6		39988
cdid2648	63.66	4	4	41.652	1	1	3		35488
cdid1239	63.53	14	14	237.1	2	2	3		22731
cdid1549	63.52	13	13	312.08	2	2	2		16143
cdid747	63.32	4	4	0	1	1	2		37876
cdid1983	63.1	11	11	242.63	1	1	1		11395
cdid596	62.83	4	4	99.954	2	2	6		47781
cdid1564	62.52	23	23	264.2	4	4	10		13452
cdid2637	62.36	3	3	451.66	2	2	5		41040
cdid997	62.31	11	11	68.621	1	1	4		17429
cdid1220	62.23	6	6	305.54	2	2	6		31848
cdid659	62.2	7	7	717.29	2	2	5		24313
cdid2820	62.11	5	5	213.89	2	2	3		29572
cdid536	62.06	8	8	386.91	2	2	4		24979
cdid1871	61.97	5	5	227.98	2	2	6		37495
cdid3457	61.89	14	14	257.51	2	2	6		22647
cdid187	61.79	3	3	0	1	1	1		45906
cdid2075	61.76	13	13	55.305	1	1	2		10991
cdid1481	61.32	12	12	224.99	1	1	2	Carbamidomethylation	11344
cdid3230	60.81	6	6	71.651	2	2	5		33492
cdid1025	60.79	5	5	275.63	1	1	2		30907
cdid1676	60.49	10	10	0	2	2	3		24824
cdid2341	60.48	21	21	64.264	2	2	2		13470
cdid767	60.4	7	7	329.69	2	2	3		35102
cdid2	60.32	9	9	119.26	2	2	3		25288
cdid1007	60.29	12	12	174.02	2	2	4		18489
cdid1055	59.84	3	3	52.434	2	2	2		67351
cdid3132	59.78	5	5	29.059	2	2	3		52055
cdid1530	59.76	8	8	848.83	2	2	5	Acetylation (Protein N-term)	24883
cdid2928	59.57	9	9	102.32	3	3	3		53389
cdid1838	59.28	12	12	1845.3	3	3	7		21330
cdid633	59.19	2	2	218.85	1	1	6		67387
cdid637	59.02	5	5	282	1	1	1		38004
cdid999	58.78	4	4	110.3	1	1	3		33936
cdid1193	58.39	11	11	102.19	2	2	5		21864
cdid1821	58.11	6	6	0	2	2	3		34957
cdid1995	57.78	7	7	191.19	2	2	2		27566
cdid132	57.7	4	4	124.92	2	2	3		48106
cdid360	57.68	6	6	173.88	2	2	5		39039
cdid413	57.36	24	24	926.28	2	2	4		7859
cdid1451	57.27	7	7	1579	1	1	3		16825
cdid688	57.05	4	4	192.36	1	1	1		25039
cdid3488	56.95	10	10	51.321	3	3	3		32332
cdid798	56.85	3	3	134.84	1	1	1		43737
cdid608	56.73	7	7	131.91	2	2	2		34763
cdid2639	56.7	5	5	706.4	2	2	3		34912
cdid2936	56.62	7	7	5819.2	1	1	4		19459
cdid81	56.45	5	5	120.03	1	1	2		29756
cdid2251	56.31	5	5	195.75	2	2	5		31625
cdid3339	56.11	27	27	190.17	2	2	3		9291
cdid2052	56.04	10	10	1704.1	1	1	2		16049
cdid792	56	7	7	137.72	1	1	5		20351
cdid3345	55.82	5	5	46.848	1	1	3		26992
cdid808	55.78	16	16	364.95	1	1	2		8280
cdid1961	55.76	8	8	41.928	3	3	3		46088
cdid939	55.68	6	6	1300	1	1	3		22846
cdid2232	55.63	12	12	82.204	1	1	3		14463
cdid241	55.35	5	5	186.06	2	2	3		63933
cdid1757	55.21	4	4	0	1	1	2		38323
cdid436	55.13	13	13	36.119	2	2	2		13797
cdid897	55.1	3	3	276.85	1	1	4		36475
cdid685	54.99	8	8	88.731	1	1	3		15677
cdid1326	54.95	6	6	357.08	1	1	7	Oxidation (M)	17905
cdid3534	54.84	6	6	197.53	1	1	2		26366
cdid789	54.47	6	6	0	2	2	3		31151
cdid2597	54.45	2	2	172.37	1	1	2		56437
cdid1116	54.02	3	3	70.865	1	1	1		37232
cdid3448	54	18	18	800.88	1	1	1		5943
cdid1542	53.97	4	4	194.26	2	2	3		44951
cdid3137	53.89	7	7	37.849	2	2	2		28067
cdid1924	53.83	2	2	402.67	1	1	2		51805
cdid3730	53.73	26	26	99.055	2	2	4		13100
cdid1963	53.51	12	12	320.59	2	2	4		18075
cdid3095	53.5	6	6	112.66	2	2	2		32142
cdid3091	53.44	2	2	126.84	1	1	3		54036
cdid3185	53.44	3	3	83.153	1	1	2		42490
cdid908	53.26	7	7	157.98	1	1	3		18423
cdid2706	53.23	11	11	0	1	1	1		14361
cdid3337	53.21	6	6	141.6	1	1	3		17205
cdid3042	53.17	24	24	325.15	1	1	2		6315
cdid3090	53.16	6	6	0	2	2	3		38644
cdid252	53.05	2	2	106.04	1	1	2		52688
cdid1356	52.62	5	5	56.243	2	1	4		31638
cdid2943	52.61	4	4	259.02	2	2	3		50657
cdid1424	52.61	6	6	163.81	1	1	2		22085
cdid1791	52.36	24	24	0	1	1	2		8147
cdid432	52.22	4	4	126.72	2	2	5		39974
cdid1375	52.15	6	6	328.85	2	2	7		34995
cdid2920	52.07	3	3	1996	2	2	6		35018
cdid3598	52.06	8	8	41.38	1	1	2		16499
cdid2843	52.02	4	4	296.58	1	1	2		38672
cdid3092	51.99	4	4	0	1	1	2		34263
cdid1340	51.98	4	4	68.932	1	1	1		39665
cdid3135	51.62	17	17	614.7	2	2	4	Acetylation (Protein N-term)	11507
cdid2587	51.58	2	2	0	1	1	1		49444
cdid1439	51.39	2	2	137.53	1	1	2		94998
cdid1541	51.32	14	14	349.46	2	2	2		17687
cdid918	51.09	5	5	385.59	2	2	2		40647
cdid1016	51.07	4	4	88.851	1	1	3		35512
cdid2575	50.88	4	4	62.075	1	1	2		32957
cdid553	50.86	15	15	439.27	2	2	5		16270
cdid1371	50.8	8	8	72.839	2	2	4		28563
cdid1490	50.66	4	4	86.718	1	1	5		27882
cdid1201	50.56	9	9	102.99	1	1	2		17273
cdid819	50.53	8	8	24423	1	1	5		14145
cdid3077	50.39	7	7	61.459	2	2	6		31152
cdid817	50.34	7	7	87.174	1	1	3		16616
cdid1762	50.32	9	9	92.953	1	1	1		13452
cdid1174	50.27	10	10	284.8	2	2	3	Dehydration	9577
cdid2749	50.22	3	3	0	1	1	4		37229
cdid844	50.19	20	20	0	1	1	2		9958
cdid1811	50.08	14	14	166.41	1	1	2		9302
cdid1972	50	8	8	308.3	2	2	3		21711
cdid1098	49.98	17	17	256.56	1	1	3		7962
cdid3823	49.95	13	13	0	1	1	1		11806
cdid2668	49.94	8	8	41.101	1	1	3		19804
cdid578	49.89	3	3	1151.9	1	1	3		36253
cdid243	49.76	5	5	92.352	1	1	3		25852
cdid3735	49.71	25	25	494.76	2	2	3		11048
cdid3005	49.51	6	6	263.16	2	2	4		38080
cdid1501	49.51	13	13	516.33	2	2	4		16106
cdid2151	49.33	1	1	0	1	1	1		94895
cdid3319	49.28	17	17	137.92	1	1	4		7507
cdid1513	49.27	6	6	0	1	1	1		21989
cdid936	49.16	1	1	77.981	1	1	1		71134
cdid1289	49.02	3	3	162.03	2	2	4		61712
cdid33	48.98	4	4	53.307	1	1	2		36131
cdid2759	48.92	3	3	231.74	1	1	2		44449
cdid2850	48.84	8	8	75.078	2	2	2		28379
cdid1229	48.78	3	3	75.62	1	1	2		40955
cdid1279	48.76	4	4	89.466	1	1	4		28825
cdid3112	48.59	6	6	77.165	1	1	4		30713
cdid1266	48.58	3	3	55.075	1	1	4		33421
cdid1160	48.57	8	8	94.699	2	2	5		34915
cdid1104	48.53	8	8	155.71	2	2	5		21143
cdid2226	48.51	5	5	88.258	1	1	3		27900
cdid1853	48.4	1	1	44.659	1	1	2		97618
cdid3315	48.03	3	3	0	1	1	1		35348
cdid1126	47.96	6	6	86.191	1	1	3		21018
cdid2313	47.78	3	3	44.825	1	1	2		34312
cdid1724	47.78	8	8	41.858	2	2	6		23171
cdid1056	47.73	3	3	41.891	1	1	1		40379
cdid1317	47.42	2	2	0	1	1	1		51702
cdid498	47.29	6	6	140.91	1	1	2		24300
cdid2744	47.25	3	3	0	1	1	2		38695
cdid569	47.18	2	2	253.08	1	1	2		44682
cdid1870	47.16	6	6	167.84	1	1	2		15663
cdid1970	47.09	5	5	33.428	1	1	2		23913
cdid3089	46.96	8	8	258.2	3	3	3		34559
cdid990	46.9	5	5	100.69	1	1	1		23702
cdid154	46.89	21	21	103.68	1	1	2		6424
cdid1455	46.8	9	9	423.98	3	3	4		42915
cdid1959	46.78	4	4	110.62	1	1	2		36157
cdid1010	46.49	4	4	0	1	1	1		27934
cdid1101	46.47	5	5	24.76	1	1	1		35719
cdid2138	46.47	9	9	340.74	1	1	1		15311
cdid3237	46.42	6	6	54.746	1	1	1		27666
cdid3161	46.29	5	5	34.358	2	2	2		45414
cdid2701	46.26	6	6	0	1	1	2		20771
cdid1332	46.18	25	25	1168	2	2	6	Deamidation (NQ)	7766
cdid1974	46.05	1	1	0	1	1	2		135061
cdid94	45.96	4	4	82.823	1	1	4		32556
cdid1001	45.88	2	2	71.37	1	1	1		64932
cdid614	45.87	2	2	58.573	1	1	2		79285
cdid1196	45.85	5	5	109.63	1	1	2		25599
cdid2873	45.84	11	11	680.52	2	2	4		14335
cdid1479	45.72	9	9	216.32	1	1	2		12241
cdid3067	45.71	10	10	0	2	2	2		23526
cdid136	45.6	6	6	40.662	1	1	2		32520
cdid2181	45.47	16	16	50.637	1	1	1		8029
cdid1226	45.41	4	4	295.99	1	1	2	Acetylation (Protein N-term)	29628
cdid3016	45.3	5	5	82.51	1	1	2		24892
cdid478	44.85	3	3	79.818	1	1	2		45310
cdid1544	44.66	1	1	0	1	1	2		129584
cdid1159	44.43	4	4	62.409	1	1	2		29911
cdid1677	44.4	5	5	0	1	1	1		39010
cdid2285	44.39	3	3	69.576	1	1	3		37766
cdid1015	44.28	5	5	138.3	1	1	2		20467
cdid809	44.03	26	26	37.654	1	1	3		6691
cdid1930	43.68	1	1	0	1	1	1		148047
cdid1132	43.53	5	5	404.39	1	1	1		16167
cdid1297	43.4	1	1	167.32	1	1	2		64581
cdid2024	43.32	5	5	71.753	2	2	2		61002
cdid2841	43.18	4	4	235.14	1	1	2		35289
cdid601	43.17	6	6	146.72	2	2	3		39717
cdid626	42.77	3	3	0	1	1	1		40036
cdid2930	42.59	2	2	0	1	1	2		42250
cdid755	42.55	2	2	0	1	1	1		53854
cdid3116	42.42	3	3	53.285	1	1	3		26968
cdid556	42.41	7	7	90.103	2	2	3		36634
cdid1538	42.4	10	10	2646	1	1	4		13382
cdid2635	42.38	2	2	97.317	1	1	2		54197
cdid2980	42.27	28	28	39.685	1	1	1	Acetylation (Protein N-term)	4616
cdid749	42.26	3	3	2106.4	1	1	3		23636
cdid691	42.22	4	4	57.152	1	1	2		26620
cdid1425	42.16	32	32	2481.1	1	1	5		8165
cdid860	42.13	3	3	475.09	1	1	2		34762
cdid3134	42.09	8	8	524.44	1	1	1		15215
cdid2349	41.86	2	2	0	1	1	3		55135
cdid831	41.81	6	6	43.032	1	1	3	Acetylation (Protein N-term)	19607
cdid2281	41.81	3	3	110.69	1	1	2		34133
cdid929	41.67	1	1	36.329	1	1	2		77175
cdid1331	41.5	4	4	46.118	1	1	4		25398
cdid1837	41.49	4	4	65.4	1	1	1		31733
cdid1031	41.04	5	5	0	1	1	3		26572
cdid3759	40.92	8	8	45.966	1	1	3		15538
cdid597	40.67	3	3	36.885	1	1	5		36876
cdid1313	40.65	3	3	69.909	1	1	3		28614
cdid424	40.4	3	3	0	1	1	2		40772
cdid791	40.32	7	7	2045.4	1	1	2		13001
cdid528	40.15	6	6	516.64	1	1	3		20014
cdid85	40.03	5	5	0	1	1	2		26273
cdid2276	39.82	2	2	0	1	1	3		35748
cdid3022	39.82	3	3	101.66	1	1	2		38771
cdid1876	39.62	2	2	2015.5	1	1	2		31605
cdid2029	39.54	6	6	64.424	1	1	3		19577
cdid3758	39.49	12	12	37.696	1	1	2		11303
cdid2284	39.45	6	6	105.68	2	2	4		42854
cdid3035	39.44	11	11	387.7	1	1	1		10548
cdid3103	39.33	7	7	273.73	1	1	4		16345
cdid2466	39.31	6	6	150.37	1	1	2		20190
cdid1311	38.77	8	8	168.89	1	1	2		13334
cdid3050	38.71	1	1	31.713	1	1	1		111447
cdid784	38.65	4	4	87.502	1	1	3		33250
cdid968	38.35	2	2	71.199	1	1	3		56455
cdid234	38.24	1	1	58.682	1	1	2		82296
cdid3360	38.22	3	3	0	1	1	1		37979
cdid2073	38.15	11	11	28.403	2	2	3		22014
cdid3188	38.08	3	3	41.761	1	1	3		35269
cdid2767	38	3	3	0	1	1	2		40770
cdid2910	37.86	9	9	0	1	1	2		14021
cdid344	37.73	3	3	0	1	1	1		38346
cdid1936	37.71	4	4	0	1	1	1		37984
cdid13	37.55	6	6	65.654	1	1	1		26216
cdid2742	37.52	4	4	0	1	1	2		30574
cdid1861	37.43	10	10	57.369	1	1	2		10151
cdid1165	37.11	3	3	0	1	1	1		47206
cdid1299	36.97	4	4	100.34	1	1	6		26024
cdid2989	36.88	2	2	0	1	1	2		43222
cdid1214	36.52	6	6	0	1	1	1		17622
cdid2641	36.5	2	2	0	1	1	1		46837
cdid622	36.39	2	2	0	1	1	1		52182
cdid861	36.06	3	3	57.859	1	1	3	Acetylation (Protein N-term)	33981
cdid3532	36.03	4	4	91.252	1	1	5		29240
cdid919	36	3	3	0	1	1	4		26786
cdid807	35.96	6	6	26.915	1	1	2		24317
cdid2705	35.84	3	3	30.34	1	1	2		30309
cdid3463	35.8	5	5	31.035	1	1	1		23728
cdid3500	35.71	7	7	73.019	2	2	3		35329
cdid771	35.62	3	3	0	1	1	1		32464
cdid3779	35.6	3	3	129.49	1	1	2		36068
cdid1761	35.47	3	3	125.74	1	1	2		39345
cdid1384	35.45	3	3	0	1	1	1		51122
cdid2869	35.41	6	6	407.96	1	1	1		16955
cdid1595	35.29	6	6	40.317	1	1	1		26672
cdid2197	35	3	3	0	1	1	2		60418
cdid3210	34.8	5	5	0	1	1	1		22835
cdid852	34.76	3	3	83.066	1	1	2		28345
cdid1817	34.74	2	2	213.63	1	1	2		50137
cdid2328	34.72	3	3	72.188	1	1	4		27408
cdid1713	34.55	11	11	0	1	1	3		17551
cdid126	34.54	7	7	88.885	1	1	2		16058
cdid3421	34.47	8	8	2547.6	1	1	2		11215
cdid2897	34.2	5	5	26.26	1	1	1		23054
cdid5	33.72	5	5	0	1	1	3		15818
cdid610	33.53	3	3	146.71	1	1	3		32148
cdid2153	33.52	3	3	0	1	1	1		43952
cdid2607	33.45	6	6	110.06	1	1	4		20201
cdid1453	33.44	3	3	110.47	1	1	1		37307
cdid3689	33.34	4	4	0	1	1	1		23345
cdid827	33.16	1	1	0	1	1	1		98680
cdid730	33.13	3	3	69.139	1	1	1		29944
cdid1328	33.01	1	1	0	1	1	1		125600
cdid2190	33	3	3	500.46	1	1	1		35531
cdid1644	32.92	4	4	126.24	1	1	1		41175
cdid616	32.4	6	6	82.847	2	2	3		40704
cdid2751	32.16	3	3	0	1	1	1		43906
cdid3158	31.95	5	5	0	1	1	1		27155
cdid1965	31.93	5	5	74.467	1	1	3		33556
cdid461	31.9	6	6	38.641	1	1	2		20446
cdid1149	31.63	5	5	691.97	1	1	3		20287
cdid2309	31.52	5	5	0	1	1	1		24272
cdid531	31.45	2	2	0	1	1	1		67817
cdid1572	31.41	6	6	0	2	2	2		32571
cdid3481	31.04	10	10	76.783	1	1	3		11010
cdid2735	31.03	3	3	74.407	1	1	1		35977
cdid1771	30.54	5	5	0	1	1	2		22972
cdid2598	30.46	3	3	0	1	1	1		31417
cdid1107	30.44	2	2	0	1	1	1		70016
cdid1029	30.4	4	4	132.67	1	1	2		33587
cdid1574	30.21	9	9	117.06	1	1	1		17953
cdid3599	30.13	8	8	0	1	1	2		16663
cdid2169	29.96	6	6	54.084	1	1	2		14572
cdid3059	29.9	2	2	46.833	1	1	3		38462
cdid2975	29.82	20	20	117.82	2	2	3		10863
cdid220	29.75	4	4	0	1	1	1		26951
cdid1109	29.74	4	4	77.123	2	2	2		42260
cdid1154	29.71	3	3	73.632	1	1	1		35783
cdid447	29.29	7	7	53.932	1	1	1		18366
cdid3040	29.04	6	6	139.5	2	2	4		34174
cdid2140	28.69	5	5	0	2	2	2		33405
cdid848	28.5	5	5	0	1	1	1		21502
cdid2314	28.49	3	3	53.938	1	1	2		22670
cdid719	28.02	3	3	127.04	1	1	2		32361
cdid1348	27.36	3	3	59.17	1	1	1		40029
cdid2350	27.25	2	2	394.44	1	1	1		34269
cdid7	27.09	1	1	88.444	1	1	2		64274
cdid3349	27.05	7	7	0	1	1	2		25565
cdid194	26.95	3	3	32.351	1	1	1		56584
cdid716	26.69	2	2	0	1	1	2		63588
cdid1212	26.51	3	3	83.372	1	1	3		38141
cdid3184	25.96	3	3	82.346	1	1	2		33791
cdid1058	25.78	1	1	0	1	1	1		135821
cdid3361	25.7	7	7	118.1	1	1	3		16081
cdid903	25.56	2	2	37.841	1	1	2		53937
cdid435	25.29	2	2	0	1	1	2		43492
cdid1823	25.17	8	8	48.223	1	1	1		22794
cdid856	25.1	2	2	0	1	1	1		57335
cdid1879	25.04	3	3	0	1	1	1		29766
cdid2318	25.01	1	1	0	1	1	1		76845
cdid1563	24.79	6	6	64.038	1	1	2		16028
cdid2180	24.6	3	3	0	1	1	2		30533
cdid1960	24.55	10	10	0	1	1	1		10455
cdid974	24.41	8	8	0	1	1	1		14384
cdid384	24.3	16	16	0	1	1	1		7987
cdid2933	24.23	7	7	667.92	1	1	1	Acetylation (Protein N-term)	14306
cdid3034	24.16	1	1	84.853	1	1	1		118679
cdid815	23.97	6	6	51.145	1	1	1		17585
cdid1294	23.88	2	2	356.44	1	1	1		77093
cdid602	23.45	5	5	180.52	1	1	2		17728
cdid348	22.97	9	9	0	1	1	1		17390
cdid989	22.91	2	2	64.624	1	1	1		67826
cdid2487	22.37	2	2	282.78	1	1	1		54301
cdid389	22.37	2	2	282.78	1	1	1		54301
cdid1904	22.37	2	2	282.78	1	1	1		54301
cdid2371	22.37	2	2	282.78	1	1	1		54301
cdid2383	22.37	2	2	282.78	1	1	1		54301
cdid1028	22.37	2	2	282.78	1	1	1		54301
cdid3026	22.37	2	2	282.78	1	1	1		54301
cdid402	22.37	2	2	282.78	1	1	1		54301
cdid2068	22.12	2	2	0	1	1	2		37868
cdid3453	22.09	2	2	46.654	1	1	1		40101
cdid995	21.88	8	8	53.468	1	1	1		12433
cdid3774	21.84	9	9	55.787	1	1	1		12989
cdid600	21.79	6	6	0	1	1	1		27942
cdid813	21.37	4	4	47.18	1	1	1		22312
cdid1135	21.19	1	1	0	1	1	1		83223
cdid2966	21.02	5	5	87.018	1	1	1		45382
cdid3145	20.77	7	7	79.362	1	1	2		26008
cdid1263	20.75	23	23	0	1	1	2		9331
cdid288	20.46	6	6	0	1	1	1		15537
cdid731	20.41	9	9	306.84	1	1	3		7795
cdid1720	20.26	3	3	76.407	1	1	1		27750

## Sheet: Table S6_20_24h
Accession	-10lgP	Coverage (%)	Coverage (%) 11_20_24h	Area 11_20_24h	#Peptides	#Unique	#Spec 11_20_24h	PTM	Avg. Mass	Description
cdid266	376.02	44	44	235350	75	75	176	Deamidation (NQ); Oxidation (M); Dehydration	142479	cdid266
cdid265	366.82	39	39	146950	56	56	148	Deamidation (NQ); Oxidation (M)	118385	cdid265
cdid277	355.08	50	50	198880	35	35	133	Deamidation (NQ); Oxidation (M); Dehydration	77754	cdid277
cdid2026	344.93	57	57	374490	45	45	154	Deamidation (NQ); Oxidation (M); Dehydration	57017	cdid2026
cdid2690	342.88	49	49	1621000	39	39	252	Carbamidomethylation; Deamidation (NQ); Oxidation (M); Dehydration	44746	cdid2690
cdid2798	334.66	55	55	497080	50	50	194	Deamidation (NQ); Oxidation (M); Dehydration	70084	cdid2798
cdid1026	328.1	40	40	177940	41	41	129	Deamidation (NQ); Oxidation (M)	100452	cdid1026
cdid663	319.12	40	40	69817	43	42	91	Oxidation (M)	104649	cdid663
cdid720	315.83	35	35	48569	28	28	68	Deamidation (NQ); Oxidation (M)	79241	cdid720
cdid1485	313.9	26	26	100400	22	22	59	Deamidation (NQ); Dehydration	93169	cdid1485
cdid3199	308.67	52	52	60083	28	28	63	Deamidation (NQ); Oxidation (M); Dehydration	57964	cdid3199
cdid278	308.65	55	55	935150	34	34	199	Carbamidomethylation; Deamidation (NQ); Oxidation (M); Dehydration	43413	cdid278
cdid1088	308.35	54	54	129230	25	25	70	Deamidation (NQ); Oxidation (M); Dehydration	53213	cdid1088
cdid1775	307.36	38	38	205530	34	34	89	Deamidation (NQ); Dehydration	57899	cdid1775
cdid677	304.15	34	34	95683	46	46	101	Deamidation (NQ)	137724	cdid677
cdid1141	302.07	41	41	42186	35	35	64	Deamidation (NQ); Oxidation (M); Dehydration	95359	cdid1141
cdid734	301.25	50	50	149730	28	28	82	Carbamidomethylation; Deamidation (NQ); Oxidation (M); Dehydration	58362	cdid734
cdid1734	300.74	29	29	66797	24	24	63	Deamidation (NQ); Oxidation (M)	104246	cdid1734
cdid2689	297.2	59	59	391660	27	22	129	Deamidation (NQ); Oxidation (M); Dehydration	43188	cdid2689
cdid1583	292.92	35	35	110660	31	31	82	Deamidation (NQ); Oxidation (M); Dehydration	91437	cdid1583
cdid1488	292.84	47	47	38831	30	30	56	Deamidation (NQ)	57666	cdid1488
cdid2964	291.82	43	43	61002	20	20	47	Deamidation (NQ); Oxidation (M)	52408	cdid2964
cdid3075	291.77	54	54	140430	29	27	112	Deamidation (NQ); Oxidation (M)	51825	cdid3075
cdid2354	290.62	34	34	30752	40	38	50		124570	cdid2354
cdid1106	290.38	38	38	138930	40	40	89	Deamidation (NQ); Oxidation (M); Dehydration	102389	cdid1106
cdid1224	289.34	37	37	163120	35	35	98	Deamidation (NQ); Dehydration	93836	cdid1224
cdid1872	288.81	38	38	49875	16	16	42	Deamidation (NQ); Dehydration	50216	cdid1872
cdid1745	287.88	37	37	32487	18	18	42	Deamidation (NQ)	53180	cdid1745
cdid1078	285.79	34	34	15353	34	34	48		122402	cdid1078
cdid2590	285.13	37	37	66017	38	36	80	Deamidation (NQ); Dehydration	92439	cdid2590
cdid1091	284.68	32	32	115020	17	17	64		60009	cdid1091
cdid2373	283.9	48	48	67581	17	17	48	Carbamidomethylation; Deamidation (NQ); Oxidation (M)	43365	cdid2373
cdid1136	282.78	67	67	49053	44	43	72	Deamidation (NQ); Dehydration	46204	cdid1136
cdid736	282.1	47	47	191650	26	26	78	Acetylation (Protein N-term); Deamidation (NQ); Oxidation (M)	52778	cdid736
cdid1158	281.72	30	30	51689	36	35	69	Deamidation (NQ); Oxidation (M); Dehydration	117427	cdid1158
cdid1846	279.87	46	46	108740	17	17	59	Deamidation (NQ); Oxidation (M)	45352	cdid1846
cdid1576	277.26	36	36	30635	34	34	58	Deamidation (NQ)	121912	cdid1576
cdid1508	276.63	45	45	80451	26	26	61	Deamidation (NQ)	52849	cdid1508
cdid1306	273.83	54	54	133650	22	22	73	Deamidation (NQ); Oxidation (M); Dehydration	35796	cdid1306
cdid1437	273.24	28	28	21431	31	31	47		127660	cdid1437
cdid3087	272.67	45	45	97357	24	24	55	Carbamidomethylation; Acetylation (Protein N-term); Deamidation (NQ); Oxidation (M); Dehydration	52911	cdid3087
cdid909	271.91	44	44	125210	18	18	74	Deamidation (NQ); Oxidation (M); Dehydration	36962	cdid909
cdid1305	270.67	53	53	195000	20	20	88	Deamidation (NQ); Oxidation (M); Dehydration	29335	cdid1305
cdid1189	270.16	40	40	35345	23	23	41	Carbamidomethylation; Oxidation (M)	62087	cdid1189
cdid862	270.11	44	44	55284	26	26	60	Carbamidomethylation; Acetylation (Protein N-term); Deamidation (NQ); Oxidation (M); Dehydration	56357	cdid862
cdid2789	270.03	38	38	77380	37	35	80	Oxidation (M)	80934	cdid2789
cdid2044	269.84	43	43	178800	18	18	77	Deamidation (NQ); Oxidation (M)	39312	cdid2044
cdid1495	269.29	49	49	135170	20	20	53	Carbamidomethylation; Deamidation (NQ); Dehydration	35751	cdid1495
cdid887	269.1	48	48	32745	23	23	51	Oxidation (M)	53476	cdid887
cdid2139	268.44	31	31	31159	23	23	54	Carbamidomethylation; Deamidation (NQ); Oxidation (M); Dehydration	95049	cdid2139
cdid2680	266.16	48	48	13135	23	9	50	Carbamidomethylation; Deamidation (NQ); Oxidation (M)	49860	cdid2680
cdid905	265.94	36	36	80892	22	22	59	Carbamidomethylation; Oxidation (M)	59766	cdid905
cdid811	265.9	27	27	116040	22	21	77	Deamidation (NQ); Oxidation (M); Dehydration	80711	cdid811
cdid470	265.47	37	37	17223	31	31	49	Deamidation (NQ)	99354	cdid470
cdid465	264.96	36	36	78614	26	26	70	Acetylation (Protein N-term); Deamidation (NQ); Oxidation (M); Dehydration	71617	cdid465
cdid442	264.94	42	42	92186	18	18	68	Deamidation (NQ); Oxidation (M)	30347	cdid442
cdid563	264.9	32	32	39774	21	21	50	Carbamidomethylation; Acetylation (Protein N-term); Oxidation (M)	65797	cdid563
cdid284	264.22	69	69	108220	20	20	61	Deamidation (NQ); Oxidation (M); Dehydration	30475	cdid284
cdid2578	263.76	42	42	47534	23	23	53	Deamidation (NQ); Oxidation (M); Dehydration	62893	cdid2578
cdid1432	262.52	34	34	44309	30	30	51	Deamidation (NQ); Oxidation (M)	95700	cdid1432
cdid1234	262.5	37	37	66439	25	25	59	Deamidation (NQ); Dehydration	61953	cdid1234
cdid2577	260.93	37	37	52252	21	20	49	Deamidation (NQ); Oxidation (M)	54226	cdid2577
cdid1704	260.82	30	30	40474	24	24	46	Oxidation (M)	89346	cdid1704
cdid2208	260.78	41	41	114630	24	24	73	Carbamidomethylation; Oxidation (M); Dehydration	51875	cdid2208
cdid3148	260.58	27	27	31708	11	10	35	Deamidation (NQ)	45502	cdid3148
cdid1766	259.9	30	30	36478	23	23	51	Deamidation (NQ); Oxidation (M); Dehydration	69146	cdid1766
cdid822	259.49	59	59	56989	17	17	52	Acetylation (Protein N-term); Oxidation (M)	28291	cdid822
cdid1930	258.76	26	26	8060.9	30	30	45		148047	cdid1930
cdid825	258.5	43	43	39702	25	25	44	Deamidation (NQ); Oxidation (M)	60291	cdid825
cdid1570	258.16	43	43	40872	23	23	50	Carbamidomethylation; Deamidation (NQ)	49340	cdid1570
cdid649	257.82	34	34	87406	30	30	58	Oxidation (M); Dehydration	85101	cdid649
cdid1543	257.11	41	41	60005	15	15	48		38349	cdid1543
cdid2145	256.9	44	44	20676	22	22	37	Dehydration	53937	cdid2145
cdid1777	256.7	28	28	44345	24	24	54	Carbamidomethylation; Oxidation (M)	103614	cdid1777
cdid714	256.05	42	42	22393	21	21	38	Deamidation (NQ)	60424	cdid714
cdid1075	255.77	24	24	19836	28	28	41		102816	cdid1075
cdid589	255.52	37	37	18248	17	17	26	Deamidation (NQ)	60371	cdid589
cdid1794	254.73	40	40	74598	20	20	50	Carbamidomethylation; Deamidation (NQ); Oxidation (M); Dehydration	42496	cdid1794
cdid360	253.81	40	40	13874	15	15	30		39039	cdid360
cdid1772	252.98	40	40	61812	21	21	54	Oxidation (M)	59380	cdid1772
cdid2583	252.01	57	57	132890	18	14	75	Oxidation (M)	29528	cdid2583
cdid354	251.91	42	42	33589	15	14	35	Deamidation (NQ)	38165	cdid354
cdid1760	251.74	35	35	54243	16	15	64	Acetylation (Protein N-term); Deamidation (NQ); Oxidation (M); Dehydration	49528	cdid1760
cdid760	250.32	32	32	28417	19	19	40	Oxidation (M)	64370	cdid760
cdid2211	249.57	48	48	48611	20	20	42	Oxidation (M)	49594	cdid2211
cdid2929	249.53	34	34	31822	15	15	25	Oxidation (M)	40673	cdid2929
cdid3045	248.83	49	49	51965	12	12	35	Deamidation (NQ); Oxidation (M); Dehydration	30560	cdid3045
cdid660	248.8	44	44	17298	20	20	34		47402	cdid660
cdid1582	248.57	45	45	38505	22	8	56	Carbamidomethylation; Deamidation (NQ); Oxidation (M)	50192	cdid1582
cdid2275	247.85	39	39	29860	19	19	35		50630	cdid2275
cdid618	247.69	39	39	36294	20	20	38	Carbamidomethylation	50205	cdid618
cdid707	247.66	59	59	121860	17	17	69	Deamidation (NQ); Oxidation (M)	27125	cdid707
cdid453	247.23	31	31	48097	24	24	63	Deamidation (NQ); Oxidation (M); Dehydration	79551	cdid453
cdid1108	245.99	28	28	16198	17	17	29		76135	cdid1108
cdid1853	245.89	29	29	11411	21	21	32		97618	cdid1853
cdid343	245.22	33	33	61940	18	18	44	Carbamidomethylation; Oxidation (M)	65834	cdid343
cdid357	244.84	47	47	16053	21	21	39	Oxidation (M)	52974	cdid357
cdid1185	243.97	42	42	34282	19	18	33	Deamidation (NQ)	51900	cdid1185
cdid298	243.68	60	60	66195	20	20	61	Oxidation (M)	23581	cdid298
cdid1183	243.32	17	17	12493	23	23	44	Deamidation (NQ); Oxidation (M)	165822	cdid1183
cdid1573	242.71	38	38	35000	24	23	46	Carbamidomethylation	65558	cdid1573
cdid1971	242.36	38	38	73546	18	18	53	Deamidation (NQ); Oxidation (M)	34821	cdid1971
cdid2828	242.09	72	72	111880	12	12	45		9687	cdid2828
cdid876	241.82	36	36	14739	11	10	25	Deamidation (NQ)	42210	cdid876
cdid1115	241.7	42	42	53635	12	12	31		33291	cdid1115
cdid595	241.44	67	67	20089	13	13	30	Oxidation (M)	23118	cdid595
cdid1684	241.16	34	34	23981	18	18	34		61991	cdid1684
cdid2228	241.09	29	29	24572	14	14	24	Deamidation (NQ)	44559	cdid2228
cdid782	240.75	37	37	24670	27	27	44	Carbamidomethylation	78958	cdid782
cdid1099	240.31	32	32	13857	24	24	40	Deamidation (NQ)	77433	cdid1099
cdid3177	240.21	23	23	9592.5	29	26	42		135157	cdid3177
cdid3072	239.92	21	21	33265	15	15	33	Deamidation (NQ)	72813	cdid3072
cdid726	239.81	51	51	58993	16	16	50	Deamidation (NQ); Oxidation (M)	32752	cdid726
cdid2352	239.66	31	31	26395	18	18	35	Carbamidomethylation; Oxidation (M)	73262	cdid2352
cdid752	239.55	32	32	10625	20	20	36	Carbamidomethylation	68890	cdid752
cdid562	239.47	54	54	31593	16	16	31	Carbamidomethylation	29166	cdid562
cdid1382	239.46	42	42	48005	17	17	29	Deamidation (NQ); Oxidation (M)	42031	cdid1382
cdid982	239.2	23	23	29636	23	23	38	Deamidation (NQ); Oxidation (M)	96210	cdid982
cdid735	239.18	61	61	55000	21	21	41	Oxidation (M)	32588	cdid735
cdid119	238.65	38	38	18426	22	22	32	Oxidation (M)	63568	cdid119
cdid638	238.6	32	32	23530	23	23	49	Carbamidomethylation; Oxidation (M)	71715	cdid638
cdid479	238.48	28	28	31029	20	16	43	Deamidation (NQ); Oxidation (M); Dehydration	77725	cdid479
cdid2147	237.89	52	52	23093	17	17	29	Acetylation (Protein N-term); Oxidation (M); Dehydration	46204	cdid2147
cdid445	237.22	26	26	53447	13	13	38	Deamidation (NQ); Oxidation (M)	56758	cdid445
cdid1188	236.97	22	22	32046	18	18	31	Oxidation (M)	96733	cdid1188
cdid282	236.83	46	46	54181	12	12	36	Acetylation (Protein N-term); Oxidation (M)	23326	cdid282
cdid3529	235.25	49	49	28944	11	11	27		30572	cdid3529
cdid2932	235.16	32	32	30847	27	27	52	Oxidation (M)	94657	cdid2932
cdid914	235.03	39	39	41247	18	18	41		55713	cdid914
cdid2683	234.15	37	37	46634	16	16	38	Carbamidomethylation; Deamidation (NQ); Oxidation (M); Dehydration	51409	cdid2683
cdid2299	233.88	39	39	43755	21	21	47	Oxidation (M)	50165	cdid2299
cdid1467	233.87	39	39	27817	20	20	43	Deamidation (NQ); Oxidation (M); Dehydration	45060	cdid1467
cdid2243	233.6	30	30	11077	11	11	20	Deamidation (NQ)	43596	cdid2243
cdid2023	233.26	48	48	59795	16	16	52	Oxidation (M)	26686	cdid2023
cdid2779	233.1	22	22	10143	15	15	26	Oxidation (M)	76250	cdid2779
cdid894	233.01	38	38	36336	16	16	45	Oxidation (M)	50602	cdid894
cdid678	232.62	35	35	15631	16	16	36	Carbamidomethylation	50314	cdid678
cdid2667	232.62	30	30	12537	20	17	30	Oxidation (M)	78148	cdid2667
cdid2941	232.48	32	32	20548	19	18	35		59539	cdid2941
cdid1295	232.47	23	23	17093	16	16	30	Deamidation (NQ)	81261	cdid1295
cdid929	232.15	28	28	13154	20	20	33	Oxidation (M)	77175	cdid929
cdid582	232.1	19	19	45855	11	11	33	Acetylation (Protein N-term); Oxidation (M)	53806	cdid582
cdid1145	230.88	41	41	9706.3	17	17	31	Oxidation (M)	42979	cdid1145
cdid1974	230.01	20	20	5078.2	21	21	25		135061	cdid1974
cdid1125	229.98	34	34	90406	13	13	53	Oxidation (M)	31066	cdid1125
cdid591	229.6	44	44	25853	20	20	26	Acetylation (Protein N-term); Deamidation (NQ); Dehydration	50612	cdid591
cdid1824	228.88	26	26	79897	12	12	47	Acetylation (Protein N-term); Oxidation (M)	48757	cdid1824
cdid1321	228.88	67	67	27728	12	12	32		15420	cdid1321
cdid3206	228.36	40	40	30968	16	16	37	Carbamidomethylation; Deamidation (NQ); Oxidation (M)	46137	cdid3206
cdid996	228.34	35	35	8953.6	12	12	20	Deamidation (NQ)	41334	cdid996
cdid2219	228.15	31	31	44803	21	21	46	Deamidation (NQ); Oxidation (M)	61251	cdid2219
cdid566	228.01	35	35	16999	15	15	26		45281	cdid566
cdid2907	227.88	48	48	43891	12	12	33		14088	cdid2907
cdid708	227.73	29	29	11455	17	17	29		69361	cdid708
cdid80	227.34	40	40	26513	14	14	29	Oxidation (M)	40264	cdid80
cdid1494	227.26	39	39	15810	13	13	21	Carbamidomethylation	42777	cdid1494
cdid1547	226.86	48	48	184280	14	14	51	Deamidation (NQ); Dehydration	21189	cdid1547
cdid2154	226.33	20	20	14518	17	17	23		83625	cdid2154
cdid859	226.12	19	19	99258	9	9	46	Deamidation (NQ); Oxidation (M)	44603	cdid859
cdid1926	225.97	30	30	9724.8	12	12	19	Deamidation (NQ); Dehydration	58455	cdid1926
cdid1502	225.5	30	30	13452	23	23	38		78299	cdid1502
cdid1278	225.28	35	35	8321.1	19	19	32	Deamidation (NQ)	62395	cdid1278
cdid568	225.22	36	36	43437	19	19	37		53986	cdid568
cdid1121	224.83	28	28	28313	18	18	34	Deamidation (NQ)	74972	cdid1121
cdid1368	224.76	37	37	17818	7	7	16	Deamidation (NQ)	21010	cdid1368
cdid2931	224.72	31	31	23620	24	23	46	Oxidation (M)	74907	cdid2931
cdid3757	224.33	35	35	15395	15	15	26	Deamidation (NQ); Dehydration	46359	cdid3757
cdid1813	224.07	41	41	11678	13	13	23	Oxidation (M)	38232	cdid1813
cdid1092	224.05	37	37	36081	16	16	34	Carbamidomethylation; Oxidation (M)	47850	cdid1092
cdid1778	224.04	32	32	31542	15	15	26	Dehydration	43425	cdid1778
cdid2928	223.99	30	30	7213.3	12	12	18		53389	cdid2928
cdid544	223.96	37	37	18456	18	16	40	Deamidation (NQ)	51694	cdid544
cdid1483	223.55	38	38	13992	16	16	27	Carbamidomethylation; Oxidation (M)	52541	cdid1483
cdid223	223.46	45	45	18511	20	20	34	Carbamidomethylation	41155	cdid223
cdid1093	223.39	35	35	27388	14	14	27		50025	cdid1093
cdid292	223.3	53	53	67123	16	16	37	Deamidation (NQ); Oxidation (M)	21439	cdid292
cdid1426	222.74	37	37	66111	13	13	17	Dehydration	45853	cdid1426
cdid768	222.64	21	21	30771	17	17	29		80911	cdid768
cdid1951	222.56	24	24	9782	15	15	24		81802	cdid1951
cdid3142	222.54	44	44	38367	16	16	37	Oxidation (M)	37347	cdid3142
cdid921	222.54	33	33	14811	19	19	33	Deamidation (NQ); Oxidation (M)	55766	cdid921
cdid1448	222.5	24	24	86647	15	15	42	Deamidation (NQ)	52467	cdid1448
cdid1487	222.49	26	26	68632	14	14	34		56354	cdid1487
cdid767	222.22	40	40	16807	16	15	25	Carbamidomethylation	35102	cdid767
cdid350	221.99	90	90	201220	11	11	81	Deamidation (NQ); Dehydration	10884	cdid350
cdid1807	221.81	53	53	20302	15	15	31	Carbamidomethylation	34368	cdid1807
cdid276	220.95	67	67	48145	12	12	33	Deamidation (NQ)	17341	cdid276
cdid856	220.78	29	29	9843.8	15	15	21	Carbamidomethylation; Acetylation (Protein N-term); Dehydration	57335	cdid856
cdid3251	220.76	91	91	132960	12	12	56	Acetylation (Protein N-term); Deamidation (NQ)	8455	cdid3251
cdid1500	219.77	23	23	10882	23	23	28		105619	cdid1500
cdid592	219.71	31	31	25540	15	15	24		62447	cdid592
cdid1344	219.68	23	23	5918.9	11	11	16	Carbamidomethylation; Deamidation (NQ); Oxidation (M)	54992	cdid1344
cdid1533	219.65	23	23	52748	13	13	28	Deamidation (NQ)	66926	cdid1533
cdid1505	219.12	24	24	5864	12	12	21	Deamidation (NQ)	58835	cdid1505
cdid1055	218.97	32	32	11961	17	17	29	Deamidation (NQ); Dehydration	67351	cdid1055
cdid2467	218.89	25	25	5782.3	17	14	31		77945	cdid2467
cdid1855	218.82	21	21	7339.4	24	23	39		130176	cdid1855
cdid641	218.45	14	14	6578.9	13	13	19		109017	cdid641
cdid293	216.45	58	58	43605	11	11	25	Deamidation (NQ); Oxidation (M)	14405	cdid293
cdid511	216.44	42	42	18973	12	12	25		36268	cdid511
cdid1024	216.18	38	38	17912	13	13	20		34700	cdid1024
cdid234	215.99	21	21	15333	13	13	28	Deamidation (NQ)	82296	cdid234
cdid676	215.61	38	38	17757	15	15	29		46986	cdid676
cdid1675	215.57	27	27	15805	16	16	27		55975	cdid1675
cdid144	215.42	65	65	32530	16	15	27		22771	cdid144
cdid652	215.35	42	42	8233.1	12	11	20		34165	cdid652
cdid1819	214.22	38	38	93705	10	10	44	Carbamidomethylation; Deamidation (NQ); Oxidation (M); Dehydration	35966	cdid1819
cdid1100	213.86	24	24	6408.4	18	18	21		86713	cdid1100
cdid773	213.64	52	52	23345	9	9	22		24352	cdid773
cdid241	212.97	19	19	9786.8	10	10	17		63933	cdid241
cdid2047	212.91	41	41	11640	15	15	25		34615	cdid2047
cdid1303	212.85	59	59	75904	15	14	50	Deamidation (NQ); Oxidation (M)	20390	cdid1303
cdid5	212.75	72	72	8966.5	11	10	20		15818	cdid5
cdid2288	212.74	40	40	10966	12	12	22	Carbamidomethylation; Deamidation (NQ)	32904	cdid2288
cdid1286	212.69	35	35	22064	18	18	38	Carbamidomethylation	53968	cdid1286
cdid2378	212.61	22	22	58251	12	12	31	Deamidation (NQ); Oxidation (M); Dehydration	50304	cdid2378
cdid1919	212.6	37	37	15328	13	13	22		38434	cdid1919
cdid598	212.35	24	24	15226	11	11	21		56661	cdid598
cdid1269	211.91	24	24	19935	11	11	18	Deamidation (NQ)	47486	cdid1269
cdid534	211.86	18	18	24683	8	8	31	Deamidation (NQ); Oxidation (M)	44044	cdid534
cdid235	211.82	18	18	5275.6	14	14	18	Deamidation (NQ); Oxidation (M)	85912	cdid235
cdid1493	211.69	35	35	31151	10	10	27	Deamidation (NQ); Oxidation (M); Dehydration	28359	cdid1493
cdid248	211.63	16	16	8545.1	22	22	27	Deamidation (NQ)	171603	cdid248
cdid892	211.32	22	22	10917	13	13	24		62386	cdid892
cdid1529	210.9	42	42	14053	13	13	18		36640	cdid1529
cdid787	210.88	30	30	25529	14	14	27		51839	cdid787
cdid1489	210.7	46	46	21342	14	14	24	Carbamidomethylation; Oxidation (M)	34397	cdid1489
cdid2768	210.15	27	27	13155	16	16	29		64976	cdid2768
cdid717	210.02	32	32	10784	11	11	15		45909	cdid717
cdid1850	209.64	35	35	14210	18	18	24		46257	cdid1850
cdid824	209.61	38	38	50926	15	15	40	Oxidation (M)	34180	cdid824
cdid2212	209.49	26	26	21166	11	11	18		47194	cdid2212
cdid281	209.35	41	41	43025	11	11	33	Oxidation (M)	23392	cdid281
cdid1947	209.21	17	17	7523.5	14	14	22	Deamidation (NQ); Oxidation (M)	92572	cdid1947
cdid1324	209.09	25	25	10736	12	12	19	Deamidation (NQ); Oxidation (M); Dehydration	55115	cdid1324
cdid634	208.97	29	29	19771	9	9	22		43146	cdid634
cdid2935	208.69	51	51	171580	11	11	42	Deamidation (NQ)	20908	cdid2935
cdid1480	208.64	47	47	21746	11	11	26	Deamidation (NQ)	28180	cdid1480
cdid2014	208.5	43	43	24618	15	15	30		25950	cdid2014
cdid2195	208.36	56	56	34200	11	11	27	Deamidation (NQ)	18196	cdid2195
cdid431	208.35	26	26	4392.6	18	18	23		88834	cdid431
cdid559	208.09	33	33	20545	12	12	25	Deamidation (NQ); Dehydration	36978	cdid559
cdid3526	207.91	58	58	25659	14	14	28	Deamidation (NQ); Oxidation (M); Dehydration	26637	cdid3526
cdid1768	207.8	22	22	9614.8	14	14	25	Oxidation (M)	76648	cdid1768
cdid2022	207.59	36	36	9319.2	18	18	27	Deamidation (NQ); Oxidation (M); Dehydration	60231	cdid2022
cdid1486	207.48	35	35	54096	11	11	27		39096	cdid1486
cdid2686	207.48	44	44	325810	10	10	50	Deamidation (NQ)	23207	cdid2686
cdid2069	207.36	44	44	21742	14	14	27	Carbamidomethylation	28274	cdid2069
cdid625	207.34	32	32	64423	14	14	34	Oxidation (M)	37538	cdid625
cdid1095	207.26	31	31	19509	17	17	29		49704	cdid1095
cdid1439	207.1	21	21	15912	17	17	33		94998	cdid1439
cdid755	207.08	31	31	15265	17	17	34		53854	cdid755
cdid3060	206.96	33	33	17624	10	10	21	Deamidation (NQ)	31551	cdid3060
cdid287	206.39	47	47	76394	17	17	37		28263	cdid287
cdid2253	206.2	55	55	48625	10	10	32	Deamidation (NQ)	18083	cdid2253
cdid3077	205.93	36	36	14407	15	15	28	Oxidation (M)	31152	cdid3077
cdid2194	205.88	57	57	131130	10	10	37	Dehydration	13302	cdid2194
cdid1006	205.67	42	42	13984	8	8	16	Deamidation (NQ)	25389	cdid1006
cdid2380	205.49	38	38	17983	11	11	22	Carbamidomethylation; Acetylation (Protein N-term)	29770	cdid2380
cdid1455	205.05	29	29	8801.3	11	11	20	Deamidation (NQ); Dehydration	42915	cdid1455
cdid590	205.04	35	35	32584	8	8	27	Carbamidomethylation; Deamidation (NQ); Oxidation (M); Dehydration	29047	cdid590
cdid1328	204.7	19	19	3110.5	20	20	23		125600	cdid1328
cdid664	204.63	34	34	18983	15	15	28	Deamidation (NQ)	44828	cdid664
cdid1736	204.56	28	28	10906	12	12	29		50057	cdid1736
cdid572	204.3	28	28	9539.9	12	12	16	Carbamidomethylation; Oxidation (M)	45726	cdid572
cdid1497	203.92	52	52	54624	19	19	32		34882	cdid1497
cdid2204	203.91	27	27	21732	10	10	21	Oxidation (M)	38922	cdid2204
cdid1539	203.91	30	30	9501.2	12	12	17	Acetylation (Protein N-term)	48967	cdid1539
cdid3096	203.71	26	26	32009	10	6	36	Oxidation (M)	51403	cdid3096
cdid1712	203.42	55	55	24928	13	13	35	Deamidation (NQ); Oxidation (M)	25319	cdid1712
cdid2892	203.15	43	43	25359	15	15	28	Oxidation (M)	40391	cdid2892
cdid2753	203.13	31	31	9447.4	13	13	19	Deamidation (NQ); Dehydration	53180	cdid2753
cdid253	203.1	30	30	20389	12	12	22	Oxidation (M)	37824	cdid253
cdid1356	203.08	38	38	24065	11	10	22	Deamidation (NQ)	31638	cdid1356
cdid3488	203.06	36	36	3543.6	9	9	11	Carbamidomethylation	32332	cdid3488
cdid2778	202.87	18	18	4244.6	13	13	18		83709	cdid2778
cdid3118	202.64	36	36	15803	13	13	24	Carbamidomethylation; Deamidation (NQ)	40400	cdid3118
cdid718	202.05	32	32	17986	12	12	24	Deamidation (NQ); Oxidation (M); Dehydration	38131	cdid718
cdid1109	202.03	38	38	17861	14	14	32	Oxidation (M)	42260	cdid1109
cdid3162	201.91	26	26	13975	12	11	30	Oxidation (M)	36266	cdid3162
cdid2062	201.76	21	21	5269.5	15	15	17	Deamidation (NQ); Dehydration	81372	cdid2062
cdid1155	201.73	34	34	16947	13	13	29	Oxidation (M)	46021	cdid1155
cdid2922	201.43	41	41	8108.6	14	14	23		36034	cdid2922
cdid2774	201.11	22	22	7389.3	12	12	18		60783	cdid2774
cdid2207	201.07	25	25	28661	10	10	31	Carbamidomethylation; Oxidation (M)	47927	cdid2207
cdid2671	200.49	27	27	1529.8	4	4	10		25617	cdid2671
cdid613	200.48	25	25	4681.7	17	17	22		81760	cdid613
cdid1859	200.22	20	20	41983	11	11	28	Acetylation (Protein N-term); Deamidation (NQ)	56419	cdid1859
cdid1559	200.2	39	39	17171	16	16	25	Deamidation (NQ); Oxidation (M)	49498	cdid1559
cdid2356	200.13	34	34	29836	11	11	25		29291	cdid2356
cdid363	199.93	32	32	15979	16	16	28		56450	cdid363
cdid3024	199.8	45	45	12168	13	13	20		33935	cdid3024
cdid532	199.8	25	25	6570.8	13	13	24	Carbamidomethylation; Oxidation (M)	67581	cdid532
cdid2794	199.79	30	30	4973.7	12	12	18	Acetylation (Protein N-term); Deamidation (NQ)	49953	cdid2794
cdid3360	199.73	33	33	5135.5	12	12	21		37979	cdid3360
cdid3330	199.71	25	25	18523	11	11	17	Oxidation (M)	41326	cdid3330
cdid296	199.69	51	51	37392	12	12	35	Carbamidomethylation	24208	cdid296
cdid3044	199.42	55	55	14986	12	12	23		22037	cdid3044
cdid2179	199.34	37	37	2182.5	10	10	12		41826	cdid2179
cdid1950	199.31	25	25	12807	11	11	19	Dehydration	37188	cdid1950
cdid671	198.96	39	39	9134.9	17	17	25	Carbamidomethylation	54007	cdid671
cdid1168	198.89	33	33	10690	11	11	24		42613	cdid1168
cdid2323	198.21	32	32	11623	9	9	22		34917	cdid2323
cdid1290	197.97	17	17	8661.3	13	13	25	Deamidation (NQ); Dehydration	84548	cdid1290
cdid2748	197.93	38	38	15984	12	12	22	Deamidation (NQ)	36204	cdid2748
cdid1551	197.63	34	34	18902	11	11	24	Oxidation (M)	39558	cdid1551
cdid1457	197.41	17	17	2399.4	8	8	10		66784	cdid1457
cdid1748	197.33	23	23	17379	15	15	24		52235	cdid1748
cdid2981	197.31	21	21	6949.4	16	14	22	Carbamidomethylation	84616	cdid2981
cdid2942	197.2	21	21	28708	10	10	27	Oxidation (M)	59767	cdid2942
cdid1871	197.16	34	34	13315	13	12	22		37495	cdid1871
cdid1340	197.08	27	27	2741.1	9	9	21	Deamidation (NQ)	39665	cdid1340
cdid1818	196.64	34	34	13511	10	10	14		34648	cdid1818
cdid907	196.38	31	31	11473	11	11	24	Deamidation (NQ)	40402	cdid907
cdid280	196.09	61	61	46989	11	11	25		11550	cdid280
cdid538	195.96	25	25	18802	11	11	20	Oxidation (M)	50907	cdid538
cdid583	195.72	24	24	8919.8	12	12	20		57878	cdid583
cdid930	195.59	39	39	34408	14	14	29		28956	cdid930
cdid1071	195.58	17	17	2633.3	20	20	28		128181	cdid1071
cdid3327	195.54	38	38	10394	13	13	23		32327	cdid3327
cdid2582	195.03	35	35	23237	9	4	41	Deamidation (NQ); Oxidation (M); Dehydration	29159	cdid2582
cdid1621	194.97	30	30	9820.4	7	7	15		29576	cdid1621
cdid2609	194.68	59	59	35243	10	10	30	Oxidation (M)	19905	cdid2609
cdid339	194.4	24	24	9672.1	12	12	17	Carbamidomethylation	47045	cdid339
cdid148	194.3	43	43	9623.6	12	12	23		30959	cdid148
cdid1294	194.19	22	22	20621	16	16	26		77093	cdid1294
cdid304	194.12	50	50	34316	12	12	28		14307	cdid304
cdid2983	194.01	28	28	7749.3	8	8	18	Carbamidomethylation; Oxidation (M)	36279	cdid2983
cdid481	193.37	25	25	15810	11	9	21	Oxidation (M)	48776	cdid481
cdid1206	193.3	16	16	1328.1	10	10	11		93848	cdid1206
cdid1139	193.18	37	37	32021	11	11	28		23527	cdid1139
cdid614	192.95	15	15	9817.3	10	9	17		79285	cdid614
cdid1190	192.94	36	36	6633.2	10	10	14		38453	cdid1190
cdid3051	192.86	32	32	5342	8	8	12		33495	cdid3051
cdid1186	192.66	44	44	46173	10	10	32	Oxidation (M)	22740	cdid1186
cdid637	192.57	29	29	7595.4	10	10	16	Carbamidomethylation; Acetylation (Protein N-term); Deamidation (NQ); Oxidation (M); Dehydration	38004	cdid637
cdid478	192.54	28	28	6429.1	12	12	19	Deamidation (NQ); Oxidation (M); Dehydration	45310	cdid478
cdid295	192.46	56	56	43787	9	9	31		12808	cdid295
cdid732	192.38	47	47	45816	9	9	26	Deamidation (NQ); Dehydration	19882	cdid732
cdid3039	192.33	24	24	10878	11	11	16		53524	cdid3039
cdid3091	192.22	28	28	4924.7	13	13	20	Dehydration	54036	cdid3091
cdid211	192.04	50	50	24223	9	9	23	Carbamidomethylation; Deamidation (NQ)	21431	cdid211
cdid2759	192.03	38	38	9272	15	15	19	Deamidation (NQ)	44449	cdid2759
cdid779	191.95	34	34	5591.1	12	12	22		36212	cdid779
cdid441	191.8	33	33	40438	13	13	33	Deamidation (NQ)	40320	cdid441
cdid1932	191.67	37	37	13574	12	12	27	Deamidation (NQ)	34814	cdid1932
cdid8	191.34	23	23	12339	9	9	16	Oxidation (M)	45844	cdid8
cdid2943	191.12	25	25	4615.4	9	9	12		50657	cdid2943
cdid989	190.75	24	24	5551.8	14	14	21		67826	cdid989
cdid438	190.64	33	33	7536.7	13	13	17		46091	cdid438
cdid2202	190.24	45	45	37621	10	10	29		23658	cdid2202
cdid3064	190.01	39	39	5999.5	7	7	16		20138	cdid3064
cdid3094	189.9	38	38	15215	9	9	18		27518	cdid3094
cdid3050	189.86	11	11	2485.7	8	8	12		111447	cdid3050
cdid2886	189.74	42	42	10207	10	10	21		28644	cdid2886
cdid3076	189.71	29	29	19387	9	9	18		32104	cdid3076
cdid1737	189.66	20	20	1363.4	11	11	16	Deamidation (NQ)	67173	cdid1737
cdid3030	189.58	25	25	11000	10	10	15		43297	cdid3030
cdid1695	189.53	24	24	9689.4	11	11	14		50536	cdid1695
cdid1343	189.51	47	47	5714.2	9	9	16		22699	cdid1343
cdid2143	189.2	35	35	16871	12	12	23	Carbamidomethylation	36303	cdid2143
cdid1317	189.03	31	31	1757.8	12	11	15		51702	cdid1317
cdid743	188.98	32	32	8822	9	9	16	Carbamidomethylation	34311	cdid743
cdid721	188.89	29	29	3218.3	9	8	15		39926	cdid721
cdid459	188.64	25	25	23102	11	11	21		45494	cdid459
cdid289	188.61	40	40	25022	7	7	21		15037	cdid289
cdid945	188.21	18	18	8217.2	21	21	24		117040	cdid945
cdid396	188.07	44	44	20992	11	11	24		30126	cdid396
cdid1729	187.9	28	28	7638.1	9	9	16		37883	cdid1729
cdid2840	187.8	30	30	12170	13	13	32		46452	cdid2840
cdid101	187.72	21	21	3379.8	8	8	10		50423	cdid101
cdid2745	187.29	23	23	9051.9	9	9	15		39035	cdid2745
cdid3169	187.28	24	24	12541	13	13	18		55128	cdid3169
cdid2016	187.25	28	28	20435	11	11	25	Deamidation (NQ); Dehydration	39585	cdid2016
cdid1157	187.11	27	27	7574.7	11	11	18	Oxidation (M)	41203	cdid1157
cdid1933	187.08	31	31	6052.6	9	9	13	Oxidation (M)	32099	cdid1933
cdid786	186.96	35	35	10685	11	11	21		34793	cdid786
cdid1496	186.85	29	29	125650	8	8	30	Deamidation (NQ); Oxidation (M)	23172	cdid1496
cdid1171	186.69	25	25	3139.4	9	9	15	Deamidation (NQ)	48447	cdid1171
cdid306	186.67	32	32	11622	14	14	24	Deamidation (NQ); Dehydration	35837	cdid306
cdid1598	186.65	19	19	5531	12	12	15		62272	cdid1598
cdid2376	186.64	39	39	32923	10	10	29	Oxidation (M)	24518	cdid2376
cdid1683	186.56	26	26	7056.1	6	6	10	Deamidation (NQ)	21406	cdid1683
cdid35	186.3	30	30	12920	11	11	19		38464	cdid35
cdid1466	186.24	26	26	10371	9	9	12		42026	cdid1466
cdid1128	186.13	25	25	10656	5	5	19	Deamidation (NQ); Oxidation (M)	27111	cdid1128
cdid748	185.91	22	22	12941	12	12	17		58027	cdid748
cdid498	185.85	56	56	4894.4	12	12	14	Dehydration	24300	cdid498
cdid2792	185.77	29	29	8681.4	11	11	15	Oxidation (M)	44012	cdid2792
cdid1058	185.75	9	9	1891	10	10	10		135821	cdid1058
cdid3008	185.66	25	25	14650	9	9	25	Carbamidomethylation; Deamidation (NQ); Dehydration	41815	cdid3008
cdid1272	185.55	21	21	5805.2	11	11	17		65339	cdid1272
cdid2923	185.49	25	25	4872	8	8	11	Dehydration	34033	cdid2923
cdid2904	185.38	38	38	23510	9	9	22		15685	cdid2904
cdid1089	185.09	34	34	15380	10	10	18		25551	cdid1089
cdid2311	185.03	24	24	34715	7	7	21		39354	cdid2311
cdid2056	184.86	31	31	32510	8	8	21	Deamidation (NQ)	27385	cdid2056
cdid3383	184.85	27	27	9978.9	11	11	19		45622	cdid3383
cdid2754	184.74	27	27	8740.7	13	13	20	Oxidation (M)	52997	cdid2754
cdid2584	184.63	33	33	14595	8	8	20	Oxidation (M); Dehydration	34216	cdid2584
cdid3125	184.5	37	37	11972	17	17	24		52200	cdid3125
cdid1767	184.48	14	14	76054	11	11	32	Deamidation (NQ); Dehydration	59696	cdid1767
cdid202	184.44	31	31	10941	7	7	22	Carbamidomethylation; Oxidation (M)	30754	cdid202
cdid1750	184.37	46	46	16477	11	11	30	Acetylation (Protein N-term); Deamidation (NQ); Oxidation (M); Dehydration	26700	cdid1750
cdid1110	184.2	29	29	5288.6	11	11	14		44246	cdid1110
cdid218	184.14	41	41	81009	7	7	30	Deamidation (NQ); Dehydration	20531	cdid218
cdid3043	183.93	49	49	25469	8	8	22	Acetylation (Protein N-term); Deamidation (NQ); Oxidation (M); Dehydration	19484	cdid3043
cdid1465	183.52	36	36	19685	11	11	28	Deamidation (NQ); Oxidation (M)	28863	cdid1465
cdid2842	183.31	22	22	9062.6	7	7	17		41198	cdid2842
cdid988	183.28	8	8	1920.6	10	10	18	Deamidation (NQ); Dehydration	163671	cdid988
cdid1440	183.11	16	16	10154	11	11	18		76192	cdid1440
cdid690	183	20	20	20970	8	8	20	Deamidation (NQ); Oxidation (M); Dehydration	47233	cdid690
cdid14	182.8	22	22	29048	8	8	19	Carbamidomethylation; Oxidation (M)	35755	cdid14
cdid754	182.71	34	34	10463	11	11	16	Deamidation (NQ); Oxidation (M)	40139	cdid754
cdid1434	182.63	46	46	42876	7	7	21	Oxidation (M)	15060	cdid1434
cdid611	182.43	28	28	2862.5	8	8	11		35869	cdid611
cdid3338	182.31	20	20	2510.9	9	9	11		48214	cdid3338
cdid2796	182.3	30	30	9575.3	11	11	16		35011	cdid2796
cdid448	182.25	18	18	6767.4	11	11	21	Acetylation (Protein N-term); Deamidation (NQ)	70016	cdid448
cdid631	182.13	35	35	14100	11	11	22	Deamidation (NQ)	34677	cdid631
cdid3190	182.11	59	59	33292	7	7	20	Oxidation (M)	9833	cdid3190
cdid1184	182.08	20	20	2952.6	8	8	12		52686	cdid1184
cdid617	181.86	22	22	7859.9	10	10	15		52371	cdid617
cdid1842	181.81	24	24	11496	14	14	23		52533	cdid1842
cdid449	181.76	22	22	10941	13	13	20	Acetylation (Protein N-term)	66272	cdid449
cdid1968	181.64	79	79	94990	7	7	45	Deamidation (NQ)	5944	cdid1968
cdid2024	181.13	20	20	2550	10	10	12		61002	cdid2024
cdid3124	181.13	19	19	7214.9	9	9	18		50337	cdid3124
cdid2315	181	10	10	2888.7	11	11	14		127690	cdid2315
cdid1287	180.98	22	22	8649.7	10	10	20	Deamidation (NQ); Oxidation (M); Dehydration	52714	cdid1287
cdid294	180.8	39	39	22366	10	9	22	Deamidation (NQ)	18914	cdid294
cdid1838	180.55	43	43	17491	10	10	26	Deamidation (NQ); Oxidation (M)	21330	cdid1838
cdid1482	180.45	28	28	13837	11	11	20		42191	cdid1482
cdid1961	180.37	32	32	5234	13	13	15		46088	cdid1961
cdid1992	179.72	52	52	20863	10	10	29	Oxidation (M)	15876	cdid1992
cdid2847	179.69	31	31	17553	17	17	28		50330	cdid2847
cdid842	179.58	17	17	12221	11	11	18		48631	cdid842
cdid2153	179.42	25	25	5161.4	8	8	13		43952	cdid2153
cdid1316	179.26	38	38	16215	10	10	30	Oxidation (M)	27655	cdid1316
cdid866	179.17	28	28	26119	10	10	26	Oxidation (M)	35043	cdid866
cdid681	179.04	24	24	3223.8	8	8	12		38384	cdid681
cdid968	178.76	30	30	4470.4	12	12	19	Deamidation (NQ)	56455	cdid968
cdid1140	178.56	54	54	37330	6	6	17		11024	cdid1140
cdid1532	178.07	24	24	37045	9	9	24	Oxidation (M)	37959	cdid1532
cdid2945	177.87	26	26	8351.4	9	9	15		44787	cdid2945
cdid1057	177.85	19	19	2139.7	14	13	17		83227	cdid1057
cdid1875	177.83	25	25	9408.3	13	13	16	Deamidation (NQ)	65211	cdid1875
cdid3779	177.74	27	27	5264.4	11	11	17	Dehydration	36068	cdid3779
cdid1540	177.64	26	26	3547.9	9	9	12	Deamidation (NQ)	37541	cdid1540
cdid3093	177.59	21	21	34732	5	5	12	Oxidation (M)	33552	cdid3093
cdid1454	177.58	46	46	19122	6	6	17	Deamidation (NQ); Dehydration	19929	cdid1454
cdid893	177.55	20	20	5751	7	7	9		51359	cdid893
cdid1035	177.48	13	13	2517.7	13	13	16		110064	cdid1035
cdid1959	177.47	29	29	4664.2	9	9	15		36157	cdid1959
cdid3001	177.38	21	21	41182	7	7	21		39032	cdid3001
cdid875	177.33	22	22	11408	6	5	15	Oxidation (M)	40484	cdid875
cdid2815	177.23	41	41	2909.1	8	8	10		24152	cdid2815
cdid204	177.18	29	29	11648	10	10	22	Deamidation (NQ)	49341	cdid204
cdid3755	177.04	27	27	8737.5	5	5	11		19550	cdid3755
cdid1225	177.01	29	29	17286	9	8	17	Deamidation (NQ); Oxidation (M)	33065	cdid1225
cdid2732	176.94	19	19	3649.3	9	9	15	Carbamidomethylation	61015	cdid2732
cdid772	176.85	26	26	6570.6	10	10	15		35576	cdid772
cdid1314	176.44	67	67	23816	10	10	29	Oxidation (M)	13907	cdid1314
cdid1200	176.25	43	43	26816	11	11	20	Oxidation (M)	26625	cdid1200
cdid1504	176.22	22	22	8656.6	7	7	14		32504	cdid1504
cdid3159	176.04	38	38	3846.9	9	9	13	Deamidation (NQ); Dehydration	29252	cdid3159
cdid1711	176.04	38	38	22703	7	7	20	Deamidation (NQ)	14480	cdid1711
cdid2744	176.01	32	32	5804.7	11	11	15		38695	cdid2744
cdid2764	175.85	36	36	3979.6	10	10	19		36594	cdid2764
cdid688	175.84	28	28	6982.3	8	8	11		25039	cdid688
cdid2151	175.57	13	13	3177	10	10	14		94895	cdid2151
cdid2893	175.43	27	27	14187	14	14	21		50732	cdid2893
cdid3021	175.38	27	27	11485	13	13	19		55743	cdid3021
cdid3210	175.25	39	39	7062.5	8	8	15		22835	cdid3210
cdid1705	174.86	30	30	12187	11	11	27	Deamidation (NQ); Oxidation (M); Dehydration	38231	cdid1705
cdid1577	174.71	30	30	29122	11	11	22		28813	cdid1577
cdid3114	174.54	38	38	6449.5	8	8	16		27163	cdid3114
cdid2906	174.5	31	31	18294	5	5	16	Deamidation (NQ)	17963	cdid2906
cdid1160	174.3	31	31	6832.2	11	11	19		34915	cdid1160
cdid1034	174.28	23	23	18211	10	10	19	Carbamidomethylation; Oxidation (M)	49783	cdid1034
cdid1211	174.23	26	26	9952.4	7	7	11	Carbamidomethylation; Deamidation (NQ)	32991	cdid1211
cdid301	174.13	24	24	10117	4	4	9	Deamidation (NQ)	23461	cdid301
cdid2829	173.93	48	48	40928	9	9	29		11580	cdid2829
cdid2167	173.92	22	22	5335.4	9	9	15		47116	cdid2167
cdid554	173.82	24	24	6821.4	10	10	15	Deamidation (NQ); Dehydration	45552	cdid554
cdid173	173.76	35	35	2040.5	13	13	15		44717	cdid173
cdid556	173.52	34	34	6394.3	12	12	15		36634	cdid556
cdid2743	173.48	18	18	6286.4	7	7	13	Oxidation (M)	39372	cdid2743
cdid514	173.44	22	22	2930.8	7	6	8		45758	cdid514
cdid2817	173.43	22	22	3620.5	8	8	11		41940	cdid2817
cdid733	173.34	40	40	19612	7	7	17		27666	cdid733
cdid268	173.27	21	21	40273	8	8	26	Acetylation (Protein N-term)	34062	cdid268
cdid3280	172.91	36	36	16737	8	8	14		21461	cdid3280
cdid1865	172.72	39	39	5008.9	8	8	17	Acetylation (Protein N-term)	26820	cdid1865
cdid2606	172.69	23	23	9384.3	14	14	22	Oxidation (M)	72497	cdid2606
cdid622	172.53	18	18	4068.9	8	8	9		52182	cdid622
cdid2351	172.41	23	23	7852.8	11	11	21	Deamidation (NQ); Oxidation (M)	61832	cdid2351
cdid567	172.34	28	28	122560	9	9	29	Deamidation (NQ); Oxidation (M)	36983	cdid567
cdid1761	172.29	35	35	3798.5	12	12	19		39345	cdid1761
cdid3375	172.23	19	19	3468.4	6	6	6		45198	cdid3375
cdid2843	172.07	22	22	5451.3	8	8	11		38672	cdid2843
cdid620	172.03	12	12	16964	10	10	19		84790	cdid620
cdid225	171.99	24	24	7867.1	6	6	14		32594	cdid225
cdid2284	171.97	26	26	3409.4	11	8	17		42854	cdid2284
cdid1758	171.88	24	24	8623.6	9	8	17		32661	cdid1758
cdid1692	171.8	20	20	11334	10	10	14		49343	cdid1692
cdid196	171.75	57	57	24876	9	9	17	Deamidation (NQ)	20002	cdid196
cdid1580	171.59	41	41	24410	10	10	36	Acetylation (Protein N-term); Deamidation (NQ)	17905	cdid1580
cdid1810	171.57	23	23	12523	5	5	8		20356	cdid1810
cdid3313	171.45	18	18	1614.7	5	5	9		37044	cdid3313
cdid3022	171.38	32	32	3757.2	10	10	13		38771	cdid3022
cdid2658	171.31	17	17	1717.2	7	7	10	Dehydration	55403	cdid2658
cdid756	171.31	13	13	3116.2	8	8	16		67446	cdid756
cdid1212	171.12	37	37	5080.3	14	14	22	Oxidation (M)	38141	cdid1212
cdid897	171.07	15	15	11757	5	5	13		36475	cdid897
cdid3085	170.86	27	27	5540.3	9	8	15		36567	cdid3085
cdid608	170.79	29	29	7521.2	10	10	17	Deamidation (NQ)	34763	cdid608
cdid1116	170.65	30	30	3741.9	10	10	11		37232	cdid1116
cdid3514	170.46	53	53	11501	10	10	16	Carbamidomethylation	22856	cdid3514
cdid1862	170.3	28	28	19132	9	9	23		35461	cdid1862
cdid1699	170.16	19	19	12438	7	7	18		39571	cdid1699
cdid2841	170.08	28	28	12091	8	8	17	Oxidation (M)	35289	cdid2841
cdid1575	170.08	23	23	12576	15	15	22	Oxidation (M); Dehydration	62008	cdid1575
cdid2150	170.06	20	20	8483.9	14	14	20		75627	cdid2150
cdid54	169.94	39	39	10869	8	8	16		26716	cdid54
cdid2475	169.79	24	24	88.906	8	2	26	Deamidation (NQ); Dehydration	43223	cdid2475
cdid1033	169.77	44	44	19501	12	12	21		30373	cdid1033
cdid1210	169.72	27	27	1689.5	8	8	9		36000	cdid1210
cdid1421	169.67	13	13	4583.9	8	8	14		71439	cdid1421
cdid2946	169.6	45	45	4269.3	10	10	13	Deamidation (NQ)	26226	cdid2946
cdid2209	169.48	12	12	11544	7	7	12		56130	cdid2209
cdid3315	169.48	21	21	6212.8	7	7	15	Deamidation (NQ)	35348	cdid3315
cdid2905	169.4	56	56	29602	9	9	25	Deamidation (NQ); Oxidation (M)	9175	cdid2905
cdid169	169.32	28	28	64851	9	9	28		33804	cdid169
cdid3385	169.32	88	88	11818	6	6	9		8002	cdid3385
cdid3202	169.31	24	24	7179	7	7	12	Acetylation (Protein N-term)	34634	cdid3202
cdid1690	169.1	34	34	3135.4	13	13	18		46003	cdid1690
cdid553	168.99	48	48	15892	8	8	15		16270	cdid553
cdid2948	168.88	40	40	107710	5	5	24	Deamidation (NQ)	7378	cdid2948
cdid1698	168.83	22	22	3177.5	6	6	10		43325	cdid1698
cdid195	168.75	47	47	24889	6	6	20	Carbamidomethylation	19006	cdid195
cdid2193	168.71	19	19	3198.5	7	7	11		49037	cdid2193
cdid1143	168.47	23	23	8423.5	12	12	20	Deamidation (NQ); Oxidation (M)	59132	cdid1143
cdid629	168.35	30	30	6398	10	9	13		38632	cdid629
cdid747	168.32	25	25	4704.4	7	7	10		37876	cdid747
cdid1689	168.18	18	18	6195.1	9	9	15		65954	cdid1689
cdid233	168.12	45	45	6249.7	6	6	8		16116	cdid233
cdid1220	168.07	22	22	6270.3	6	6	7		31848	cdid1220
cdid1542	167.78	17	17	5033.5	8	8	13		44951	cdid1542
cdid1986	167.57	21	21	4501.2	16	16	20	Carbamidomethylation	71819	cdid1986
cdid1296	167.54	30	30	12663	7	7	15	Acetylation (Protein N-term)	33650	cdid1296
cdid1135	167.51	14	14	1746	11	10	17		83223	cdid1135
cdid2055	167.51	31	31	13305	7	7	15		24351	cdid2055
cdid2855	167.45	22	22	3716.5	13	12	18		68598	cdid2855
cdid1558	167.43	17	17	2856.8	9	9	14		56809	cdid1558
cdid1179	167.34	34	34	3512.5	7	7	12	Oxidation (M)	27248	cdid1179
cdid3279	167.31	65	65	31470	8	7	16		11548	cdid3279
cdid1279	167	32	32	3653.6	10	10	17		28825	cdid1279
cdid2048	166.98	26	26	6248.3	11	11	17	Deamidation (NQ); Dehydration	50750	cdid2048
cdid1423	166.91	18	18	12718	5	5	16	Acetylation (Protein N-term)	36308	cdid1423
cdid2468	166.84	17	17	2944.9	8	5	14		46119	cdid2468
cdid2586	166.83	30	30	24327	12	11	36	Oxidation (M)	28368	cdid2586
cdid1337	166.71	37	37	1775.9	9	9	11	Oxidation (M)	33152	cdid1337
cdid2575	166.68	24	24	4319.6	6	6	7		32957	cdid2575
cdid525	166.4	16	16	22825	6	6	11		34349	cdid525
cdid460	166.14	30	30	12585	9	9	17	Deamidation (NQ); Dehydration	30751	cdid460
cdid1785	166.11	29	29	4658.8	8	8	10	Deamidation (NQ)	34812	cdid1785
cdid1267	166.08	14	14	3084.9	12	12	14		96411	cdid1267
cdid279	165.98	83	83	11603	11	10	16		9286	cdid279
cdid2597	165.97	17	17	6500.6	11	11	14		56437	cdid2597
cdid1159	165.87	29	29	4649.2	8	8	15		29911	cdid1159
cdid939	165.65	20	20	10919	5	5	14	Oxidation (M)	22846	cdid939
cdid1154	165.41	24	24	5539.3	8	8	12	Deamidation (NQ)	35783	cdid1154
cdid2746	165.32	19	19	5325.8	7	7	16		39988	cdid2746
cdid2203	165.3	41	41	13746	7	7	12	Deamidation (NQ)	15041	cdid2203
cdid286	165.26	57	57	41642	7	7	22	Deamidation (NQ); Oxidation (M)	14424	cdid286
cdid1176	165.26	30	30	1875.5	8	8	9		26265	cdid1176
cdid858	165.18	28	28	21812	11	11	26	Carbamidomethylation; Oxidation (M)	34167	cdid858
cdid1289	165.16	23	23	5843	14	14	19		61712	cdid1289
cdid3171	165.12	23	23	9202.7	10	9	20		42502	cdid3171
cdid290	165.07	39	39	21256	6	6	12		13256	cdid290
cdid1866	165.05	20	20	1182.9	8	8	13	Acetylation (Protein N-term)	54026	cdid1866
cdid440	165.01	18	18	1999.2	9	9	11	Deamidation (NQ)	54067	cdid440
cdid1553	165	21	21	7092.2	10	10	16		49618	cdid1553
cdid120	164.93	15	15	10713	6	6	15		43191	cdid120
cdid999	164.79	24	24	3883.8	6	6	12	Acetylation (Protein N-term)	33936	cdid999
cdid1513	164.52	36	36	9883.8	7	7	14		21989	cdid1513
cdid3187	164.5	21	21	3243.7	10	10	12		61686	cdid3187
cdid1832	164.5	38	38	6701.7	6	6	12	Deamidation (NQ)	17524	cdid1832
cdid1544	164.39	10	10	1954.9	13	13	16		129584	cdid1544
cdid2924	164.39	30	30	2557.1	6	6	7		25087	cdid2924
cdid1436	164.33	17	17	6660	8	8	15		48157	cdid1436
cdid555	164.32	29	29	13437	4	4	16	Oxidation (M)	21933	cdid555
cdid285	164.2	56	56	25859	8	8	17	Oxidation (M)	10639	cdid285
cdid2925	163.98	50	50	13366	8	8	18	Oxidation (M); Dehydration	18874	cdid2925
cdid1572	163.77	24	24	4686.8	7	7	11	Carbamidomethylation	32571	cdid1572
cdid1202	163.74	35	35	15179	10	10	21	Deamidation (NQ); Oxidation (M); Dehydration	34503	cdid1202
cdid3132	163.54	18	18	3589.7	8	7	10		52055	cdid3132
cdid1180	163.46	22	22	4433.5	7	7	15	Oxidation (M)	44928	cdid1180
cdid3139	163.3	17	17	4540.1	8	8	12		44877	cdid3139
cdid1165	163.02	21	21	4442.4	8	8	11		47206	cdid1165
cdid2913	163.02	24	24	16075	8	8	17		35710	cdid2913
cdid1352	162.98	45	45	3125.9	7	7	9	Oxidation (M)	12662	cdid1352
cdid3205	162.96	22	22	3600.3	7	7	13	Oxidation (M)	45640	cdid3205
cdid2797	162.83	30	30	18426	9	9	22		22454	cdid2797
cdid2225	162.57	23	23	8743.9	6	6	11	Carbamidomethylation; Deamidation (NQ)	36653	cdid2225
cdid1677	162.55	20	20	5269	9	9	18		39010	cdid1677
cdid655	162.53	30	30	7994.4	6	6	11		24784	cdid655
cdid740	162.35	41	41	7840.5	9	9	17		31877	cdid740
cdid1984	162.14	37	37	33724	5	5	22	Dehydration	16924	cdid1984
cdid1342	162	23	23	4718.3	10	10	11	Acetylation (Protein N-term)	48973	cdid1342
cdid1133	161.98	12	12	7108.5	6	6	13	Deamidation (NQ); Dehydration	60856	cdid1133
cdid1828	161.96	18	18	11177	8	8	17		39192	cdid1828
cdid3185	161.93	21	21	3746.5	8	8	12	Oxidation (M)	42490	cdid3185
cdid533	161.89	45	45	5586.1	9	9	11	Acetylation (Protein N-term)	24050	cdid533
cdid1297	161.81	13	13	6046.5	7	7	17	Deamidation (NQ)	64581	cdid1297
cdid1678	161.63	38	38	2160.3	10	10	11		28789	cdid1678
cdid1715	161.53	32	32	6877.8	7	7	15		25787	cdid1715
cdid27	161.33	25	25	8706.6	6	6	8	Carbamidomethylation	32942	cdid27
cdid1367	161.1	22	22	2068.6	12	12	14		65648	cdid1367
cdid839	161.06	25	25	1343.5	9	9	11		47239	cdid839
cdid2736	160.78	10	10	1215.4	6	6	8	Deamidation (NQ)	71023	cdid2736
cdid2648	160.62	24	24	3002.3	7	7	12	Dehydration	35488	cdid2648
cdid1697	160.48	19	19	16710	6	6	16	Oxidation (M)	33452	cdid1697
cdid684	160.41	44	44	21877	7	7	14	Oxidation (M)	12216	cdid684
cdid1147	160.09	27	27	6340	10	10	15	Oxidation (M)	38416	cdid1147
cdid1879	160.05	26	26	7524.7	8	8	10	Oxidation (M)	29766	cdid1879
cdid1536	159.92	13	13	20086	8	8	22	Acetylation (Protein N-term)	64615	cdid1536
cdid2146	159.82	22	22	8353.4	8	8	12		37110	cdid2146
cdid3095	159.6	26	26	3181.8	7	7	8		32142	cdid3095
cdid114	159.38	18	18	6451.5	9	8	18		49705	cdid114
cdid632	159.27	22	22	5242.6	8	8	10		45603	cdid632
cdid2314	159.17	43	43	8830.4	8	8	12		22670	cdid2314
cdid1447	158.91	34	34	58164	6	6	22	Oxidation (M)	20928	cdid1447
cdid2349	158.74	20	20	3637.4	9	9	15		55135	cdid2349
cdid2605	158.66	46	46	2118.5	9	9	15		20882	cdid2605
cdid1428	158.66	23	23	2417.8	10	10	12	Deamidation (NQ)	53921	cdid1428
cdid3421	158.51	54	54	21231	4	4	6		11215	cdid3421
cdid2911	158.44	20	20	8257.1	11	10	14		56092	cdid2911
cdid2318	158.34	16	16	9801.1	13	13	26	Deamidation (NQ)	76845	cdid2318
cdid2588	158.32	22	22	5006.5	10	10	11		53090	cdid2588
cdid1625	158.18	17	17	9754.8	7	7	15		35269	cdid1625
cdid2184	158.14	12	12	1755.5	9	9	16		89346	cdid2184
cdid917	158.13	21	21	11367	9	9	19	Deamidation (NQ)	36675	cdid917
cdid2061	158.1	30	30	4658	6	6	9		25171	cdid2061
cdid3170	157.98	31	31	4110	9	9	12		32776	cdid3170
cdid3106	157.85	31	31	4244.2	10	10	13	Carbamidomethylation	32245	cdid3106
cdid1446	157.76	25	25	29155	9	9	17	Oxidation (M)	24905	cdid1446
cdid2183	157.67	21	21	2410.3	10	10	11		56169	cdid2183
cdid2702	157.55	23	23	1268.8	9	6	12		42442	cdid2702
cdid1568	157.55	14	14	1681.5	8	8	12		67646	cdid1568
cdid1459	157.51	40	40	15860	8	8	16		19152	cdid1459
cdid1499	157.5	14	14	1428.7	7	7	7		72052	cdid1499
cdid1031	157.36	37	37	2971.9	9	9	15		26572	cdid1031
cdid2285	157.26	19	19	6491.4	6	6	10		37766	cdid2285
cdid3136	156.76	26	26	11087	8	8	14		28420	cdid3136
cdid812	156.73	34	34	4132.3	10	10	12		35967	cdid812
cdid596	156.67	22	22	2517.5	7	7	10		47781	cdid596
cdid904	156.64	29	29	3253.4	7	7	13		31084	cdid904
cdid3316	156.55	17	17	11684	6	6	11	Oxidation (M)	40273	cdid3316
cdid3067	156.48	38	38	5323.8	9	9	15		23526	cdid3067
cdid2309	156.33	26	26	4909.7	6	6	11		24272	cdid2309
cdid153	156.26	24	24	3526.3	8	8	16		44319	cdid153
cdid594	156.16	25	25	1898	9	9	11		46537	cdid594
cdid291	156.12	30	30	39142	6	6	16	Deamidation (NQ)	13136	cdid291
cdid659	155.73	28	28	11489	5	5	9	Oxidation (M)	24313	cdid659
cdid2921	155.56	51	51	57247	5	5	32	Oxidation (M)	11790	cdid2921
cdid1339	155.54	26	26	8235.1	10	10	15		38643	cdid1339
cdid2375	155.52	17	17	16636	10	10	16	Acetylation (Protein N-term)	63214	cdid2375
cdid175	155.51	19	19	10185	9	9	14	Deamidation (NQ)	56116	cdid175
cdid198	155.46	11	11	2799.5	5	4	12		51378	cdid198
cdid3133	155.41	41	41	21396	7	7	18		13421	cdid3133
cdid305	155.34	25	25	31531	5	5	28	Oxidation (M)	13901	cdid305
cdid796	155.04	47	47	22249	8	8	16	Oxidation (M)	10530	cdid796
cdid252	154.76	22	22	2112.9	9	9	10	Acetylation (Protein N-term); Dehydration	52688	cdid252
cdid1753	154.58	18	18	1463.7	6	6	8		55188	cdid1753
cdid2070	154.42	21	21	5610.7	7	7	9		31563	cdid2070
cdid1759	154.31	31	31	5615.1	10	10	12		31141	cdid1759
cdid480	154.23	9	9	358.52	7	3	12		46420	cdid480
cdid1056	154.21	27	27	4186.9	10	10	15		40379	cdid1056
cdid1010	154.13	27	27	1342.9	6	6	7		27934	cdid1010
cdid2280	153.88	14	14	2406.9	10	10	12		70459	cdid2280
cdid682	153.76	26	26	2181.3	5	5	7		29867	cdid682
cdid1124	153.68	21	21	842.12	7	7	9		47483	cdid1124
cdid1619	153.6	41	41	3606.3	8	8	10		23277	cdid1619
cdid3063	153.59	21	21	9998.4	6	6	14	Deamidation (NQ)	30992	cdid3063
cdid132	153.45	16	16	2803.8	8	8	10		48106	cdid132
cdid2604	153.35	26	26	1219.2	7	7	11		28112	cdid2604
cdid2908	153.31	27	27	889	7	7	11		36664	cdid2908
cdid1230	153.28	16	16	3834.9	8	8	11		58923	cdid1230
cdid3730	153.21	28	28	3538.9	4	4	9	Acetylation (Protein N-term)	13100	cdid3730
cdid1565	153.11	23	23	1696.4	7	7	8		37953	cdid1565
cdid548	153.07	27	27	2500	10	10	16	Deamidation (NQ)	38014	cdid548
cdid1706	152.98	22	22	3444.3	8	8	11	Acetylation (Protein N-term)	32831	cdid1706
cdid601	152.91	21	21	4563.6	6	6	7	Carbamidomethylation	39717	cdid601
cdid881	152.83	37	37	13454	8	8	21	Deamidation (NQ); Dehydration	23218	cdid881
cdid1676	152.83	33	33	2951.1	7	7	12		24824	cdid1676
cdid1102	152.8	30	30	26279	3	3	11	Carbamidomethylation	10511	cdid1102
cdid2277	152.76	34	34	4076.7	9	6	12		27417	cdid2277
cdid2666	152.67	19	19	484.35	8	5	11	Dehydration	43676	cdid2666
cdid94	152.52	14	14	4705.1	4	4	6	Oxidation (M)	32556	cdid94
cdid2793	152.37	29	29	1372.3	7	7	11		26740	cdid2793
cdid746	152.22	16	16	3421.3	4	4	7		31773	cdid746
cdid2775	152.01	21	21	7222	7	7	11		34771	cdid2775
cdid1377	152.01	16	16	5417	7	6	13	Dehydration	51465	cdid1377
cdid689	152.01	20	20	2842.5	8	8	11		43379	cdid689
cdid299	151.99	10	10	13705	6	6	10		48157	cdid299
cdid1503	151.99	41	41	4137.7	8	8	10		21403	cdid1503
cdid3735	151.97	38	38	5429.9	3	3	8	Oxidation (M)	11048	cdid3735
cdid2612	151.92	31	31	12401	9	9	19		29392	cdid2612
cdid338	151.87	32	32	49228	5	5	19	Deamidation (NQ)	17801	cdid338
cdid1931	151.79	31	31	10318	8	8	13		32194	cdid1931
cdid978	151.76	30	30	7953.4	8	8	11		26116	cdid978
cdid2900	151.76	30	30	3130.3	7	7	9		31591	cdid2900
cdid580	151.55	21	21	10751	7	7	9		40804	cdid580
cdid63	151.46	16	16	90.572	7	3	17	Oxidation (M)	51781	cdid63
cdid1654	151.42	14	14	4962.9	7	7	10		68768	cdid1654
cdid1445	151.41	15	15	1793.5	6	6	8		45997	cdid1445
cdid2805	151.03	27	27	2832.9	5	5	9		23033	cdid2805
cdid2639	151.02	22	22	10785	6	6	8	Oxidation (M)	34912	cdid2639
cdid3249	151	34	34	2380.2	3	3	9		6022	cdid3249
cdid3499	150.94	50	50	61727	4	4	22	Deamidation (NQ)	7757	cdid3499
cdid1266	150.88	30	30	8395.1	8	8	14	Oxidation (M)	33421	cdid1266
cdid2050	150.79	18	18	4506.7	6	6	12		41546	cdid2050
cdid2752	150.45	15	15	3780.4	7	7	10		43766	cdid2752
cdid2825	150.37	17	17	1585.6	7	7	12	Deamidation (NQ)	49711	cdid2825
cdid1120	150.36	16	16	2714.3	6	6	7		40185	cdid1120
cdid2600	150.08	15	15	1067.2	8	8	10		59376	cdid2600
cdid2141	150.05	30	30	6323.4	9	9	15	Acetylation (Protein N-term)	28978	cdid2141
cdid936	150.04	14	14	2509.4	8	8	14		71134	cdid936
cdid432	150	20	20	6737.5	7	7	10		39974	cdid432
cdid2693	149.66	16	16	1168.3	9	9	11		64601	cdid2693
cdid1245	149.63	29	29	2588	5	4	12		22310	cdid1245
cdid1537	149.41	18	18	14495	5	5	9		33627	cdid1537
cdid24	149.32	11	11	14925	9	9	16	Oxidation (M)	36262	cdid24
cdid1746	149.14	33	33	27324	5	5	14	Deamidation (NQ); Dehydration	16380	cdid1746
cdid665	149.11	43	43	18354	7	7	14	Deamidation (NQ)	14564	cdid665
cdid394	149.02	34	34	3208.2	8	8	9		23065	cdid394
cdid1790	149.01	27	27	35671	5	5	14	Oxidation (M)	19037	cdid1790
cdid1595	149	34	34	2528.7	8	8	9	Deamidation (NQ)	26672	cdid1595
cdid1134	148.98	16	16	5631.2	6	6	8		35194	cdid1134
cdid1112	148.94	23	23	1575.5	5	5	7	Carbamidomethylation	26169	cdid1112
cdid685	148.84	46	46	9136.2	5	5	11	Oxidation (M)	15677	cdid685
cdid2930	148.61	19	19	3627.5	7	7	7		42250	cdid2930
cdid624	148.3	21	21	5552.3	7	7	11		31638	cdid624
cdid850	148.24	14	14	1002.2	9	9	13	Deamidation (NQ)	93151	cdid850
cdid2610	148.23	19	19	4125.4	7	7	14		44193	cdid2610
cdid1301	148.14	37	37	6039	9	9	17		24002	cdid1301
cdid2969	148.03	31	31	5329.9	7	7	18		34082	cdid2969
cdid992	148.01	19	19	2413.3	6	6	7		37392	cdid992
cdid979	148.01	19	19	2646.5	7	7	8		37782	cdid979
cdid2853	148	28	28	3331.1	9	9	13		33852	cdid2853
cdid993	147.98	23	23	6696.5	8	7	12		39813	cdid993
cdid1700	147.93	22	22	1737.3	5	5	10		36401	cdid1700
cdid609	147.93	25	25	5051.1	5	5	9		27008	cdid609
cdid906	147.92	32	32	6233.8	5	5	9		21680	cdid906
cdid1717	147.78	24	24	9570.7	5	5	12		21546	cdid1717
cdid3345	147.62	26	26	3748.3	5	5	8		26992	cdid3345
cdid1304	147.55	23	23	8676.2	5	5	15	Deamidation (NQ); Oxidation (M)	25536	cdid1304
cdid2	147.46	48	48	9124.8	10	10	15		25288	cdid2
cdid1025	147.23	13	13	4163.4	4	4	7		30907	cdid1025
cdid616	146.97	18	18	3310.1	11	11	13		40704	cdid616
cdid845	146.95	19	19	3673.5	7	7	10		47125	cdid845
cdid243	146.89	29	29	5893.3	7	7	15		25852	cdid243
cdid3517	146.82	21	21	2388.5	8	8	14		43844	cdid3517
cdid1755	146.72	79	79	61180	5	5	23	Oxidation (M)	5827	cdid1755
cdid813	146.69	38	38	3029.5	7	7	10		22312	cdid813
cdid3463	146.67	31	31	7294.9	6	6	13		23728	cdid3463
cdid2681	146.41	26	26	3253.2	5	5	11		25900	cdid2681
cdid3009	146.14	6	6	410.53	5	5	8	Deamidation (NQ)	100029	cdid3009
cdid444	146.03	30	30	2398.7	6	6	10		21002	cdid444
cdid1464	146	41	41	12273	5	5	13		9272	cdid1464
cdid447	145.97	42	42	3641.7	6	6	14		18366	cdid447
cdid1774	145.88	13	13	11066	5	5	9		34226	cdid1774
cdid3056	145.68	30	30	3737.8	4	4	6		13658	cdid3056
cdid2682	145.56	24	24	2595.9	5	5	9		29689	cdid2682
cdid1371	145.46	23	23	3482.2	8	7	15	Deamidation (NQ); Dehydration	28563	cdid1371
cdid2742	145.36	37	37	3529.9	9	9	11		30574	cdid2742
cdid1153	145.29	47	47	6684	7	7	15		18891	cdid1153
cdid2251	145.24	23	23	4196	6	6	7		31625	cdid2251
cdid2830	145.23	86	86	18218	8	8	19		6700	cdid2830
cdid1209	144.91	31	31	3212.4	9	9	14		33864	cdid1209
cdid454	144.9	18	18	2711.2	7	7	11		49878	cdid454
cdid283	144.89	54	54	19085	6	6	18	Acetylation (Protein N-term)	11323	cdid283
cdid2776	144.62	14	14	843.18	9	9	12		61657	cdid2776
cdid1929	144.55	13	13	543.34	7	7	8		64400	cdid1929
cdid3381	144.5	19	19	1522.4	7	7	10		49429	cdid3381
cdid537	144.47	20	20	5249.2	7	7	12		28135	cdid537
cdid1709	144.38	27	27	8193.6	7	7	14	Deamidation (NQ)	27971	cdid1709
cdid2737	144.32	28	28	4063.6	10	10	13		41726	cdid2737
cdid1995	144.24	22	22	8395.5	7	7	11		27566	cdid1995
cdid1606	144.17	21	21	1753.5	6	6	9		27997	cdid1606
cdid1541	144.12	34	34	4153.5	7	7	13		17687	cdid1541
cdid1956	144.1	25	25	11443	6	6	15		24966	cdid1956
cdid2152	144.1	31	31	5025.4	8	8	10		25606	cdid2152
cdid1507	143.96	29	29	2878.3	6	6	11		25398	cdid1507
cdid352	143.91	8	8	68248	4	4	15	Deamidation (NQ)	43040	cdid352
cdid1821	143.84	19	19	2641.9	7	7	10	Carbamidomethylation	34957	cdid1821
cdid3195	143.82	26	26	2951.7	9	9	11	Deamidation (NQ)	37846	cdid3195
cdid2990	143.81	13	13	3177.2	6	6	7		61247	cdid2990
cdid3137	143.76	26	26	5126.6	7	7	10		28067	cdid3137
cdid7	143.71	12	12	1382.2	6	6	9		64274	cdid7
cdid2684	143.61	40	40	40634	4	4	10		13662	cdid2684
cdid2994	143.56	32	32	626.79	5	5	6		18053	cdid2994
cdid1204	143.41	50	50	2630.9	7	7	8	Carbamidomethylation	14259	cdid1204
cdid250	143.31	21	21	5563.5	5	5	6		23462	cdid250
cdid1708	143.17	17	17	72390	5	5	18		31718	cdid1708
cdid2949	143.04	10	10	1484.1	7	7	10		74818	cdid2949
cdid903	143	17	17	3691	9	9	15	Deamidation (NQ); Dehydration	53937	cdid903
cdid565	142.97	31	31	12918	4	4	12	Deamidation (NQ); Dehydration	15919	cdid565
cdid78	142.8	36	36	5145.9	4	4	8		16921	cdid78
cdid1839	142.68	18	18	2194.8	8	8	12	Deamidation (NQ); Dehydration	56987	cdid1839
cdid2882	142.57	16	16	1637.7	3	3	3		22926	cdid2882
cdid2232	142.34	49	49	6266.4	5	5	10		14463	cdid2232
cdid1751	142.31	14	14	2125.5	6	6	8		46186	cdid1751
cdid771	142.21	25	25	3144.7	7	7	8		32464	cdid771
cdid865	141.96	27	27	18425	6	6	18		25255	cdid865
cdid2627	141.93	22	22	1109.4	7	7	8		39460	cdid2627
cdid1126	141.87	35	35	2959.7	6	6	9		21018	cdid1126
cdid365	141.85	13	13	11345	4	4	14	Deamidation (NQ)	34845	cdid365
cdid627	141.85	14	14	4040.4	8	8	10	Deamidation (NQ)	43346	cdid627
cdid851	141.82	23	23	8496.6	5	5	10		32902	cdid851
cdid1452	141.78	22	22	2631.1	11	11	13		52742	cdid1452
cdid272	141.65	19	19	2447.4	6	5	9		34260	cdid272
cdid3695	141.61	53	53	7969.5	10	10	14		18439	cdid3695
cdid2192	141.57	11	11	39895	4	4	19	Deamidation (NQ)	46490	cdid2192
cdid3230	141.52	18	18	3629.1	8	8	9		33492	cdid3230
cdid3726	141.51	14	14	6060.1	6	6	7		42403	cdid3726
cdid1023	141.49	34	34	79660	3	3	16	Deamidation (NQ); Dehydration	8760	cdid1023
cdid1181	141.22	21	21	4010.3	6	6	9		27820	cdid1181
cdid3145	140.96	26	26	3447	6	6	8		26008	cdid3145
cdid2210	140.92	16	16	16370	5	5	15		29812	cdid2210
cdid472	140.86	21	21	1305.6	8	8	10		41856	cdid472
cdid1847	140.8	26	26	3768.1	5	5	7		24723	cdid1847
cdid2608	140.7	18	18	2168.7	5	5	8		35909	cdid2608
cdid366	140.43	21	21	1231.3	5	5	6		37350	cdid366
cdid2735	140.37	27	27	2911.4	9	9	10		35977	cdid2735
cdid1333	140.32	30	30	4647.5	6	6	11		25480	cdid1333
cdid3217	140.31	22	22	1158.2	6	6	7		30505	cdid3217
cdid943	140.29	12	12	1259	5	5	6		58181	cdid943
cdid2916	140.28	22	22	1134.1	9	9	11		52748	cdid2916
cdid1001	140.03	15	15	1471.8	8	8	12		64932	cdid1001
cdid3812	139.96	31	31	21080	4	4	10	Oxidation (M)	15574	cdid3812
cdid2630	139.96	23	23	2275.7	6	6	8		35583	cdid2630
cdid3796	139.85	64	64	8422.4	4	4	18		8946	cdid3796
cdid2456	139.81	14	14	1180.4	6	6	8		52613	cdid2456
cdid1635	139.77	18	18	968.49	4	4	5		27353	cdid1635
cdid1771	139.76	21	21	748.86	3	3	4		22972	cdid1771
cdid2791	139.59	21	21	1280.3	7	7	8		44545	cdid2791
cdid2811	139.24	13	13	2776.7	4	4	6		35015	cdid2811
cdid1563	139.12	29	29	4559.7	4	4	8	Oxidation (M)	16028	cdid1563
cdid1880	139.1	43	43	16328	5	5	9		11116	cdid1880
cdid194	139	14	14	2988.3	7	7	8		56584	cdid194
cdid823	138.94	22	22	1473.4	5	5	8	Dehydration	27149	cdid823
cdid745	138.93	26	26	1094.3	7	7	8		27769	cdid745
cdid2313	138.91	18	18	3399.1	4	4	7		34312	cdid2313
cdid3782	138.56	20	20	3000.3	4	4	5		25688	cdid3782
cdid3092	138.32	12	12	2865	5	5	8	Acetylation (Protein N-term)	34263	cdid3092
cdid789	138.28	12	12	1910.5	4	4	5		31151	cdid789
cdid694	138.22	30	30	753.72	7	7	8		23616	cdid694
cdid344	138.09	20	20	1921.3	6	6	8		38346	cdid344
cdid2767	137.91	19	19	3884.7	6	6	8		40770	cdid2767
cdid2073	137.69	36	36	2711.9	7	7	11		22014	cdid2073
cdid3057	137.12	16	16	1786.3	6	6	7		48903	cdid3057
cdid571	137	44	44	11369	8	8	13	Oxidation (M); Dehydration	14232	cdid571
cdid918	136.94	17	17	8569.5	7	7	10	Deamidation (NQ)	40647	cdid918
cdid2641	136.89	22	22	2819.2	9	9	14		46837	cdid2641
cdid2206	136.89	30	30	13448	4	4	11	Carbamidomethylation; Oxidation (M)	16367	cdid2206
cdid1239	136.84	28	28	7371.4	5	5	13		22731	cdid1239
cdid3501	136.81	36	36	4336.2	7	7	8		21076	cdid3501
cdid791	136.61	34	34	14567	3	3	8	Oxidation (M)	13001	cdid791
cdid1744	136.37	29	29	3823.9	8	8	10		26437	cdid1744
cdid699	136.34	14	14	21900	7	7	19	Deamidation (NQ); Dehydration	53829	cdid699
cdid816	136.33	38	38	10176	9	9	18		27969	cdid816
cdid600	136.23	20	20	3863	5	5	9	Deamidation (NQ)	27942	cdid600
cdid2598	136.16	18	18	2509.4	5	5	8		31417	cdid2598
cdid1713	136.14	22	22	318.24	4	4	6		17551	cdid1713
cdid1701	136.11	15	15	1477	4	4	4	Deamidation (NQ)	34322	cdid1701
cdid540	136	30	30	2281.2	7	7	11		27365	cdid540
cdid1113	135.95	21	21	1373.9	8	8	11		43905	cdid1113
cdid1237	135.34	19	19	1552.7	10	10	14		51372	cdid1237
cdid2643	135.16	19	19	1949	5	5	10		35339	cdid2643
cdid2850	135.13	19	19	718.15	5	5	8		28379	cdid2850
cdid2740	135.12	15	15	911.16	4	3	5		34234	cdid2740
cdid2687	135.07	24	24	18994	5	5	11		20537	cdid2687
cdid3034	135.02	5	5	868.87	4	4	4		118679	cdid3034
cdid1315	135.02	23	23	782.22	2	2	3		19507	cdid1315
cdid1322	134.98	20	20	4523.1	8	8	16		44788	cdid1322
cdid297	134.9	54	54	23883	5	5	18		6925	cdid297
cdid3758	134.89	45	45	2922.6	5	5	8		11303	cdid3758
cdid32	134.87	21	21	1263.4	9	8	10		53929	cdid32
cdid471	134.7	24	24	1344.4	5	5	10		23390	cdid471
cdid716	134.7	16	16	3441.4	10	10	15		63588	cdid716
cdid1720	134.56	16	16	1826.6	4	4	7		27750	cdid1720
cdid2120	134.32	25	25	2234.6	4	4	6	Deamidation (NQ); Dehydration	17454	cdid2120
cdid1579	134.06	30	30	4075.8	7	7	12	Deamidation (NQ)	25320	cdid1579
cdid3349	134.04	24	24	5817.9	6	6	10		25565	cdid3349
cdid1636	133.98	10	10	333.77	5	5	7		52893	cdid1636
cdid3016	133.71	18	18	4405.1	4	4	10	Deamidation (NQ)	24892	cdid3016
cdid3738	133.68	16	16	480.72	5	5	6		46675	cdid3738
cdid1562	133.68	17	17	3590.4	7	7	11		35519	cdid1562
cdid2637	133.67	10	10	6005.8	4	4	6		41040	cdid2637
cdid656	133.65	17	17	1250.4	9	9	13		65353	cdid656
cdid1175	133.41	21	21	2463.9	7	7	10		29835	cdid1175
cdid1427	133.26	23	23	1240.6	4	4	4		30458	cdid1427
cdid83	133.22	13	13	1456.1	5	5	7		43096	cdid83
cdid549	133.03	31	31	2175.1	9	9	9		34493	cdid549
cdid341	133.02	22	22	802.1	7	7	9	Deamidation (NQ)	36843	cdid341
cdid719	132.89	25	25	1939	7	7	11		32361	cdid719
cdid2046	132.72	26	26	5958.2	4	4	6		21956	cdid2046
cdid1686	132.65	16	16	2789.7	7	7	14		35529	cdid1686
cdid3207	132.6	19	19	2973.2	6	6	8	Oxidation (M)	34308	cdid3207
cdid1313	132.28	18	18	2712.9	4	4	4	Acetylation (Protein N-term)	28614	cdid1313
cdid3237	132.23	21	21	2909.2	4	4	9	Oxidation (M)	27666	cdid3237
cdid125	132.11	46	46	1154.5	6	6	10		16835	cdid125
cdid3728	132.08	17	17	2644.5	6	6	9		37516	cdid3728
cdid1357	132.01	16	16	1574.7	4	4	5		33732	cdid1357
cdid1170	131.99	25	25	1806	6	6	7	Deamidation (NQ)	32313	cdid1170
cdid1327	131.94	21	21	4858.9	6	6	6		31407	cdid1327
cdid1754	131.62	29	29	3182.9	6	6	9		22680	cdid1754
cdid3144	131.57	12	12	998.58	8	8	10		83314	cdid3144
cdid1152	131.56	14	14	691.3	5	5	7	Deamidation (NQ)	60908	cdid1152
cdid3173	131.43	19	19	2871.1	9	9	13	Acetylation (Protein N-term)	45884	cdid3173
cdid1805	131.34	15	15	5507.4	4	4	5		41237	cdid1805
cdid3068	131.26	19	19	2037.3	5	5	11		34544	cdid3068
cdid1348	131.25	13	13	2134.1	4	4	5	Deamidation (NQ)	40029	cdid1348
cdid1007	131.23	40	40	3872.8	6	6	12	Deamidation (NQ)	18489	cdid1007
cdid901	131.21	14	14	2260.6	4	4	9		41689	cdid901
cdid3146	131.18	55	55	5464.6	7	7	10		14220	cdid3146
cdid1651	131	12	12	591.78	7	7	11		61647	cdid1651
cdid898	130.92	26	26	1516.7	6	6	7		28117	cdid898
cdid2250	130.84	20	20	3110.2	5	5	7		30548	cdid2250
cdid127	130.62	10	10	1737.2	6	6	6		64114	cdid127
cdid1096	130.54	16	16	1559.2	8	8	12		44837	cdid1096
cdid1418	130.37	11	11	1410.4	4	4	4		46286	cdid1418
cdid166	130.32	58	58	7431.1	4	4	9	Oxidation (M)	9879	cdid166
cdid1201	130.29	24	24	6249.3	4	4	12	Deamidation (NQ); Oxidation (M)	17273	cdid1201
cdid693	130.05	33	33	2740.6	8	8	8		24725	cdid693
cdid377	129.97	19	19	5900	5	5	7		27458	cdid377
cdid1146	129.94	28	28	1225.7	4	4	4		18396	cdid1146
cdid1376	129.91	12	12	5444.3	5	5	10		40856	cdid1376
cdid1232	129.76	19	19	1011.2	5	5	7		32830	cdid1232
cdid1958	129.67	17	17	618.76	6	6	10		41152	cdid1958
cdid1027	129.66	33	33	6084.9	4	4	8		16886	cdid1027
cdid2276	129.56	17	17	4158.7	6	6	9		35748	cdid2276
cdid337	129.49	35	35	24617	5	5	9	Oxidation (M)	16386	cdid337
cdid1302	129.4	16	16	5330.1	4	4	9		36473	cdid1302
cdid2053	129.38	28	28	2589.5	7	7	12		25572	cdid2053
cdid751	129.38	10	10	2774.8	5	5	9		48074	cdid751
cdid1967	129.31	15	15	1007.1	3	3	4	Carbamidomethylation	30163	cdid1967
cdid1335	129.1	8	8	1246	5	5	7		78051	cdid1335
cdid3002	129.02	12	12	3217.5	4	4	7		29633	cdid3002
cdid710	128.95	25	25	797.61	6	6	8		27738	cdid710
cdid1169	128.7	11	11	774.4	7	7	9		70660	cdid1169
cdid1722	128.61	11	11	4299.5	6	6	8		68131	cdid1722
cdid452	128.55	27	27	14404	4	4	7		16328	cdid452
cdid461	128.51	24	24	3428.6	7	7	14		20446	cdid461
cdid2957	128.49	18	18	1406.5	5	5	7		36202	cdid2957
cdid827	128.48	9	9	928.56	8	8	9		98680	cdid827
cdid3026	128.47	7	7	405.56	3	3	3		54301	cdid3026
cdid402	128.47	7	7	405.56	3	3	3		54301	cdid402
cdid2487	128.47	7	7	405.56	3	3	3		54301	cdid2487
cdid389	128.47	7	7	405.56	3	3	3		54301	cdid389
cdid1904	128.47	7	7	405.56	3	3	3		54301	cdid1904
cdid2371	128.47	7	7	405.56	3	3	3		54301	cdid2371
cdid2383	128.47	7	7	405.56	3	3	3		54301	cdid2383
cdid1028	128.47	7	7	405.56	3	3	3		54301	cdid1028
cdid3552	128.34	43	43	25326	9	9	23		13604	cdid3552
cdid3457	128.33	23	23	5495.4	5	5	13	Acetylation (Protein N-term)	22647	cdid3457
cdid3183	128.27	16	16	1222.3	5	5	5		34545	cdid3183
cdid1735	128.18	22	22	1344.6	5	5	6		38906	cdid1735
cdid353	128.18	30	30	10415	8	8	9	Carbamidomethylation	26401	cdid353
cdid1936	127.93	7	7	3933.8	4	4	7		37984	cdid1936
cdid288	127.7	35	35	9037	4	4	10		15537	cdid288
cdid2296	127.62	31	31	4130.3	7	7	12	Carbamidomethylation; Deamidation (NQ)	23488	cdid2296
cdid142	127.6	30	30	3240.4	5	5	17		19341	cdid142
cdid1556	127.58	20	20	2116.7	7	7	9		37513	cdid1556
cdid3617	127.45	19	19	2525.8	8	8	15		36376	cdid3617
cdid3601	127.36	11	11	569.98	4	4	5		53329	cdid3601
cdid1873	127.3	37	37	1915.4	6	6	9		18728	cdid1873
cdid110	127.24	27	27	3907.4	5	5	9		27169	cdid110
cdid1341	127.15	26	26	898.91	6	6	8		28193	cdid1341
cdid2875	127.11	16	16	1252	5	5	8		37589	cdid2875
cdid1656	127.04	22	22	1266.7	5	4	6		25908	cdid1656
cdid986	126.95	26	26	5179.8	3	3	10		9147	cdid986
cdid3038	126.91	19	19	4520.3	7	7	10		38140	cdid3038
cdid1834	126.71	12	12	5649.4	4	4	8		43160	cdid1834
cdid3733	126.64	35	35	1707.5	8	8	9		25549	cdid3733
cdid227	126.62	10	10	1535	7	7	8		90194	cdid227
cdid1196	126.48	14	14	2559	4	4	4		25599	cdid1196
cdid1757	126.44	13	13	2846.8	4	4	7		38323	cdid1757
cdid2635	126.43	14	14	3882.2	7	7	11		54197	cdid2635
cdid1101	126.29	15	15	1314.4	4	4	7		35719	cdid1101
cdid2756	126.26	19	19	4091.3	7	7	11		35785	cdid2756
cdid3116	126.23	23	23	2310.7	6	6	9		26968	cdid3116
cdid529	126.19	15	15	2752.9	7	7	10		53160	cdid529
cdid3111	126.11	23	23	1900.6	6	6	7		30230	cdid3111
cdid778	126.02	12	12	1380.5	8	8	11		78852	cdid778
cdid880	125.86	16	16	1164.3	6	6	8		48325	cdid880
cdid3040	125.75	14	14	441.56	3	3	6		34174	cdid3040
cdid1526	125.68	22	22	3147.8	7	7	7		33163	cdid1526
cdid1468	125.33	25	25	1405.9	5	5	5		22269	cdid1468
cdid802	125.32	10	10	784.35	3	3	5		43980	cdid802
cdid2997	125.27	14	14	807.81	6	6	8		56044	cdid2997
cdid2142	125.25	14	14	1454.6	5	5	7		31338	cdid2142
cdid3135	125.17	42	42	16734	4	4	11	Acetylation (Protein N-term)	11507	cdid3135
cdid2647	125.08	23	23	1588.6	4	4	4		22097	cdid2647
cdid675	124.87	26	26	1221.4	5	5	6		25413	cdid675
cdid1644	124.86	19	19	4551	6	6	8		41175	cdid1644
cdid1833	124.65	15	15	947.08	6	6	10		43594	cdid1833
cdid1009	124.5	7	7	1138	5	5	5		67772	cdid1009
cdid2816	124.42	40	40	1418.9	5	5	6		14996	cdid2816
cdid1550	124.36	35	35	2115.1	8	8	11	Deamidation (NQ); Dehydration	24398	cdid1550
cdid171	124.14	19	19	795.54	5	5	6		35749	cdid171
cdid1783	124.04	16	16	2754.1	5	5	11	Oxidation (M)	30685	cdid1783
cdid2190	123.91	14	14	9189.1	4	4	13	Acetylation (Protein N-term); Oxidation (M)	35531	cdid2190
cdid3292	123.74	17	17	817.31	5	5	5		33386	cdid3292
cdid2917	123.53	13	13	2912.2	6	6	8		55510	cdid2917
cdid3337	123.52	26	26	9691	5	5	10		17205	cdid3337
cdid1622	123.4	11	11	1660.4	7	7	14		60864	cdid1622
cdid3801	123.31	19	19	1729.8	6	6	8		27970	cdid3801
cdid2169	123.3	25	25	5935.4	3	3	6		14572	cdid2169
cdid3616	123.28	23	23	3639.7	2	2	6		15155	cdid3616
cdid2292	123.27	14	14	1600.2	3	3	6		38486	cdid2292
cdid2988	123.22	8	8	1573.2	5	5	8	Acetylation (Protein N-term)	73279	cdid2988
cdid1019	122.81	16	16	1918.6	4	4	5		27562	cdid1019
cdid311	122.71	12	12	1263.1	3	3	6		34575	cdid311
cdid2896	122.67	12	12	8403.4	4	4	6		37320	cdid2896
cdid3069	122.5	9	9	17855	4	4	17		45072	cdid3069
cdid1721	122.48	15	15	4199.5	7	7	9	Acetylation (Protein N-term)	48124	cdid1721
cdid1229	122.33	10	10	33902	5	5	7		40955	cdid1229
cdid2926	122.23	23	23	3254.1	9	9	15	Deamidation (NQ); Dehydration	43713	cdid2926
cdid628	122.19	17	17	1316.6	6	6	6		43893	cdid628
cdid2656	122.06	11	11	953.84	4	4	5		45303	cdid2656
cdid1939	121.85	9	9	607.7	5	5	7		67786	cdid1939
cdid2989	121.69	12	12	2973	5	5	8	Deamidation (NQ)	43222	cdid2989
cdid1005	121.63	24	24	2323.5	9	9	10		30632	cdid1005
cdid847	121.49	15	15	4843.4	3	3	6		26286	cdid847
cdid1963	121.48	36	36	5448.5	6	6	9		18075	cdid1963
cdid3458	121.38	8	8	1656.3	4	4	6		39705	cdid3458
cdid833	121.15	14	14	2661.1	7	7	8		42637	cdid833
cdid3109	121.03	19	19	2519.5	8	8	12		43371	cdid3109
cdid1723	120.89	14	14	1205.3	6	6	7		55894	cdid1723
cdid2872	120.86	28	28	2347.4	7	7	9		30573	cdid2872
cdid1501	120.71	34	34	6462.3	6	6	10		16106	cdid1501
cdid2749	120.64	16	16	3886.3	5	5	8		37229	cdid2749
cdid2751	120.36	16	16	2363.2	7	7	7		43906	cdid2751
cdid597	120.28	16	16	3196.7	6	6	10		36876	cdid597
cdid1490	120.23	20	20	3956.6	5	5	11		27882	cdid1490
cdid2860	120.22	9	9	409.11	4	4	4		53682	cdid2860
cdid878	120.22	25	25	2202.4	4	4	7		18139	cdid878
cdid626	120.13	15	15	807.43	6	6	9		40036	cdid626
cdid1	120.1	24	24	6189.3	5	5	9		18495	cdid1
cdid1103	120.09	26	26	2444.6	3	3	5		15261	cdid1103
cdid149	119.66	20	20	24445	5	5	11		15240	cdid149
cdid1531	119.55	15	15	9186.7	3	3	7		27417	cdid1531
cdid1429	119.51	65	65	12281	4	4	10	Oxidation (M)	8862	cdid1429
cdid1944	119.46	41	41	976.79	4	4	4		10427	cdid1944
cdid2975	119.3	36	36	1661.9	3	3	3		10863	cdid2975
cdid569	119.29	12	12	7354.6	5	5	19	Acetylation (Protein N-term)	44682	cdid569
cdid182	119.27	11	11	389.17	4	4	4		55940	cdid182
cdid2248	119.26	13	13	0	3	3	5		33392	cdid2248
cdid3203	119.22	14	14	1693.1	4	4	6		37945	cdid3203
cdid1123	119.19	25	25	4558.7	6	6	10		30106	cdid1123
cdid536	119.03	23	23	5395	5	5	5		24979	cdid536
cdid1674	118.64	19	19	1328	5	5	6		32390	cdid1674
cdid1029	118.55	14	14	889.3	5	5	9		33587	cdid1029
cdid2307	118.54	54	54	13214	8	8	12		15007	cdid2307
cdid1193	118.11	24	24	1921.9	5	5	5		21864	cdid1193
cdid375	117.83	7	7	1062.5	6	6	9		93508	cdid375
cdid423	117.76	34	34	1125.1	4	4	6		14763	cdid423
cdid3513	117.73	10	10	1189.5	4	4	7		47062	cdid3513
cdid3078	117.44	39	39	2286.8	5	4	9		17005	cdid3078
cdid3783	117.44	14	14	1467.6	4	4	5	Deamidation (NQ); Dehydration	30902	cdid3783
cdid798	117.32	10	10	1075.2	4	4	6		43737	cdid798
cdid1632	117.21	15	15	908.92	3	3	3		18459	cdid1632
cdid1620	117.19	11	11	139.3	5	5	8		60605	cdid1620
cdid1814	117.12	22	22	620.72	5	5	5		27051	cdid1814
cdid369	116.98	33	33	3481.3	5	5	6		15166	cdid369
cdid1617	116.87	11	11	677.63	6	6	7		62296	cdid1617
cdid3401	116.86	26	26	2257.2	2	2	3		12832	cdid3401
cdid1564	116.77	39	39	4114.4	6	6	10		13452	cdid1564
cdid584	116.66	45	45	7141.1	4	4	6		9685	cdid584
cdid1571	116.66	28	28	2933.6	7	7	10		25349	cdid1571
cdid700	116.63	15	15	1622.8	5	5	6		32773	cdid700
cdid433	116.53	15	15	2816.1	5	5	7		38110	cdid433
cdid3257	116.42	29	29	8764.4	4	4	10	Oxidation (M)	15751	cdid3257
cdid1195	116.41	37	37	765.84	4	4	6		13275	cdid1195
cdid2707	116.33	12	12	1212.4	4	4	6		31605	cdid2707
cdid2626	116.29	13	13	350.57	4	3	7		33666	cdid2626
cdid623	116.16	20	20	1310.4	6	6	8		36854	cdid623
cdid3161	115.92	20	20	711.27	8	8	8		45414	cdid3161
cdid1050	115.85	10	10	617.03	3	2	4		37945	cdid1050
cdid2897	115.63	19	19	152.62	4	4	7		23054	cdid2897
cdid1980	115.33	37	37	12027	5	5	14		12546	cdid1980
cdid2705	115.32	17	17	2755.5	5	5	6		30309	cdid2705
cdid1216	115.21	14	14	1831.5	6	6	8		47314	cdid1216
cdid2239	115.2	14	14	2979	4	4	4		27760	cdid2239
cdid1985	115.02	12	12	892.31	4	4	5		41350	cdid1985
cdid2221	114.73	13	13	896.7	5	5	6		41430	cdid2221
cdid2831	114.7	68	68	10141	9	9	10	Deamidation (NQ); Dehydration	8498	cdid2831
cdid1724	114.7	27	27	4029.1	5	5	6		23171	cdid1724
cdid3074	114.69	27	27	2207.3	5	5	10		22168	cdid3074
cdid2668	114.67	17	17	2040	2	2	7	Oxidation (M)	19804	cdid2668
cdid3131	114.48	11	11	2977.6	4	4	7		37025	cdid3131
cdid434	114.44	13	13	707.35	5	5	5		37982	cdid434
cdid313	114.44	15	15	825.51	4	4	4		31596	cdid313
cdid765	114.41	12	12	6529.4	5	5	9		54020	cdid765
cdid3276	114.11	13	13	1174.1	4	4	4		50578	cdid3276
cdid3780	114.05	21	21	2973.9	3	3	3		17289	cdid3780
cdid2587	114.01	7	7	1587.2	3	3	3		49444	cdid2587
cdid2607	113.9	34	34	5978.8	7	7	9		20201	cdid2607
cdid2188	113.77	7	7	507.61	6	6	7		88490	cdid2188
cdid1681	113.7	12	12	1052.3	4	4	4	Deamidation (NQ)	33567	cdid1681
cdid1387	113.57	12	12	829.4	3	3	4		38833	cdid1387
cdid1498	113.34	15	15	2700	4	4	4		32409	cdid1498
cdid1144	113.29	11	11	0	3	3	3		28921	cdid1144
cdid838	113.27	12	12	386.22	3	3	4		39251	cdid838
cdid424	113.21	20	20	1761	6	6	7		40772	cdid424
cdid674	113.15	19	19	925.1	6	6	7		39637	cdid674
cdid2633	112.93	15	15	940.53	4	4	7		31630	cdid2633
cdid3598	112.9	20	20	2548.4	3	3	3	Acetylation (Protein N-term)	16499	cdid3598
cdid2310	112.74	18	18	1750.9	6	6	8		28900	cdid2310
cdid2734	112.73	12	12	600.73	4	4	4		40313	cdid2734
cdid71	112.66	15	15	1779.7	5	5	6	Deamidation (NQ)	37494	cdid71
cdid342	112.64	19	19	910.45	5	5	6		38054	cdid342
cdid3505	112.62	20	20	21164	3	3	7		13235	cdid3505
cdid834	112.53	10	10	2201.3	4	4	4		53907	cdid834
cdid531	112.46	15	15	1409.6	8	8	10		67817	cdid531
cdid2075	112.44	36	36	1343.9	3	3	5		10991	cdid2075
cdid985	112.4	14	14	502.89	5	5	6		37108	cdid985
cdid647	112.39	16	16	767.92	4	4	6		35064	cdid647
cdid2469	112.29	13	13	827.39	5	3	7	Oxidation (M)	48637	cdid2469
cdid3041	112.23	14	14	2451.9	3	3	7	Deamidation (NQ)	31165	cdid3041
cdid2780	112.14	7	7	339.27	4	4	5		76254	cdid2780
cdid3158	112.09	19	19	1319.6	4	4	6		27155	cdid3158
cdid2473	111.83	10	10		4	0	13		42628	cdid2473
cdid3134	111.76	23	23	14043	4	4	5		15215	cdid3134
cdid1574	111.74	28	28	1945.5	4	4	5		17953	cdid1574
cdid3175	111.69	24	24	12347	4	4	11		19149	cdid3175
cdid1870	111.67	24	24	2427.7	3	3	5		15663	cdid1870
cdid1977	111.65	7	7	23097	5	5	13	Oxidation (M)	56262	cdid1977
cdid3089	111.54	8	8	3314.4	3	3	8	Deamidation (NQ)	34559	cdid3089
cdid2347	111.54	17	17	409.66	6	6	7		45351	cdid2347
cdid3745	111.27	13	13	1090.4	4	4	8	Oxidation (M)	37203	cdid3745
cdid2226	111.09	23	23	2324	5	5	5		27900	cdid2226
cdid2760	111.07	16	16	1484.9	4	4	5		32420	cdid2760
cdid3708	111.07	32	32	67880	3	3	18	Oxidation (M)	12635	cdid3708
cdid172	111.07	12	12	5573	4	4	5		40413	cdid172
cdid256	110.86	21	21	1192.6	4	4	6		23392	cdid256
cdid520	110.83	13	13	689.21	4	4	6		37583	cdid520
cdid3493	110.75	23	23	264.85	7	7	7		37206	cdid3493
cdid1331	110.73	22	22	373.58	4	4	6		25398	cdid1331
cdid109	110.72	18	18	0	3	3	5		22219	cdid109
cdid860	110.51	12	12	4883	4	4	9	Acetylation (Protein N-term)	34762	cdid860
cdid2343	110.49	9	9	2030	3	3	5		42944	cdid2343
cdid1910	110.43	14	14	1262.2	7	7	7		51066	cdid1910
cdid462	110.43	16	16	761.62	3	3	3		28328	cdid462
cdid3061	110.4	25	25	355.9	7	6	10		24703	cdid3061
cdid3157	110.32	12	12	719.63	2	2	2		26622	cdid3157
cdid340	110.22	14	14	1048.9	4	4	7		38398	cdid340
cdid2279	110.21	11	11	2530.1	4	4	6	Deamidation (NQ)	43402	cdid2279
cdid2199	110.17	13	13	2973.6	3	3	3		35389	cdid2199
cdid255	110.14	11	11	3810.1	6	6	6		47116	cdid255
cdid335	109.95	9	9	1499.8	3	3	5		39750	cdid335
cdid1739	109.84	17	17	1544.2	4	4	4		32568	cdid1739
cdid3293	109.71	12	12	397.94	4	4	4		41696	cdid3293
cdid464	109.64	22	22	10059	3	3	4		15407	cdid464
cdid1422	109.49	25	25	2955.5	3	3	3		14198	cdid1422
cdid874	109.26	9	9	162.92	2	2	2		44171	cdid874
cdid400	109.22	18	18	983.84	6	6	6		31946	cdid400
cdid1727	109.07	8	8	3873.5	4	4	5		56178	cdid1727
cdid3528	108.84	18	18	545.88	5	5	8		29601	cdid3528
cdid2713	108.83	14	14	863.87	4	4	4		43817	cdid2713
cdid1249	108.74	18	18	910.09	6	6	6		31460	cdid1249
cdid2629	108.58	19	19	1927	4	4	7		26379	cdid2629
cdid1425	108.57	32	32	15280	1	1	7		8165	cdid1425
cdid990	108.51	19	19	1766	4	4	5		23702	cdid990
cdid573	108.5	15	15	1556.3	5	5	6		38511	cdid573
cdid2197	108.42	6	6	3620.8	3	3	13	Acetylation (Protein N-term)	60418	cdid2197
cdid1453	108.42	10	10	2615.5	3	3	4		37307	cdid1453
cdid1741	108.3	9	9	2058.2	4	4	6		49522	cdid1741
cdid3462	108.22	16	16	574.16	4	4	6		21080	cdid3462
cdid1841	108.15	18	18	576.48	6	6	8		46943	cdid1841
cdid1590	107.99	12	12	963.68	2	2	3	Deamidation (NQ)	29339	cdid1590
cdid1130	107.96	16	16	279.04	3	3	3		21025	cdid1130
cdid896	107.82	8	8	5061	2	2	7		33081	cdid896
cdid3007	107.79	38	38	8764.5	4	4	7	Deamidation (NQ)	13476	cdid3007
cdid219	107.67	24	24	738.7	6	6	6		29997	cdid219
cdid836	107.65	15	15	1319.6	7	7	7		54062	cdid836
cdid2823	107.54	6	6	3351.2	2	2	2		42986	cdid2823
cdid3188	107.49	16	16	1542.6	4	4	4		35269	cdid3188
cdid2766	107.48	26	26	2454.9	5	5	5		21379	cdid2766
cdid1685	106.91	8	8	2193.8	4	4	6		58377	cdid1685
cdid1320	106.74	15	15	1305.1	3	3	5		24083	cdid1320
cdid3366	106.71	14	14	254.97	2	2	2		26244	cdid3366
cdid2741	106.62	12	12	1866.7	5	5	7		39957	cdid2741
cdid2015	106.56	19	19	8643.5	7	7	9		26364	cdid2015
cdid2589	106.41	26	26	964.13	5	5	6		19103	cdid2589
cdid564	106.39	19	19	6845.4	3	3	6	Acetylation (Protein N-term)	16582	cdid564
cdid1920	106.34	19	19	588.95	5	5	6		30981	cdid1920
cdid163	106.32	44	44	1452.6	4	4	6		11131	cdid163
cdid2344	106.09	24	24	5172.2	3	3	4		16344	cdid2344
cdid263	106	18	18	0	4	4	6		29204	cdid263
cdid1300	105.84	15	15	605.14	3	3	6	Acetylation (Protein N-term)	24798	cdid1300
cdid2181	105.55	48	48	1094.3	3	3	3		8029	cdid2181
cdid1408	105.51	11	11	154.84	3	3	4		39538	cdid1408
cdid730	105.49	7	7	5703.1	4	4	7		29944	cdid730
cdid1478	105.46	12	12	241.66	4	4	4		41204	cdid1478
cdid2890	105.26	15	15	126.65	4	4	5		33674	cdid2890
cdid2762	105.15	6	6	180.94	2	2	2		41673	cdid2762
cdid1332	105.08	46	46	5838.3	3	3	7	Deamidation (NQ)	7766	cdid1332
cdid316	105.01	18	18	987.14	4	4	5		27399	cdid316
cdid336	104.94	11	11	1095.7	3	3	5		29330	cdid336
cdid2160	104.67	6	6	0	1	1	1		33898	cdid2160
cdid1710	104.66	11	11	0	2	2	3		28984	cdid1710
cdid1773	104.6	13	13	6679.7	5	5	10	Deamidation (NQ); Oxidation (M); Dehydration	33963	cdid1773
cdid2171	104.47	16	16	414.32	4	4	7		29191	cdid2171
cdid790	104.38	6	6	151.77	2	2	3		43693	cdid790
cdid744	104.28	31	31	1162.7	4	4	6	Oxidation (M)	17136	cdid744
cdid2059	104.17	16	16	6842.2	3	3	7		21197	cdid2059
cdid1970	103.98	20	20	1305.6	5	5	6		23913	cdid1970
cdid310	103.81	13	13	412.73	5	5	5		39464	cdid310
cdid1016	103.59	10	10	3109.2	2	2	3		35512	cdid1016
cdid2861	103.58	7	7	378.19	2	2	3		35794	cdid2861
cdid1203	103.57	11	11	565.77	2	2	3		27299	cdid1203
cdid2649	103.46	7	7	125.31	2	2	2		46959	cdid2649
cdid13	103.44	12	12	3997	2	2	3		26216	cdid13
cdid2685	103.41	24	24	1721.8	3	3	5	Deamidation (NQ); Oxidation (M)	21763	cdid2685
cdid2701	103.32	21	21	2206.1	4	4	9		20771	cdid2701
cdid769	103.26	34	34	6202.3	5	5	10	Oxidation (M)	17373	cdid769
cdid1138	103.25	9	9	693.35	4	4	5		48489	cdid1138
cdid863	103.2	15	15	277.46	4	4	6		35463	cdid863
cdid3066	103.02	14	14	5076	4	4	10	Deamidation (NQ); Oxidation (M); Dehydration	29647	cdid3066
cdid1965	102.96	14	14	1697.6	4	4	6		33556	cdid1965
cdid2365	102.85	3	3	138.4	1	1	2		73221	cdid2365
cdid164	102.65	20	20	1148.3	2	2	2		14359	cdid164
cdid136	102.62	11	11	1718	3	3	6		32520	cdid136
cdid651	102.5	12	12	779.83	5	5	5		48102	cdid651
cdid3347	102.47	11	11	286.9	3	3	3		28921	cdid3347
cdid3037	102.41	16	16	935.06	4	4	7		27279	cdid3037
cdid981	102.32	12	12	803.35	5	5	7		48063	cdid981
cdid857	102.29	19	19	3512.3	5	5	9		17376	cdid857
cdid3534	102.13	21	21	1798.6	3	3	4		26366	cdid3534
cdid852	101.95	14	14	2884.4	4	4	6		28345	cdid852
cdid2341	101.95	21	21	1806.6	2	2	4		13470	cdid2341
cdid2231	101.94	17	17	2151.7	5	5	6		41130	cdid2231
cdid1822	101.82	41	41	2260.2	2	2	6	Deamidation (NQ); Dehydration	8387	cdid1822
cdid345	101.81	11	11	528.46	2	2	2		21853	cdid345
cdid1725	101.78	14	14	2981.1	4	4	7		29697	cdid1725
cdid1616	101.78	6	6	850.39	5	5	6		74667	cdid1616
cdid427	101.7	15	15	1073.5	3	3	4		26392	cdid427
cdid2714	101.6	9	9	409.11	5	5	5		63678	cdid2714
cdid1107	101.47	7	7	545.82	4	4	4		70016	cdid1107
cdid2287	101.45	10	10	1007	3	3	3		36375	cdid2287
cdid524	101.34	11	11	1151.3	4	4	4		55062	cdid524
cdid1983	101.34	42	42	2520.3	3	3	5		11395	cdid1983
cdid1602	101.28	14	14	1006.3	4	4	8	Carbamidomethylation	36391	cdid1602
cdid2999	101.13	10	10	685.62	4	4	5		47138	cdid2999
cdid1718	100.99	12	12	7515.4	4	4	4		39204	cdid1718
cdid254	100.95	10	10	536.12	5	5	6		52369	cdid254
cdid3508	100.89	19	19	1676.1	4	4	7		18874	cdid3508
cdid3015	100.86	14	14	1268.4	4	4	6		33028	cdid3015
cdid2940	100.73	18	18	166.92	3	3	3		22097	cdid2940
cdid724	100.73	25	25	4010.4	5	5	8		26274	cdid724
cdid1747	100.7	13	13	320.52	3	3	4		33800	cdid1747
cdid2135	100.67	9	9	4805	2	2	2		28845	cdid2135
cdid259	100.58	26	26	1416	3	3	4		19124	cdid259
cdid1960	100.58	52	52	918.54	5	5	9		10455	cdid1960
cdid1299	100.31	21	21	3428	5	5	7	Deamidation (NQ)	26024	cdid1299
cdid3005	100.3	15	15	4922.6	6	6	9	Deamidation (NQ)	38080	cdid3005
cdid776	100.29	4	4	370.27	2	2	3		82672	cdid776
cdid2958	100.25	6	6	435.63	5	5	5		102871	cdid2958
cdid3321	100.23	16	16	447.94	3	3	4		24050	cdid3321
cdid1104	100.2	24	24	7737.2	5	5	12		21143	cdid1104
cdid1094	100.15	11	11	2484.1	3	3	4		33262	cdid1094
cdid691	100.07	11	11	1905.6	3	3	4		26620	cdid691
cdid2998	100.06	22	22	932	7	7	8	Carbamidomethylation	43991	cdid2998
cdid1265	99.97	16	16	0	4	4	4		29112	cdid1265
cdid1329	99.62	10	10	340.92	3	3	5		40541	cdid1329
cdid1793	99.59	30	30	4015.6	5	5	5		17052	cdid1793
cdid1187	99.54	24	24	719.09	3	3	3		14975	cdid1187
cdid2617	99.33	14	14	983.37	4	4	4		37131	cdid2617
cdid264	99.22	7	7	165.96	3	3	3		55464	cdid264
cdid3113	99.21	12	12	1051.4	6	6	7		63302	cdid3113
cdid347	99.08	12	12	886.25	4	4	6		37929	cdid347
cdid557	99.04	16	16	457.4	4	4	5		31124	cdid557
cdid1355	98.99	22	22	1454.5	4	4	4		20885	cdid1355
cdid1935	98.92	15	15	729.86	5	5	8		36174	cdid1935
cdid1470	98.89	12	12	7897.3	3	3	4		24427	cdid1470
cdid1837	98.85	13	13	510.72	3	3	4		31733	cdid1837
cdid3090	98.66	14	14	3421.1	5	5	5		38644	cdid3090
cdid3180	98.65	18	18	681.23	4	4	4		25634	cdid3180
cdid1688	98.58	11	11	1629.8	4	4	8		36327	cdid1688
cdid51	98.54	12	12	250.01	4	4	5		40136	cdid51
cdid1851	98.52	14	14	462.07	3	3	5		25768	cdid1851
cdid2616	98.47	40	40	1212.6	6	6	7		12837	cdid2616
cdid3186	98.31	5	5	2060.2	2	2	5		54757	cdid3186
cdid3083	98.28	12	12	1471	4	4	8		32025	cdid3083
cdid3391	98.23	11	11	564.26	4	4	5		40083	cdid3391
cdid3599	97.99	28	28	2949.3	4	4	6		16663	cdid3599
cdid1263	97.93	35	35	1544.2	2	2	4		9331	cdid1263
cdid2466	97.93	17	17	1832	2	2	2		20190	cdid2466
cdid1077	97.88	10	10	399.01	3	3	3		33903	cdid1077
cdid650	97.84	11	11	7590.8	3	3	4		26555	cdid650
cdid826	97.72	19	19	580.24	3	3	3		17749	cdid826
cdid2901	97.59	6	6	940.62	3	3	5		49227	cdid2901
cdid3424	97.52	42	42	6053.8	3	3	9		7195	cdid3424
cdid2652	97.49	19	19	661.8	4	4	4		27205	cdid2652
cdid406	97.36	18	18	869.91	5	5	5	Dehydration	34805	cdid406
cdid1914	97.33	8	8	322	5	5	8		74418	cdid1914
cdid33	97.29	11	11	1281.7	3	3	5	Acetylation (Protein N-term)	36131	cdid33
cdid987	97.23	19	19	197.82	4	4	4		28690	cdid987
cdid1353	97.23	15	15	6336.4	2	2	5		14990	cdid1353
cdid2350	97.19	8	8	4337.6	2	2	6	Deamidation (NQ); Oxidation (M)	34269	cdid2350
cdid3152	97	13	13	533.67	3	3	3		34010	cdid3152
cdid3088	96.86	10	10	2367.9	3	3	4		31327	cdid3088
cdid9	96.86	7	7	359.36	3	3	4		58260	cdid9
cdid1827	96.63	9	9	429.27	4	4	6		51080	cdid1827
cdid3017	96.45	29	29	6476.6	3	3	8		10088	cdid3017
cdid633	96.29	6	6	1255.1	3	3	3		67387	cdid633
cdid2869	96.1	18	18	6061.4	3	3	4		16955	cdid2869
cdid85	96.02	13	13	929.11	3	3	3		26273	cdid85
cdid2951	96	15	15	629.08	4	4	6		25169	cdid2951
cdid379	95.99	18	18	928.14	4	4	7		24432	cdid379
cdid542	95.97	11	11	1031.2	4	4	6		37974	cdid542
cdid239	95.74	5	5	402.99	3	3	4		58282	cdid239
cdid1817	95.6	10	10	364.81	4	4	4		50137	cdid1817
cdid2640	95.47	18	18	1301.4	4	4	7		25964	cdid2640
cdid1826	95.29	23	23	2009.9	5	5	5		23938	cdid1826
cdid356	94.89	10	10	1104	3	3	4	Dehydration	46554	cdid356
cdid2802	94.86	21	21	1384.4	3	3	6		22328	cdid2802
cdid1549	94.71	26	26	2575.8	3	3	5		16143	cdid1549
cdid2144	94.66	15	15	912.42	3	3	5		22934	cdid2144
cdid1661	94.57	12	12	381.11	4	4	5		49570	cdid1661
cdid1528	94.52	12	12	1115.5	4	4	4		35640	cdid1528
cdid612	94.51	11	11	489.93	8	8	8		78363	cdid612
cdid3491	94.49	28	28	10417	3	3	6		7244	cdid3491
cdid123	94.29	9	9	1057.3	5	3	6		52965	cdid123
cdid82	94.26	13	13	6026.7	4	4	8		29955	cdid82
cdid610	94.24	4	4	2570.2	2	2	4		32148	cdid610
cdid723	94.23	6	6	1641.3	3	3	5		54697	cdid723
cdid2282	94.21	33	33	1004.8	2	2	3		10934	cdid2282
cdid902	94.13	24	24	8013.8	2	2	6		9221	cdid902
cdid2761	93.97	14	14	961.17	5	5	7		40722	cdid2761
cdid2242	93.91	8	8	350.66	3	3	3		47430	cdid2242
cdid1226	93.89	12	12	2562.3	3	3	6	Acetylation (Protein N-term)	29628	cdid1226
cdid2887	93.67	14	14	0	3	3	3		38615	cdid2887
cdid761	93.67	16	16	544.98	5	5	6	Acetylation (Protein N-term)	35395	cdid761
cdid1627	93.6	8	8	246.15	2	2	4		37906	cdid1627
cdid2140	93.57	13	13	2778.9	4	4	4		33405	cdid2140
cdid799	93.54	10	10	161.16	4	4	4		46503	cdid799
cdid2220	93.53	7	7	361.43	3	3	4		58967	cdid2220
cdid426	93.47	13	13	357.16	4	4	5		32610	cdid426
cdid2777	93.28	24	24	3136.1	4	4	5		17534	cdid2777
cdid1945	93.22	7	7	460.06	3	3	3		56093	cdid1945
cdid251	93.21	11	11	763.75	3	3	4		30023	cdid251
cdid3561	93.16	9	9	189.25	2	2	3	Acetylation (Protein N-term)	33699	cdid3561
cdid3012	93.14	17	17	880.6	4	4	5	Acetylation (Protein N-term)	27486	cdid3012
cdid2868	92.94	28	28	1189.9	3	3	3		15596	cdid2868
cdid1122	92.88	14	14	1033	2	2	4		20600	cdid1122
cdid679	92.83	7	7	771.37	3	3	3		49652	cdid679
cdid2995	92.81	9	9	551.87	3	3	4		50535	cdid2995
cdid2233	92.73	18	18	8127.6	2	2	4		15502	cdid2233
cdid1205	92.72	5	5	161.59	2	2	2		54861	cdid1205
cdid757	92.5	8	8	1092.4	3	3	4		36627	cdid757
cdid2029	92.45	6	6	1411	2	2	4		19577	cdid2029
cdid2967	92.44	17	17	3003.7	6	6	9	Carbamidomethylation	39723	cdid2967
cdid1415	92.39	5	5	583.91	3	3	3	Acetylation (Protein N-term)	62255	cdid1415
cdid346	92.24	25	25	1085.3	5	5	6		22082	cdid346
cdid3059	92.22	11	11	2026.6	4	4	6	Acetylation (Protein N-term)	38462	cdid3059
cdid657	92.19	6	6	683.96	3	3	3		57004	cdid657
cdid1631	92.14	6	6	550.55	3	3	4		57189	cdid1631
cdid1854	92.02	14	14	808.16	4	4	8	Oxidation (M)	21345	cdid1854
cdid602	91.93	17	17	5131.1	4	4	7		17728	cdid602
cdid2731	91.91	6	6	150.98	3	3	5		40056	cdid2731
cdid364	91.9	9	9	178.05	3	3	4		45029	cdid364
cdid1022	91.66	11	11	4958.3	3	3	5		42793	cdid1022
cdid653	91.58	6	6	112.72	2	2	3		41324	cdid653
cdid1506	91.57	7	7	0	3	3	4		56123	cdid1506
cdid2821	91.54	10	10	362.24	2	2	2		35078	cdid2821
cdid828	91.36	10	10	2601.9	3	3	4		20801	cdid828
cdid1981	91.31	30	30	746.62	2	2	2		9717	cdid1981
cdid60	91.14	7	7	322.87	4	4	8		68665	cdid60
cdid2634	91.01	19	19	902.78	2	2	3		14709	cdid2634
cdid3062	90.78	14	14	586.09	5	5	6		45795	cdid3062
cdid713	90.78	5	5	147.92	2	2	4		32509	cdid713
cdid3100	90.69	11	11	129.83	3	1	3		29419	cdid3100
cdid1791	90.68	47	47	1460.6	2	2	2		8147	cdid1791
cdid2045	90.68	6	6	292.89	4	4	5		48320	cdid2045
cdid1835	90.58	5	5	509.95	2	2	4		49863	cdid1835
cdid443	90.51	6	6	1039.6	2	2	2		46453	cdid443
cdid2883	90.46	28	28	1374.9	4	4	5		17632	cdid2883
cdid2820	90.22	5	5	1461.2	2	2	4		29572	cdid2820
cdid742	90.12	8	8	3356.3	4	4	6	Acetylation (Protein N-term)	55105	cdid742
cdid1669	90.05	20	20	2260.9	3	3	5		21212	cdid1669
cdid1372	89.82	19	19	310.19	6	4	6		30453	cdid1372
cdid1804	89.74	21	21	673.63	3	3	3		19617	cdid1804
cdid829	89.74	10	10	157.17	2	2	2		16160	cdid829
cdid915	89.63	15	15	516.46	2	2	2		17850	cdid915
cdid81	89.6	9	9	1402.7	2	2	2		29756	cdid81
cdid2878	89.24	8	8	732.64	3	3	4		67991	cdid2878
cdid3823	89.1	21	21	838.86	2	2	4		11806	cdid3823
cdid326	89.09	19	19	635.11	3	3	4		20874	cdid326
cdid1311	89.06	19	19	3141.8	3	3	4		13334	cdid1311
cdid3058	88.97	7	7	183.94	3	3	4		67775	cdid3058
cdid818	88.96	9	9	2198.9	3	3	5		31056	cdid818
cdid1820	88.96	19	19	1409.6	4	4	8		22937	cdid1820
cdid1769	88.86	6	6	846.35	2	2	4		33470	cdid1769
cdid1530	88.81	11	11	9765.9	4	4	10	Acetylation (Protein N-term)	24883	cdid1530
cdid621	88.8	5	5	956.61	3	3	4		69732	cdid621
cdid2599	88.77	8	8	384.27	3	2	3		27060	cdid2599
cdid2918	88.69	6	6	754.76	4	4	6		77962	cdid2918
cdid3754	88.63	16	16	2422.2	3	3	6	Acetylation (Protein N-term)	8807	cdid3754
cdid854	88.59	7	7	654.82	3	3	3		47553	cdid854
cdid1148	88.47	21	21	142.63	2	2	4		15913	cdid1148
cdid3150	88.03	11	11	0	2	2	2		33103	cdid3150
cdid473	88.01	5	5	536.9	2	2	2		54067	cdid473
cdid1716	87.95	15	15	205.78	2	2	2		23696	cdid1716
cdid3184	87.93	11	11	739.95	2	2	3		33791	cdid3184
cdid2694	87.77	8	8	507.92	3	3	4		47983	cdid2694
cdid3115	87.69	25	25	0	4	4	6		14684	cdid3115
cdid3235	87.4	7	7	161.34	2	2	3		33442	cdid3235
cdid636	87.39	16	16	503.22	4	4	6		27712	cdid636
cdid3759	87.33	28	28	425.94	3	3	6	Carbamidomethylation	15538	cdid3759
cdid2573	87.28	10	10	1611.8	2	2	3		25951	cdid2573
cdid2920	87.19	8	8	3410.9	3	3	3		35018	cdid2920
cdid1707	87.07	16	16	3001.6	3	3	3		23320	cdid1707
cdid2979	86.91	9	9	674.75	2	2	3		36995	cdid2979
cdid240	86.77	17	17	1038.3	3	3	3		23736	cdid240
cdid321	86.68	21	21	726.35	5	5	6		32397	cdid321
cdid3103	86.56	13	13	2850.5	3	3	4		16345	cdid3103
cdid815	86.56	19	19	1550.2	4	4	4		17585	cdid815
cdid3138	86.53	9	9	1100.3	3	3	5		34821	cdid3138
cdid1868	86.46	9	9	849.91	4	4	4		56490	cdid1868
cdid1990	86.41	11	11	171.01	2	2	2		27225	cdid1990
cdid1682	86.31	7	7	112.71	2	2	3		33489	cdid1682
cdid3112	86.17	12	12	667.15	2	2	3		30713	cdid3112
cdid3000	86.17	9	9	0	3	3	5		49159	cdid3000
cdid1652	86.15	8	8	287.97	3	3	4		45983	cdid1652
cdid522	86.08	6	6	1086.5	2	2	2		36327	cdid522
cdid3689	86.01	14	14	1489.1	3	3	3		23345	cdid3689
cdid1450	85.98	5	5	1838.2	4	4	4		78267	cdid1450
cdid2857	85.85	13	13	0	2	2	5	Deamidation (NQ)	25635	cdid2857
cdid1585	85.78	12	12	2916	4	4	5	Acetylation (Protein N-term)	36839	cdid1585
cdid2223	85.76	10	10	1119.3	3	3	3		30806	cdid2223
cdid2308	85.75	6	6	380.23	3	3	3		50041	cdid2308
cdid3785	85.67	19	19	0	2	2	2		17483	cdid3785
cdid1167	85.66	21	21	2779.2	2	2	3		10048	cdid1167
cdid1086	85.58	5	5	139.48	3	3	4		86577	cdid1086
cdid328	85.51	7	7	766.93	3	3	4		57039	cdid328
cdid1608	85.43	7	7	0	2	2	2		39756	cdid1608
cdid2218	85.42	10	10	1874.7	4	4	5		44211	cdid2218
cdid908	85.37	16	16	10116	3	3	6	Deamidation (NQ)	18423	cdid908
cdid3189	85.35	11	11	1910.3	3	3	5		30729	cdid3189
cdid126	85.34	36	36	526.54	4	4	4	Carbamidomethylation	16058	cdid126
cdid2065	85.25	5	5	752.95	7	6	8		138853	cdid2065
cdid1127	85.13	17	17	252.01	3	3	3		19708	cdid1127
cdid2625	85.07	5	5	240.21	1	1	1		39785	cdid2625
cdid1519	84.89	15	15	0	3	3	3		27154	cdid1519
cdid1292	84.89	10	10	112.15	3	3	3		40295	cdid1292
cdid1978	84.83	13	13	4043.9	3	3	8		12910	cdid1978
cdid2615	84.58	16	16	163.02	3	3	4		26709	cdid2615
cdid2636	84.55	7	7	1599.4	2	2	5		33637	cdid2636
cdid1474	84.24	13	13	183.91	7	6	8		57747	cdid1474
cdid16	84.21	6	6	2687.6	2	2	2		37173	cdid16
cdid1097	84.03	9	9	612.36	2	2	5		26082	cdid1097
cdid692	83.94	12	12	1470.6	2	2	3		17869	cdid692
cdid2290	83.9	6	6	0	4	4	4		97911	cdid2290
cdid2807	83.84	24	24	1446.5	3	3	5		17107	cdid2807
cdid1162	83.7	8	8	417.85	2	2	2		35767	cdid1162
cdid1655	83.67	9	9	440.27	2	2	2		25821	cdid1655
cdid1511	83.66	9	9	670.36	2	2	2		29074	cdid1511
cdid1375	83.6	6	6	5392.4	2	2	6		34995	cdid1375
cdid1618	83.59	23	23	406.53	2	2	4	Carbamidomethylation	15618	cdid1618
cdid2711	83.42	15	15	466.03	5	5	7		42546	cdid2711
cdid3781	83.23	10	10	4661.3	3	3	3		34111	cdid3781
cdid99	83.21	7	7	739.16	4	4	4		56208	cdid99
cdid2305	83.19	39	39	7180.3	3	3	7		10444	cdid2305
cdid927	83.12	8	8	192.39	2	2	3		40843	cdid927
cdid3475	82.99	16	16	730.95	3	3	3		20432	cdid3475
cdid2806	82.82	5	5	258.31	2	2	3		48291	cdid2806
cdid3119	82.71	10	10	289.38	3	3	5		28264	cdid3119
cdid980	82.62	14	14	1198.6	3	3	5		24214	cdid980
cdid1848	82.49	5	5	1578.2	2	2	4		61869	cdid1848
cdid1456	82.37	17	17	534.98	5	5	7		30243	cdid1456
cdid2348	82.03	6	6	1656.4	2	2	5	Acetylation (Protein N-term)	33476	cdid2348
cdid807	81.98	11	11	324.74	2	2	2		24317	cdid807
cdid1566	81.86	17	17	382.93	2	2	2		12869	cdid1566
cdid1788	81.75	6	6	347.92	3	3	4		66845	cdid1788
cdid2938	81.73	16	16	658.03	3	3	3		28763	cdid2938
cdid1510	81.63	6	6	209.96	2	1	3		40718	cdid1510
cdid2936	81.61	7	7	12595	1	1	4		19459	cdid2936
cdid436	81.37	22	22	511.99	3	3	3		13797	cdid436
cdid586	81.15	5	5	373.29	3	3	3		70344	cdid586
cdid200	80.93	18	18	221.11	2	2	2	Carbamidomethylation; Deamidation (NQ); Oxidation (M); Dehydration	35211	cdid200
cdid3153	80.52	5	5	196.69	2	2	3		52122	cdid3153
cdid1918	80.41	9	9	0	2	2	2		31812	cdid1918
cdid1924	80.09	5	5	8052	2	2	5	Acetylation (Protein N-term); Oxidation (M)	51805	cdid1924
cdid2336	80.08	23	23	931.31	5	5	7		24861	cdid2336
cdid275	80.05	26	26	18782	4	4	9		13442	cdid275
cdid156	80	11	11	0	2	2	2		29885	cdid156
cdid2182	80	5	5	493.95	2	2	2		41856	cdid2182
cdid2100	79.91	6	6	0	2	2	3		42623	cdid2100
cdid3242	79.73	12	12	547.01	4	4	4		31527	cdid3242
cdid1326	79.72	7	7	0	2	2	3		17905	cdid1326
cdid2213	79.7	10	10	311.12	4	4	4		54191	cdid2213
cdid1946	79.46	4	4	184.92	1	1	1		39611	cdid1946
cdid593	79.45	15	15	695.24	3	3	5		23026	cdid593
cdid712	79.42	12	12	729.63	2	2	4		23619	cdid712
cdid2180	79.26	11	11	1588.3	3	3	4		30533	cdid2180
cdid180	79.12	12	12	410.3	2	2	3		19504	cdid180
cdid817	79.1	23	23	1331.6	3	3	3		16616	cdid817
cdid46	78.87	12	12	411.66	2	2	3		24482	cdid46
cdid300	78.85	7	7	1116.2	2	2	2		28921	cdid300
cdid362	78.8	14	14	1968	2	2	3		19142	cdid362
cdid2628	78.64	8	8	844.07	4	2	5		52839	cdid2628
cdid98	78.12	11	11	334.28	3	3	5		27281	cdid98
cdid2956	78.08	9	9	908.54	3	3	3	Acetylation (Protein N-term)	43522	cdid2956
cdid374	77.99	5	5	124.87	1	1	1		35858	cdid374
cdid2987	77.81	10	10	2349.9	4	4	4		44418	cdid2987
cdid2063	77.65	11	11	725.36	3	3	3		33826	cdid2063
cdid145	77.63	5	5	76.77	2	2	2		50189	cdid145
cdid1087	77.58	3	3	179.77	2	2	3		65567	cdid1087
cdid994	77.5	12	12	732.7	3	3	3		25572	cdid994
cdid2161	77.45	14	14	332.51	4	4	6		32063	cdid2161
cdid3027	77.24	6	6	166.79	2	2	3		33466	cdid3027
cdid2066	76.41	4	4	8512.4	1	1	5		37299	cdid2066
cdid1601	76.34	6	6	805.29	2	2	3		37603	cdid1601
cdid2300	76	16	16	122.92	2	2	2		18212	cdid2300
cdid1861	75.65	19	19	1217.9	2	2	3		10151	cdid1861
cdid1150	75.5	16	16	2744.4	2	2	3		14974	cdid1150
cdid307	75.45	14	14	12744	5	5	11		19275	cdid307
cdid1451	75.18	11	11	6064.5	2	2	9		16825	cdid1451
cdid2795	75.17	34	34	1768.5	5	5	7		17971	cdid2795
cdid3042	74.92	24	24	1327.8	1	1	1		6315	cdid3042
cdid2260	74.53	13	13	353.78	2	2	4		28133	cdid2260
cdid3342	74.5	7	7	136.98	2	2	4		29224	cdid3342
cdid997	74.49	11	11	1457.2	1	1	1		17429	cdid997
cdid581	74.41	8	8	5419.8	2	2	7		15452	cdid581
cdid451	74.38	19	19	628.18	5	5	6	Deamidation (NQ)	29225	cdid451
cdid1384	74.34	6	6	332.85	3	3	4		51122	cdid1384
cdid1288	74.2	27	27	4068.2	3	3	4		10768	cdid1288
cdid2849	74.13	11	11	383.6	2	2	2		23717	cdid2849
cdid561	74.09	7	7	516.17	3	3	4		44468	cdid561
cdid2818	73.96	4	4	122.22	3	2	6		80182	cdid2818
cdid535	73.53	6	6	548.86	1	1	2		30621	cdid535
cdid864	73.42	7	7	791.7	2	2	2		33890	cdid864
cdid3097	73.3	5	5	133.99	2	2	3		33096	cdid3097
cdid1784	73.29	11	11	559.44	3	3	3		39830	cdid1784
cdid1365	73.25	3	3	228.3	2	2	2		95216	cdid1365
cdid3196	73.22	4	4	0	2	2	2		52643	cdid3196
cdid457	73.04	3	3	286.02	1	1	1		48982	cdid457
cdid2175	73.02	5	5	63.397	2	2	3		58251	cdid2175
cdid373	73.01	4	4	0	1	1	2		48631	cdid373
cdid1182	73	6	6	1824.1	2	2	5	Oxidation (M)	36031	cdid1182
cdid995	72.66	16	16	2601.9	2	2	10		12433	cdid995
cdid3603	72.63	19	19	243.4	1	1	1		6940	cdid3603
cdid2289	72.6	10	10	539.54	2	2	2		23185	cdid2289
cdid1552	72.56	9	9	210.79	2	2	2		34315	cdid1552
cdid2234	72.5	5	5	540.18	1	1	1		27907	cdid2234
cdid2603	72.29	37	37	2066.8	4	4	5	Dehydration	14176	cdid2603
cdid121	72.24	5	5	418.42	2	2	2		43523	cdid121
cdid654	72.09	7	7	862.18	2	2	6	Acetylation (Protein N-term)	41861	cdid654
cdid1336	71.97	18	18	0	3	3	3		19218	cdid1336
cdid2052	71.97	10	10	5848.1	1	1	8		16049	cdid2052
cdid3102	71.82	7	7	589.26	4	4	4		54858	cdid3102
cdid1142	71.74	15	15	1368.1	2	2	3		16138	cdid1142
cdid1687	71.72	16	16	871.39	3	3	5		28315	cdid1687
cdid1825	71.7	6	6	370.63	3	3	4		53874	cdid1825
cdid2799	71.69	3	3	0	1	1	1		50215	cdid2799
cdid1430	71.42	10	10	1953.6	2	2	3		20860	cdid1430
cdid3208	71.37	5	5	121.29	3	3	3		43643	cdid3208
cdid139	71.37	9	9	474.76	2	2	2		28195	cdid139
cdid213	71.15	12	12	444.93	2	2	2		18539	cdid213
cdid2679	71.14	17	17	227.72	2	1	2		15981	cdid2679
cdid1083	71.08	10	10	246.69	2	2	2		20049	cdid1083
cdid2406	70.92	3	3	203.76	2	2	2		78635	cdid2406
cdid3221	70.9	8	8	1158.5	2	2	4		31404	cdid3221
cdid680	70.66	15	15	161.96	4	4	4		37981	cdid680
cdid1469	70.62	7	7	512.74	1	1	2	Oxidation (M)	24730	cdid1469
cdid1277	70.61	8	8	147.08	2	2	2		31625	cdid1277
cdid302	70.44	27	27	2963.1	2	2	2		8377	cdid302
cdid111	70.36	10	10	642.59	2	2	3		29475	cdid111
cdid2329	70.21	28	28	183.6	2	2	3		7653	cdid2329
cdid3606	70.02	27	27	391.64	2	2	6		8766	cdid3606
cdid3286	69.75	19	19	668.57	3	3	3		17697	cdid3286
cdid3364	69.73	11	11	708.81	2	2	4		23327	cdid3364
cdid2673	69.61	6	6	1353.3	4	4	4		54590	cdid2673
cdid3530	69.59	2	2	532.01	1	1	1		46941	cdid3530
cdid1334	69.53	12	12	1202.4	1	1	4		17593	cdid1334
cdid3544	69.48	24	24	1025.7	2	2	4		10605	cdid3544
cdid2782	69.46	6	6	440.32	2	2	2		37459	cdid2782
cdid3600	69.36	12	12	244.47	1	1	1		15834	cdid3600
cdid236	69.28	8	8	0	2	2	3		30784	cdid236
cdid10	69.17	3	3	225.14	1	1	1		54172	cdid10
cdid706	69.1	12	12	727.8	3	3	3		28273	cdid706
cdid1857	69.08	11	11	253.48	2	2	3		20859	cdid1857
cdid2755	69.05	7	7	0	3	3	4		35009	cdid2755
cdid58	68.96	3	3	181.41	1	1	1		46710	cdid58
cdid539	68.94	9	9	96.422	2	2	2		31833	cdid539
cdid1615	68.89	5	5	160.05	1	1	1		29345	cdid1615
cdid2222	68.83	9	9	360.61	3	3	3		37091	cdid2222
cdid2770	68.82	7	7	0	3	3	4		41521	cdid2770
cdid2944	68.8	4	4	0	2	2	4	Acetylation (Protein N-term)	50052	cdid2944
cdid3147	68.76	5	5	699.92	1	1	1		28142	cdid3147
cdid105	68.76	10	10	61.212	4	3	4		44221	cdid105
cdid3226	68.75	23	23	217.33	2	2	2		8924	cdid3226
cdid2138	68.72	9	9	6039.1	1	1	3		15311	cdid2138
cdid1714	68.72	5	5	0	1	1	2		28050	cdid1714
cdid784	68.67	6	6	1821	2	2	6		33250	cdid784
cdid3450	68.67	9	9	0	2	2	3		32513	cdid3450
cdid1527	68.61	4	4	187.82	1	1	3		43214	cdid1527
cdid1545	68.51	6	6	527.18	2	2	2		32838	cdid1545
cdid55	68.38	5	5	160.52	1	1	2		34585	cdid55
cdid3236	68.37	12	12	0	3	3	3		23933	cdid3236
cdid1811	68.33	14	14	3930.9	1	1	5		9302	cdid1811
cdid766	68.28	5	5	0	1	1	1		35682	cdid766
cdid2413	68.27	3	3	319.59	2	2	4	Deamidation (NQ)	90293	cdid2413
cdid753	68.2	14	14	3692.2	1	1	3		9882	cdid753
cdid1538	68.2	32	32	6905.6	3	3	7	Acetylation (Protein N-term)	13382	cdid1538
cdid2704	68.13	8	8	565.43	2	2	3		25911	cdid2704
cdid711	68.11	7	7	238.99	1	1	1		33500	cdid711
cdid3503	68.1	17	17	0	1	1	1		11383	cdid3503
cdid1231	67.97	11	11	235.54	2	2	3		22287	cdid1231
cdid570	67.93	8	8	604.96	2	2	3		44468	cdid570
cdid1149	67.85	13	13	14878	3	3	7		20287	cdid1149
cdid3198	67.75	8	8	0	1	1	1		23682	cdid3198
cdid3176	67.68	9	9	993.82	2	2	3		26411	cdid3176
cdid2320	67.64	7	7	1894	1	1	1		21573	cdid2320
cdid2996	67.46	6	6	230.21	2	2	6		40409	cdid2996
cdid1694	67.42	10	10	825.75	2	2	4		22829	cdid1694
cdid2585	67.38	7	7	1928.6	2	2	2		30024	cdid2585
cdid889	67.35	11	11	1693.6	4	4	6		43339	cdid889
cdid3332	67.25	20	20	385.14	3	3	4		23068	cdid3332
cdid2813	67.19	4	4	310.64	1	1	1		38220	cdid2813
cdid888	67.11	10	10	189.63	2	2	3		27174	cdid888
cdid558	67.02	11	11	309.93	2	2	3		20279	cdid558
cdid1208	67.01	15	15	0	1	1	2		9084	cdid1208
cdid2579	66.94	5	5	67.207	2	2	2		53135	cdid2579
cdid3403	66.93	30	30	566.31	2	2	3		9658	cdid3403
cdid2173	66.87	4	4	1176	1	1	1		52437	cdid2173
cdid3539	66.75	6	6	0	2	2	3		35602	cdid3539
cdid1843	66.66	5	5	0	2	2	2		44853	cdid1843
cdid1600	66.54	15	15	630.74	2	2	3		21790	cdid1600
cdid3435	66.5	4	4	151.5	2	2	2		49532	cdid3435
cdid1623	66.5	14	14	2921.3	5	5	5		29933	cdid1623
cdid1957	66.47	9	9	193.71	1	1	1		20282	cdid1957
cdid2374	66.38	8	8	3295.5	3	3	4		30124	cdid2374
cdid775	65.68	21	21	0	1	1	1		7247	cdid775
cdid1481	65.45	12	12	969.12	1	1	1	Carbamidomethylation	11344	cdid1481
cdid2720	65.27	4	4	82.71	2	2	3		59285	cdid2720
cdid998	65.25	7	7	646.65	2	2	2		48234	cdid998
cdid187	65.05	3	3	264.69	1	1	1		45906	cdid187
cdid135	65.01	30	30	0	2	2	2		10710	cdid135
cdid1280	64.91	6	6	1244.9	3	3	4		45510	cdid1280
cdid2281	64.64	5	5	1382.1	2	2	2		34133	cdid2281
cdid1830	64.56	25	25	0	1	1	1		11549	cdid1830
cdid749	64.55	13	13	10477	3	3	4		23636	cdid749
cdid797	64.4	6	6	303.82	1	1	2		34036	cdid797
cdid792	64.37	7	7	1402.7	1	1	3	Acetylation (Protein N-term)	20351	cdid792
cdid615	64.18	3	3	483.33	2	2	2		70027	cdid615
cdid2773	63.93	3	3	616.21	2	2	4		75232	cdid2773
cdid2595	63.85	16	16	187.48	2	2	3		10851	cdid2595
cdid1964	63.81	12	12	523.29	2	2	2		16133	cdid1964
cdid2067	63.78	7	7	677.64	2	2	2		33466	cdid2067
cdid2224	63.71	6	6	445.94	2	2	3		42336	cdid2224
cdid1460	63.7	11	11	338.66	3	3	5		32485	cdid1460
cdid2013	63.65	6	6	0	1	1	2		31265	cdid2013
cdid2721	63.52	10	10	53.68	1	1	1		11070	cdid2721
cdid2325	63.51	8	8	69.675	2	2	3		43475	cdid2325
cdid3500	63.34	7	7	987.05	2	2	3		35329	cdid3500
cdid3048	63.31	8	8	0	2	2	2		36137	cdid3048
cdid2632	63.31	6	6	320.69	2	2	3		35291	cdid2632
cdid1795	63.3	5	5	185.78	2	2	2		52013	cdid1795
cdid832	63.21	4	4	502.88	2	2	5		29411	cdid832
cdid3623	63.09	5	5	0	1	1	1		28267	cdid3623
cdid2846	63.05	10	10	245.57	2	2	2		22188	cdid2846
cdid439	62.85	10	10	1528.3	3	3	3		24892	cdid439
cdid2747	62.8	5	5	738.58	1	1	2		36237	cdid2747
cdid3453	62.79	8	8	1678.2	3	3	3		40101	cdid3453
cdid1015	62.78	9	9	1940.1	2	2	3		20467	cdid1015
cdid3406	62.74	7	7	214.45	1	1	1		18357	cdid3406
cdid2137	62.65	5	5	280.62	1	1	1		26924	cdid2137
cdid387	62.33	12	12	241.27	2	2	3		18852	cdid387
cdid2054	62.25	5	5	544.51	2	2	3		47456	cdid2054
cdid2966	62.05	5	5	964.25	1	1	2		45382	cdid2966
cdid217	62.04	7	7	152.91	2	2	2		38928	cdid217
cdid2657	62	8	8	0	1	1	2		13357	cdid2657
cdid2148	61.87	9	9	1148.9	3	3	3		21709	cdid2148
cdid2824	61.86	10	10	0	2	1	2		24673	cdid2824
cdid944	61.73	7	7	259.97	2	2	3		43669	cdid944
cdid2273	61.66	7	7	0	2	2	2		36572	cdid2273
cdid2710	61.61	6	6	46.878	4	4	4		86742	cdid2710
cdid2670	61.59	11	11	0	1	1	1		11701	cdid2670
cdid1648	61.48	5	5	0	2	2	2		57137	cdid1648
cdid1161	61.47	6	6	0	1	1	1		30887	cdid1161
cdid2978	61.46	7	7	312.4	2	2	2		33836	cdid2978
cdid1080	61.42	22	22	127.32	1	1	1		6982	cdid1080
cdid1260	61.28	10	10	0	1	1	1		15838	cdid1260
cdid1177	60.95	9	9	619.34	1	1	1		14672	cdid1177
cdid1937	60.9	14	14	357.01	3	3	5		23006	cdid1937
cdid2412	60.6	3	3	331.29	2	2	2		90155	cdid2412
cdid819	60.55	8	8	36877	1	1	5	Acetylation (Protein N-term)	14145	cdid819
cdid348	60.55	9	9	340.93	2	2	2		17390	cdid348
cdid210	60.5	16	16	1293.9	2	2	4		13291	cdid210
cdid2718	60.44	10	10	94.047	2	2	2		26652	cdid2718
cdid3774	60.35	17	17	1231.2	2	2	3		12989	cdid3774
cdid177	60.34	4	4	488.34	2	2	2		52876	cdid177
cdid2980	60.13	28	28	625.01	1	1	1	Acetylation (Protein N-term)	4616	cdid2980
cdid1298	60.08	3	3	1441.4	1	1	2		37142	cdid1298
cdid1792	59.95	7	7	318.05	2	2	2		34770	cdid1792
cdid2809	59.85	4	4	391.3	3	3	7		66253	cdid2809
cdid642	59.84	6	6	481.15	2	2	2		46084	cdid642
cdid1424	59.57	6	6	2823.9	1	1	2		22085	cdid1424
cdid261	59.54	10	10	0	2	2	2		19639	cdid261
cdid2051	59.52	14	14	58.572	2	2	2		17953	cdid2051
cdid2933	59.51	7	7	3577.4	2	2	4	Acetylation (Protein N-term)	14306	cdid2933
cdid3784	59.48	18	18	288.81	1	1	1		7421	cdid3784
cdid2757	59.4	3	3	242.97	1	1	2		37704	cdid2757
cdid1934	59.3	15	15	589.56	2	2	3		15226	cdid1934
cdid100	58.92	6	6	0	1	1	1		18435	cdid100
cdid1780	58.89	7	7	187.22	2	2	3		29740	cdid1780
cdid3105	58.81	6	6	390.9	2	2	2		32117	cdid3105
cdid3032	58.74	16	16	260.69	3	3	3		27698	cdid3032
cdid809	58.73	26	26	455.58	1	1	3	Acetylation (Protein N-term)	6691	cdid809
cdid3361	58.71	7	7	3295.9	3	3	3		16081	cdid3361
cdid407	58.58	9	9	111.03	2	2	3		29160	cdid407
cdid1264	58.57	8	8	0	2	2	2		24059	cdid1264
cdid212	58.41	13	13	395.12	2	2	2		19782	cdid212
cdid3099	58.33	4	4	0	1	1	1		30043	cdid3099
cdid1360	58.31	6	6	0	2	2	2		26279	cdid1360
cdid604	58.09	10	10	390.69	3	3	3		41098	cdid604
cdid2214	58.04	6	6	0	2	2	2		40459	cdid2214
cdid521	58.02	4	4	0	2	1	2		56078	cdid521
cdid808	57.93	16	16	0	1	1	1		8280	cdid808
cdid3516	57.93	5	5	317.15	1	1	3	Deamidation (NQ); Dehydration	25592	cdid3516
cdid1797	57.86	5	5	0	1	1	1		22628	cdid1797
cdid3117	57.66	9	9	408.46	2	2	3		22137	cdid3117
cdid226	57.63	12	12	0	3	2	3		24947	cdid226
cdid3594	57.59	30	30	378.62	1	1	1		7639	cdid3594
cdid843	57.36	2	2	0	1	1	1		52247	cdid843
cdid942	57.35	8	8	297.19	2	2	3		34980	cdid942
cdid2838	57.15	7	7	296.94	2	2	2		29864	cdid2838
cdid2827	56.99	6	6	0	2	2	3		39818	cdid2827
cdid1972	56.92	8	8	2547.7	2	2	3		21711	cdid1972
cdid6	56.76	8	8	775.51	1	1	1		17879	cdid6
cdid1578	56.67	10	10	3505.3	2	2	3	Deamidation (NQ); Dehydration	19621	cdid1578
cdid2950	56.48	12	12	782.93	2	2	2		24321	cdid2950
cdid861	56.39	3	3	1277.2	1	1	1	Acetylation (Protein N-term)	33981	cdid861
cdid1221	56.26	5	5	0	1	1	1		29261	cdid1221
cdid935	56.23	4	4	0	1	1	2		31751	cdid935
cdid3172	56.21	8	8	251.98	3	2	5		36999	cdid3172
cdid1878	55.85	8	8	454.33	2	2	4		24811	cdid1878
cdid203	55.77	3	3	233.42	1	1	2		50834	cdid203
cdid3729	55.77	24	24	5687.6	2	2	2		9053	cdid3729
cdid2031	55.77	5	5	373.64	2	2	2		35497	cdid2031
cdid2833	55.75	4	4	0	1	1	1		46529	cdid2833
cdid2032	55.72	13	13	0	1	1	1		14689	cdid2032
cdid800	55.56	6	6	0	1	1	2	Acetylation (Protein N-term)	43867	cdid800
cdid1363	55.54	10	10	616.55	1	1	2		12908	cdid1363
cdid2646	55.53	5	5	423.62	1	1	1		24122	cdid2646
cdid725	55.48	7	7	0	1	1	1		20614	cdid725
cdid48	55.43	11	11	406.14	2	2	2		23656	cdid48
cdid934	55.4	5	5	0	1	1	1		27239	cdid934
cdid2602	55.35	11	11	569.72	2	2	2		20919	cdid2602
cdid1319	55.33	8	8	749	2	2	2		26385	cdid1319
cdid73	55.33	6	6	0	2	2	2		36106	cdid73
cdid2834	55.33	4	4	310.51	1	1	1		27384	cdid2834
cdid1191	55.27	6	6	455.33	2	2	4		27520	cdid1191
cdid1762	55.26	9	9	910.43	1	1	2		13452	cdid1762
cdid695	55.14	8	8	333.15	2	2	2		30712	cdid695
cdid56	55.11	4	4	0	1	1	1		35277	cdid56
cdid2914	55	11	11	0	1	1	2		11856	cdid2914
cdid3627	54.89	7	7	0	2	2	2		41855	cdid3627
cdid3339	54.89	27	27	1700.6	2	2	3		9291	cdid3339
cdid420	54.79	3	3	385.06	1	1	1		37165	cdid420
cdid508	54.6	3	3	0	1	1	2		43599	cdid508
cdid607	54.47	2	2	174.47	1	1	1		62450	cdid607
cdid2064	54.44	3	3	254.13	1	1	1		47910	cdid2064
cdid1584	54.4	3	3	219.13	1	1	1		26206	cdid1584
cdid1173	54.37	7	7	1566.9	2	2	4		24220	cdid1173
cdid1419	54.3	6	6	127.31	2	2	2		41858	cdid1419
cdid1975	54.25	8	8	328.91	1	1	2		19251	cdid1975
cdid578	54.09	3	3	4209.6	1	1	3		36253	cdid578
cdid1114	54.08	7	7	1291.2	1	1	1		15883	cdid1114
cdid801	54.06	4	4	502.08	1	1	1		32621	cdid801
cdid1347	54.06	8	8	252.13	1	1	1		20610	cdid1347
cdid1325	53.96	5	5	227.33	2	2	4		35979	cdid1325
cdid2278	53.81	15	15	193.13	2	2	3		21514	cdid2278
cdid1359	53.69	7	7	237.81	2	2	5		31670	cdid1359
cdid2058	53.64	4	4	0	1	1	1		39522	cdid2058
cdid2750	53.63	10	10	395.99	2	2	5		21187	cdid2750
cdid3225	53.4	3	3	99.093	1	1	1		49852	cdid3225
cdid2191	53.39	3	3	0	1	1	1		42139	cdid2191
cdid150	53.37	6	6	224.01	2	2	2		32898	cdid150
cdid1999	53.36	4	4	131.83	1	1	1		32804	cdid1999
cdid709	53.31	4	4	120.02	1	1	1		30303	cdid709
cdid1752	53.07	3	3	0	1	1	1		42217	cdid1752
cdid208	52.75	6	6	0	2	2	2		36006	cdid208
cdid118	52.24	16	16	0	2	2	3		23969	cdid118
cdid1765	52.13	10	10	105.28	2	2	2		19457	cdid1765
cdid3732	51.86	4	4	0	1	1	1	Acetylation (Protein N-term)	31046	cdid3732
cdid176	51.77	3	3	175.93	1	1	1		50442	cdid176
cdid523	51.71	6	6	0	2	2	2	Deamidation (NQ)	36940	cdid523
cdid34	51.66	6	6	224.49	2	2	2		27229	cdid34
cdid920	51.62	3	3	296.44	1	1	1		41957	cdid920
cdid1410	51.38	6	6	383.25	2	2	2		40648	cdid1410
cdid1172	51.36	4	4	0	2	2	2		41944	cdid1172
cdid412	51.34	10	10	0	1	1	2	Carbamidomethylation	12716	cdid412
cdid2398	51.34	10	10	0	1	1	2	Carbamidomethylation	12677	cdid2398
cdid2429	51.34	10	10	0	1	1	2	Carbamidomethylation	13417	cdid2429
cdid1098	51.32	17	17	253.03	1	1	3		7962	cdid1098
cdid526	51.26	10	10	743.77	1	1	3		14218	cdid526
cdid2826	51.24	1	1	324.26	1	1	2		71413	cdid2826
cdid355	51.22	3	3	751.42	1	1	4		34592	cdid355
cdid2642	51.17	6	6	0	1	1	1		20546	cdid2642
cdid384	51.14	16	16	982.9	1	1	1		7987	cdid384
cdid2992	51.12	3	3	60.58	1	1	1		42797	cdid2992
cdid2580	50.98	7	7	125.82	1	1	2		15600	cdid2580
cdid3494	50.98	5	5	0	2	2	2		34508	cdid3494
cdid669	50.7	8	8	380.22	1	1	1		15189	cdid669
cdid2934	50.53	8	8	0	1	1	1	Acetylation (Protein N-term)	24830	cdid2934
cdid1166	50.39	7	7	193.78	1	1	2		20989	cdid1166
cdid2364	50.38	14	14	1319.4	2	2	4		13974	cdid2364
cdid1954	50.33	4	4	226.99	1	1	2		41454	cdid1954
cdid1004	50.31	5	5	0	1	1	1		26061	cdid1004
cdid1941	50.3	5	5	0	1	1	1		16728	cdid1941
cdid3149	50.2	5	5	299.27	2	1	3		37570	cdid3149
cdid3258	50.08	10	10	89.479	2	2	3		21419	cdid3258
cdid2765	49.93	2	2	737.97	1	1	2		47163	cdid2765
cdid30	49.9	8	8	0	2	2	2		27099	cdid30
cdid3035	49.88	11	11	2235	1	1	1		10548	cdid3035
cdid1214	49.8	6	6	0	1	1	1		17622	cdid1214
cdid2601	49.69	7	7	150.14	1	1	1		18340	cdid2601
cdid1273	49.56	8	8	333.21	1	1	1		12747	cdid1273
cdid2758	49.54	6	6	1030.2	2	2	3		30015	cdid2758
cdid3082	49.46	6	6	176.44	3	3	3		56489	cdid3082
cdid2215	49.43	2	2	180.91	1	1	1		68642	cdid2215
cdid1696	49.42	3	3	129.78	1	1	3		41786	cdid1696
cdid247	49.29	5	5	0	1	1	2		28526	cdid247
cdid619	49.24	6	6	901.15	2	2	2		26968	cdid619
cdid2317	49.14	3	3	286.47	1	1	1		51766	cdid2317
cdid1789	49.13	2	2	477.77	1	1	1		52663	cdid1789
cdid88	49.11	5	5	0	1	1	1		40979	cdid88
cdid2229	48.96	3	3	0	1	1	2	Deamidation (NQ)	37413	cdid2229
cdid2594	48.91	6	6	303.01	3	3	3		55539	cdid2594
cdid2068	48.83	8	8	1699.5	2	2	3	Acetylation (Protein N-term); Deamidation (NQ)	37868	cdid2068
cdid456	48.81	4	4	0	1	1	1		41340	cdid456
cdid358	48.78	6	6	155.08	1	1	1		23559	cdid358
cdid2947	48.72	5	5	270.38	1	1	1		23657	cdid2947
cdid1626	48.51	12	12	119.26	1	1	1		11215	cdid1626
cdid1948	48.5	25	25	498.41	2	1	3		7922	cdid1948
cdid1732	48.41	2	2	0	1	1	1		56689	cdid1732
cdid2416	48.41	4	4	0	1	1	2		42931	cdid2416
cdid2328	48.11	10	10	3007.2	2	2	5	Deamidation (NQ)	27408	cdid2328
cdid528	47.91	6	6	1000	1	1	2		20014	cdid528
cdid3753	47.88	12	12	0	2	2	3		16834	cdid3753
cdid2042	47.45	4	4	165.05	1	1	1		24791	cdid2042
cdid1512	47.31	8	8	156.03	1	1	2		13682	cdid1512
cdid1845	47.28	6	6	110.31	1	1	1		20739	cdid1845
cdid3451	47.13	3	3	0	1	1	1		34043	cdid3451
cdid409	46.86	4	4	1060.2	1	1	1		25844	cdid409
cdid2176	46.84	6	6	169.1	2	2	2		39213	cdid2176
cdid161	46.6	1	1	0	1	1	1		81805	cdid161
cdid3448	46.53	18	18	974.49	1	1	1		5943	cdid3448
cdid231	46.4	11	11	0	2	2	2		17064	cdid231
cdid1132	46.25	5	5	5689.5	1	1	2		16167	cdid1132
cdid2304	45.98	23	23	237.4	2	2	2		11409	cdid2304
cdid3803	45.83	14	14	0	1	1	1		8097	cdid3803
cdid1781	45.67	3	3	0	1	1	1		46927	cdid1781
cdid3532	45.62	6	6	1544.4	2	2	3		29240	cdid3532
cdid2763	45.27	4	4	0	2	2	2		49460	cdid2763
cdid2074	45.26	5	5	252.68	1	1	1		22149	cdid2074
cdid1876	45.15	2	2	11564	1	1	2		31605	cdid1876
cdid2071	45.14	6	6	0	1	1	2		23196	cdid2071
cdid165	45.03	29	29	88.393	1	1	3		6604	cdid165
cdid2293	44.89	4	4	668.63	2	2	3		60383	cdid2293
cdid140	44.77	4	4	0	1	1	1		27515	cdid140
cdid224	44.65	4	4	79.585	1	1	1		41496	cdid224
cdid1472	44.63	9	9	235.77	1	1	3		13014	cdid1472
cdid3328	44.58	5	5	0	2	1	3		43221	cdid3328
cdid181	44.56	10	10	0	1	1	1		14209	cdid181
cdid956	44.45	4	4	0	1	1	1		36490	cdid956
cdid3392	44.29	7	7	84.686	1	1	1		17393	cdid3392
cdid2316	44.09	12	12	348.44	2	2	2		17430	cdid2316
cdid1869	43.99	5	5	0	1	1	1		32578	cdid1869
cdid530	43.88	4	4	250.11	1	1	1		34882	cdid530
cdid923	43.81	3	3	295.85	2	2	2		87351	cdid923
cdid698	43.79	8	8	0	2	2	2		33219	cdid698
cdid879	43.73	2	2	513.12	1	1	1		50001	cdid879
cdid2009	43.65	6	6	774.43	2	2	2		28987	cdid2009
cdid518	43.63	7	7	0	1	1	1		23315	cdid518
cdid3564	43.38	3	3	123.25	1	1	1		41076	cdid3564
cdid1886	42.79	18	18	139.4	2	2	2		13160	cdid1886
cdid2177	42.49	2	2	153.12	1	1	1		58234	cdid2177
cdid696	42.47	4	4	137.34	1	1	2		30123	cdid696
cdid2812	42.43	8	8	498.02	2	2	2		28087	cdid2812
cdid3010	42.29	3	3	193.98	1	1	1		47016	cdid3010
cdid419	42.28	6	6	0	2	2	2		29532	cdid419
cdid325	42.15	13	13	0	2	2	2		22780	cdid325
cdid931	42.12	3	3	119.35	1	1	1		43989	cdid931
cdid2168	41.92	7	7	319.26	1	1	2		18504	cdid2168
cdid3426	41.8	13	13	316.71	2	2	2		18915	cdid3426
cdid3771	41.65	8	8	859.1	1	1	1		20089	cdid3771
cdid2333	41.35	2	2	203.33	1	1	1		54233	cdid2333
cdid3120	41.06	2	2	122.01	1	1	2		53387	cdid3120
cdid2871	40.98	2	2	186.27	1	1	1		38052	cdid2871
cdid3086	40.96	19	19	0	2	2	3		21352	cdid3086
cdid2800	40.66	9	9	177.47	1	1	1		14452	cdid2800
cdid835	40.62	5	5	0	2	2	2		46152	cdid835
cdid919	40.61	3	3	1715.3	1	1	3		26786	cdid919
cdid1891	40.5	7	7	0	1	1	1		17916	cdid1891
cdid2235	40.04	6	6	0	1	1	2		18639	cdid2235
cdid848	40	5	5	746.64	1	1	1		21502	cdid848
cdid1037	39.91	8	8	241.94	1	1	1		13333	cdid1037
cdid1233	39.91	13	13	0	2	2	3		19537	cdid1233
cdid3128	39.73	2	2	0	2	2	2		102164	cdid3128
cdid2033	39.61	10	10	1395.6	2	2	5		19836	cdid2033
cdid1044	39.47	4	4	103.52	1	1	1	Acetylation (Protein N-term)	23747	cdid1044
cdid2227	39.43	2	2	381.86	1	1	1		43699	cdid2227
cdid831	39.41	6	6	703.85	1	1	1	Acetylation (Protein N-term)	19607	cdid831
cdid1693	39.29	4	4	86.299	1	1	1		28029	cdid1693
cdid2240	39.26	5	5	810.67	1	1	3	Acetylation (Protein N-term)	30620	cdid2240
cdid895	39.1	5	5	0	1	1	2		20166	cdid895
cdid1915	39.05	3	3	72.909	1	1	2		52864	cdid1915
cdid1416	38.63	4	4	273.74	1	1	2		33567	cdid1416
cdid2810	38.43	4	4	0	1	1	1		30269	cdid2810
cdid1473	38.05	4	4	128.89	1	1	1		31996	cdid1473
cdid2675	37.76	3	3	0	1	1	1		46056	cdid2675
cdid2539	37.76	2	2	0	1	1	1		49874	cdid2539
cdid1228	37.42	5	5	0	1	1	1		23768	cdid1228
cdid371	37.35	6	6	409.63	1	1	1		24599	cdid371
cdid1660	37.3	5	5	0	1	1	1		24594	cdid1660
cdid3319	37.19	17	17	0	1	1	1		7507	cdid3319
cdid474	37.14	3	3	130.89	1	1	1		35549	cdid474
cdid1361	36.94	4	4	397.47	1	1	2		42827	cdid1361
cdid103	36.91	5	5	84.605	1	1	1		20863	cdid103
cdid2028	36.6	12	12	1359.6	1	1	1		7397	cdid2028
cdid2888	36.6	9	9	0	2	2	2		29214	cdid2888
cdid2835	36.45	2	2	0	1	1	1		37312	cdid2835
cdid2345	36.44	2	2	1033.4	1	1	1		52305	cdid2345
cdid3770	36.23	7	7	829.81	1	1	1		14282	cdid3770
cdid1840	36.18	11	11	0	3	3	3		50846	cdid1840
cdid2237	35.8	4	4	154.25	2	2	3		48886	cdid2237
cdid1199	35.78	8	8	1305.2	2	2	3	Deamidation (NQ)	19251	cdid1199
cdid1174	35.76	10	10	690.23	1	1	1		9577	cdid1174
cdid2819	35.42	6	6	618.9	1	1	1		17322	cdid2819
cdid1338	35.21	6	6	0	1	1	2		16165	cdid1338
cdid846	35.2	3	3	264.04	1	1	1		29056	cdid846
cdid3481	34.98	10	10	596.83	1	1	1		11010	cdid3481
cdid2739	34.94	3	3	0	1	1	1		32593	cdid2739
cdid3174	34.75	6	6	498.58	2	2	2		30151	cdid3174
cdid1479	34.67	9	9	1512	1	1	3		12241	cdid1479
cdid3080	34.5	7	7	404.68	1	1	1		16191	cdid3080
cdid3724	34.48	7	7	86.647	1	1	1		12569	cdid3724
cdid1844	34.32	9	9	353.9	2	2	4		20710	cdid1844
cdid3166	34.18	12	12	136.66	2	2	2		18235	cdid3166
cdid3065	34.05	6	6	239.32	1	1	1		20496	cdid3065
cdid314	34.01	5	5	0	1	1	1		21435	cdid314
cdid727	33.98	3	3	664.98	1	1	1		24109	cdid727
cdid1823	33.95	6	6	0	1	1	1		22794	cdid1823
cdid2772	33.89	3	3	80.684	1	1	1		43443	cdid2772
cdid1449	33.31	9	9	150.93	2	2	2		17841	cdid1449
cdid3712	33.18	22	22	0	1	1	2		5495	cdid3712
cdid1105	33.16	4	4	245	1	1	2		26716	cdid1105
cdid1417	33.13	4	4	261.38	1	1	1	Acetylation (Protein N-term)	33419	cdid1417
cdid643	33.05	6	6	261.54	1	1	1		17385	cdid643
cdid398	32.87	3	3	198.64	1	1	1		29560	cdid398
cdid2404	32.81	4	4	161.21	1	1	1		19665	cdid2404
cdid1283	32.67	10	10	0	2	2	2		21733	cdid1283
cdid435	32.62	2	2	1080	1	1	1		43492	cdid435
cdid630	32.56	3	3	0	1	1	1		32014	cdid630
cdid2337	32.51	5	5	0	2	1	2		28616	cdid2337
cdid1079	32.38	4	4	0	1	1	1		31880	cdid1079
cdid991	32.35	4	4	0	1	1	1		43030	cdid991
cdid1816	32.28	10	10	857.74	1	1	1		7517	cdid1816
cdid2728	32.1	14	14	0	2	2	2		20807	cdid2728
cdid1370	31.64	2	2	0	1	1	1		59866	cdid1370
cdid1973	31.64	6	6	326.6	1	1	3		15169	cdid1973
cdid1662	31.52	2	2	135.88	1	1	1		58811	cdid1662
cdid3789	31.41	3	3	0	1	1	1		43982	cdid3789
cdid928	31.08	5	5	0	1	1	1		19604	cdid928
cdid701	31.06	4	4	564.98	1	1	2		17484	cdid701
cdid2027	30.99	3	3	270.82	1	1	1		37480	cdid2027
cdid2576	30.98	3	3	202.37	1	1	1		35184	cdid2576
cdid2034	30.94	3	3	0	1	1	1		32393	cdid2034
cdid585	30.76	8	8	0	1	1	1		12342	cdid585
cdid2624	30.52	3	3	0	1	1	1		40064	cdid2624
cdid1194	30.43	2	2	76.839	1	1	1		79264	cdid1194
cdid527	30.28	9	9	293.85	1	1	1		11028	cdid527
cdid1962	29.9	7	7	0	1	1	1		13346	cdid1962
cdid1017	29.88	2	2	0	1	1	1		42326	cdid1017
cdid413	29.46	12	12	0	1	1	1		7859	cdid413
cdid3140	29.26	5	5	0	1	1	1		22908	cdid3140
cdid138	28.92	11	11	0	1	1	1		13819	cdid138
cdid973	28.86	1	1	0	1	1	1		105766	cdid973
cdid2247	28.8	6	6	1360.5	1	1	1	Carbamidomethylation; Oxidation (M); Dehydration	25191	cdid2247
cdid237	28.8	6	6	137.95	1	1	1		25387	cdid237
[truncated: 58 more rows]

## Sheet: Table S7_GO_12 µg L-1
12 µg L-1_2h				12 µg L-1_8h				12 µg L-1_24h				Compiled GO biological processes from test 12 µg L-1		Sampling time
GO ID	Name	Peptides		GO ID	Name	Peptides		GO ID	Name	Peptides		GO ID	Name	2h	8h	24h
GO:0044208	'de novo' AMP biosynthetic process	12		GO:0006412	translation	260		GO:0016310	phosphorylation	404		GO:0044208	'de novo' AMP biosynthetic process	12	11	16
GO:0044210	'de novo' CTP biosynthetic process	12		GO:0016310	phosphorylation	236		GO:0006508	proteolysis	330		GO:0044210	'de novo' CTP biosynthetic process	12	15	18
GO:0006189	'de novo' IMP biosynthetic process	60		GO:0006508	proteolysis	217		GO:0006412	translation	311		GO:0006189	'de novo' IMP biosynthetic process	60	63	78
GO:0071266	'de novo' L-methionine biosynthetic process	6		GO:0005975	carbohydrate metabolic process	183		GO:0006355	regulation of DNA-templated transcription	281		GO:0071266	'de novo' L-methionine biosynthetic process	6	6	8
GO:0044205	'de novo' UMP biosynthetic process	41		GO:0006355	regulation of DNA-templated transcription	167		GO:0005975	carbohydrate metabolic process	272		GO:0044205	'de novo' UMP biosynthetic process	41	47	62
GO:0006207	'de novo' pyrimidine nucleobase biosynthetic process	11		GO:0006099	tricarboxylic acid cycle	157		GO:0006099	tricarboxylic acid cycle	199		GO:0006207	'de novo' pyrimidine nucleobase biosynthetic process	11	15	19
GO:0006075	(1->3)-beta-D-glucan biosynthetic process	1		GO:0051301	cell division	123		GO:0032259	methylation	198		GO:0006075	(1->3)-beta-D-glucan biosynthetic process	1	1	0
GO:0018871	1-aminocyclopropane-1-carboxylate metabolic process	1		GO:0032259	methylation	120		GO:0006260	DNA replication	185		GO:0018871	1-aminocyclopropane-1-carboxylate metabolic process	1	1	0
GO:0052865	1-deoxy-D-xylulose 5-phosphate biosynthetic process	7		GO:0006260	DNA replication	114		GO:0006281	DNA repair	175		GO:0052865	1-deoxy-D-xylulose 5-phosphate biosynthetic process	7	2	8
GO:0019619	3,4-dihydroxybenzoate catabolic process	1		GO:0006351	DNA-templated transcription	99		GO:0051301	cell division	172		GO:0019619	3,4-dihydroxybenzoate catabolic process	1	1	1
GO:0006666	3-keto-sphinganine metabolic process	1		GO:0006281	DNA repair	97		GO:0009058	biosynthetic process	144		GO:0006666	3-keto-sphinganine metabolic process	1	1	1
GO:1901023	4-hydroxyphenylacetate catabolic process	1		GO:0006541	glutamine metabolic process	81		GO:0000160	phosphorelay signal transduction system	127		GO:1901023	4-hydroxyphenylacetate catabolic process	1	0	0
GO:0006015	5-phosphoribose 1-diphosphate biosynthetic process	3		GO:0009058	biosynthetic process	80		GO:0006541	glutamine metabolic process	116		GO:0006015	5-phosphoribose 1-diphosphate biosynthetic process	3	5	7
GO:0097171	ADP-L-glycero-beta-D-manno-heptose biosynthetic process	1		GO:0000160	phosphorelay signal transduction system	78		GO:0006351	DNA-templated transcription	111		GO:0097171	ADP-L-glycero-beta-D-manno-heptose biosynthetic process	1	1	1
GO:0006196	AMP catabolic process	1		GO:0007049	cell cycle	77		GO:0009252	peptidoglycan biosynthetic process	107		GO:0006196	AMP catabolic process	1	1	1
GO:0044209	AMP salvage	5		GO:0006096	glycolytic process	75		GO:0007049	cell cycle	105		GO:0044209	AMP salvage	5	5	6
GO:0046034	ATP metabolic process	2		GO:0009252	peptidoglycan biosynthetic process	74		GO:0006265	DNA topological change	102		GO:0046034	ATP metabolic process	2	3	4
GO:0042773	ATP synthesis coupled electron transport	2		GO:0006265	DNA topological change	70		GO:0008360	regulation of cell shape	97		GO:0042773	ATP synthesis coupled electron transport	2	4	6
GO:0008207	C21-steroid hormone metabolic process	1		GO:0008360	regulation of cell shape	69		GO:0071555	cell wall organization	94		GO:0008207	C21-steroid hormone metabolic process	1	1	0
GO:0016024	CDP-diacylglycerol biosynthetic process	5		GO:0071555	cell wall organization	68		GO:0006096	glycolytic process	89		GO:0016024	CDP-diacylglycerol biosynthetic process	5	4	5
GO:0006241	CTP biosynthetic process	7		GO:0006189	'de novo' IMP biosynthetic process	63		GO:0006310	DNA recombination	89		GO:0006241	CTP biosynthetic process	7	9	11
GO:0030632	D-alanine biosynthetic process	2		GO:0009432	SOS response	58		GO:0055085	transmembrane transport	83		GO:0030632	D-alanine biosynthetic process	2	1	4
GO:0019478	D-amino acid catabolic process	1		GO:0055085	transmembrane transport	55		GO:0006189	'de novo' IMP biosynthetic process	78		GO:0019478	D-amino acid catabolic process	1	1	1
GO:0019521	D-gluconate metabolic process	7		GO:0009089	lysine biosynthetic process via diaminopimelate	53		GO:0009432	SOS response	74		GO:0019521	D-gluconate metabolic process	7	7	7
GO:0042732	D-xylose metabolic process	12		GO:0006526	arginine biosynthetic process	53		GO:1901576	organic substance biosynthetic process	73		GO:0042732	D-xylose metabolic process	12	18	24
GO:0071897	DNA biosynthetic process	4		GO:0009097	isoleucine biosynthetic process	50		GO:0009097	isoleucine biosynthetic process	68		GO:0071897	DNA biosynthetic process	4	6	12
GO:0006308	DNA catabolic process	7		GO:0006396	RNA processing	47		GO:0006094	gluconeogenesis	67		GO:0006308	DNA catabolic process	7	5	11
GO:0000077	DNA damage checkpoint signaling	2		GO:0044205	'de novo' UMP biosynthetic process	47		GO:0006526	arginine biosynthetic process	66		GO:0000077	DNA damage checkpoint signaling	2	2	2
GO:0006974	DNA damage response	11		GO:0006633	fatty acid biosynthetic process	46		GO:0009089	lysine biosynthetic process via diaminopimelate	65		GO:0006974	DNA damage response	11	13	18
GO:0045006	DNA deamination	1		GO:0006094	gluconeogenesis	46		GO:0006396	RNA processing	65		GO:0045006	DNA deamination	1	0	1
GO:0032508	DNA duplex unwinding	1		GO:0006261	DNA-templated DNA replication	45		GO:0044205	'de novo' UMP biosynthetic process	62		GO:0032508	DNA duplex unwinding	1	1	2
GO:0015074	DNA integration	24		GO:0008652	amino acid biosynthetic process	39		GO:0006633	fatty acid biosynthetic process	58		GO:0015074	DNA integration	24	20	40
GO:0006259	DNA metabolic process	1		GO:0006310	DNA recombination	39		GO:0006261	DNA-templated DNA replication	58		GO:0006259	DNA metabolic process	1	1	1
GO:0006306	DNA methylation	1		GO:1901576	organic substance biosynthetic process	38		GO:0006289	nucleotide-excision repair	53		GO:0006306	DNA methylation	1	2	5
GO:0006304	DNA modification	4		GO:0006289	nucleotide-excision repair	36		GO:0008652	amino acid biosynthetic process	53		GO:0006304	DNA modification	4	5	12
GO:0006310	DNA recombination	42		GO:0006605	protein targeting	36		GO:0009073	aromatic amino acid family biosynthetic process	49		GO:0006310	DNA recombination	42	39	89
GO:0006281	DNA repair	95		GO:0006353	DNA-templated transcription termination	36		GO:0009088	threonine biosynthetic process	47		GO:0006281	DNA repair	95	97	175
GO:0006260	DNA replication	108		GO:0009099	valine biosynthetic process	36		GO:0009099	valine biosynthetic process	47		GO:0006260	DNA replication	108	114	185
GO:0006270	DNA replication initiation	8		GO:0000027	ribosomal large subunit assembly	35		GO:0000105	histidine biosynthetic process	47		GO:0006270	DNA replication initiation	8	11	12
GO:0033567	DNA replication, Okazaki fragment processing	2		GO:0065002	intracellular protein transmembrane transport	34		GO:0009423	chorismate biosynthetic process	46		GO:0033567	DNA replication, Okazaki fragment processing	2	3	5
GO:0006269	DNA replication, synthesis of RNA primer	7		GO:0009073	aromatic amino acid family biosynthetic process	34		GO:0000027	ribosomal large subunit assembly	44		GO:0006269	DNA replication, synthesis of RNA primer	7	6	11
GO:0009307	DNA restriction-modification system	16		GO:0009423	chorismate biosynthetic process	34		GO:0019877	diaminopimelate biosynthetic process	43		GO:0009307	DNA restriction-modification system	16	15	31
GO:0006265	DNA topological change	61		GO:0000105	histidine biosynthetic process	33		GO:0006605	protein targeting	43		GO:0006265	DNA topological change	61	70	102
GO:0006313	DNA transposition	12		GO:0019877	diaminopimelate biosynthetic process	32		GO:0008643	carbohydrate transport	42		GO:0006313	DNA transposition	12	11	26
GO:0006268	DNA unwinding involved in DNA replication	2		GO:0009088	threonine biosynthetic process	31		GO:0009098	leucine biosynthetic process	41		GO:0006268	DNA unwinding involved in DNA replication	2	4	8
GO:0006261	DNA-templated DNA replication	39		GO:0042026	protein refolding	30		GO:0016114	terpenoid biosynthetic process	41		GO:0006261	DNA-templated DNA replication	39	45	58
GO:0006351	DNA-templated transcription	96		GO:0006097	glyoxylate cycle	30		GO:0006164	purine nucleotide biosynthetic process	41		GO:0006351	DNA-templated transcription	96	99	111
GO:0006352	DNA-templated transcription initiation	22		GO:0006098	pentose-phosphate shunt	29		GO:0065002	intracellular protein transmembrane transport	40		GO:0006352	DNA-templated transcription initiation	22	26	33
GO:0006353	DNA-templated transcription termination	28		GO:0006164	purine nucleotide biosynthetic process	29		GO:0006353	DNA-templated transcription termination	40		GO:0006353	DNA-templated transcription termination	28	36	40
GO:0038127	ERBB signaling pathway	1		GO:0006221	pyrimidine nucleotide biosynthetic process	28		GO:0015074	DNA integration	40		GO:0038127	ERBB signaling pathway	1	1	2
GO:0006747	FAD biosynthetic process	5		GO:0008643	carbohydrate transport	27		GO:0006098	pentose-phosphate shunt	39		GO:0006747	FAD biosynthetic process	5	5	6
GO:0009398	FMN biosynthetic process	5		GO:0009098	leucine biosynthetic process	26		GO:0015833	peptide transport	39		GO:0009398	FMN biosynthetic process	5	5	6
GO:0043093	FtsZ-dependent cytokinesis	8		GO:0006352	DNA-templated transcription initiation	26		GO:0006537	glutamate biosynthetic process	37		GO:0043093	FtsZ-dependent cytokinesis	8	10	14
GO:0007213	G protein-coupled acetylcholine receptor signaling pathway	1		GO:0006537	glutamate biosynthetic process	26		GO:0015031	protein transport	36		GO:0007213	G protein-coupled acetylcholine receptor signaling pathway	1	1	1
GO:0009298	GDP-mannose biosynthetic process	6		GO:0006457	protein folding	25		GO:0006364	rRNA processing	36		GO:0009298	GDP-mannose biosynthetic process	6	5	7
GO:0019673	GDP-mannose metabolic process	8		GO:0016114	terpenoid biosynthetic process	25		GO:0006097	glyoxylate cycle	36		GO:0019673	GDP-mannose metabolic process	8	9	11
GO:0006177	GMP biosynthetic process	11		GO:0006364	rRNA processing	25		GO:0042026	protein refolding	35		GO:0006177	GMP biosynthetic process	11	14	21
GO:0006183	GTP biosynthetic process	4		GO:0016226	iron-sulfur cluster assembly	25		GO:0007165	signal transduction	35		GO:0006183	GTP biosynthetic process	4	4	5
GO:0043165	Gram-negative-bacterium-type cell outer membrane assembly	2		GO:0019288	isopentenyl diphosphate biosynthetic process, methylerythritol 4-phosphate pathway	24		GO:0009435	NAD biosynthetic process	35		GO:0043165	Gram-negative-bacterium-type cell outer membrane assembly	2	0	1
GO:0006188	IMP biosynthetic process	8		GO:0015833	peptide transport	24		GO:0019288	isopentenyl diphosphate biosynthetic process, methylerythritol 4-phosphate pathway	35		GO:0006188	IMP biosynthetic process	8	6	10
GO:0032264	IMP salvage	2		GO:0015031	protein transport	23		GO:0006006	glucose metabolic process	34		GO:0032264	IMP salvage	2	3	4
GO:0042853	L-alanine catabolic process	4		GO:0006428	isoleucyl-tRNA aminoacylation	23		GO:0009086	methionine biosynthetic process	34		GO:0042853	L-alanine catabolic process	4	3	4
GO:0046373	L-arabinose metabolic process	5		GO:0006006	glucose metabolic process	23		GO:0006635	fatty acid beta-oxidation	33		GO:0046373	L-arabinose metabolic process	5	4	6
GO:0019853	L-ascorbic acid biosynthetic process	2		GO:0006635	fatty acid beta-oxidation	23		GO:0006221	pyrimidine nucleotide biosynthetic process	33		GO:0019853	L-ascorbic acid biosynthetic process	2	5	6
GO:0033512	L-lysine catabolic process to acetyl-CoA via saccharopine	1		GO:0045892	negative regulation of DNA-templated transcription	22		GO:0006352	DNA-templated transcription initiation	33		GO:0033512	L-lysine catabolic process to acetyl-CoA via saccharopine	1	1	1
GO:0009094	L-phenylalanine biosynthetic process	3		GO:0017038	protein import	22		GO:0016226	iron-sulfur cluster assembly	33		GO:0009094	L-phenylalanine biosynthetic process	3	4	6
GO:0006559	L-phenylalanine catabolic process	1		GO:0031564	transcription antitermination	22		GO:0009234	menaquinone biosynthetic process	33		GO:0006559	L-phenylalanine catabolic process	1	1	1
GO:0055129	L-proline biosynthetic process	14		GO:0009263	deoxyribonucleotide biosynthetic process	22		GO:0007059	chromosome segregation	32		GO:0055129	L-proline biosynthetic process	14	13	18
GO:0006564	L-serine biosynthetic process	20		GO:0009086	methionine biosynthetic process	22		GO:0006807	nitrogen compound metabolic process	31		GO:0006564	L-serine biosynthetic process	20	19	20
GO:0019518	L-threonine catabolic process to glycine	1		GO:0009435	NAD biosynthetic process	21		GO:0009307	DNA restriction-modification system	31		GO:0019518	L-threonine catabolic process to glycine	1	0	0
GO:0006777	Mo-molybdopterin cofactor biosynthetic process	7		GO:0006432	phenylalanyl-tRNA aminoacylation	21		GO:0006457	protein folding	29		GO:0006777	Mo-molybdopterin cofactor biosynthetic process	7	6	16
GO:0006491	N-glycan processing	1		GO:0000162	tryptophan biosynthetic process	21		GO:0009263	deoxyribonucleotide biosynthetic process	28		GO:0006491	N-glycan processing	1	1	1
GO:0009435	NAD biosynthetic process	21		GO:0019427	acetyl-CoA biosynthetic process from acetate	20		GO:0045892	negative regulation of DNA-templated transcription	27		GO:0009435	NAD biosynthetic process	21	21	35
GO:0019674	NAD metabolic process	4		GO:0015074	DNA integration	20		GO:0006090	pyruvate metabolic process	27		GO:0019674	NAD metabolic process	4	3	7
GO:0006116	NADH oxidation	9		GO:0042254	ribosome biogenesis	20		GO:0042254	ribosome biogenesis	27		GO:0006116	NADH oxidation	9	9	12
GO:0006741	NADP biosynthetic process	4		GO:0005978	glycogen biosynthetic process	20		GO:0001510	RNA methylation	26		GO:0006741	NADP biosynthetic process	4	3	9
GO:0031123	RNA 3'-end processing	2		GO:0010133	proline catabolic process to glutamate	19		GO:0006420	arginyl-tRNA aminoacylation	26		GO:0031123	RNA 3'-end processing	2	3	7
GO:0006401	RNA catabolic process	16		GO:0006564	L-serine biosynthetic process	19		GO:0010133	proline catabolic process to glutamate	26		GO:0006401	RNA catabolic process	16	16	25
GO:0016070	RNA metabolic process	1		GO:0009234	menaquinone biosynthetic process	19		GO:0006428	isoleucyl-tRNA aminoacylation	26		GO:0016070	RNA metabolic process	1	1	3
GO:0001510	RNA methylation	17		GO:0001510	RNA methylation	18		GO:0006313	DNA transposition	26		GO:0001510	RNA methylation	17	18	26
GO:0009451	RNA modification	7		GO:0007165	signal transduction	18		GO:0000716	transcription-coupled nucleotide-excision repair, DNA damage recognition	26		GO:0009451	RNA modification	7	6	8
GO:0006396	RNA processing	44		GO:0006979	response to oxidative stress	18		GO:0006401	RNA catabolic process	25		GO:0006396	RNA processing	44	47	65
GO:0008380	RNA splicing	2		GO:0042732	D-xylose metabolic process	18		GO:0031564	transcription antitermination	25		GO:0008380	RNA splicing	2	1	2
GO:0006556	S-adenosylmethionine biosynthetic process	3		GO:0006419	alanyl-tRNA aminoacylation	17		GO:0006432	phenylalanyl-tRNA aminoacylation	25		GO:0006556	S-adenosylmethionine biosynthetic process	3	5	7
GO:0010265	SCF complex assembly	1		GO:0006614	SRP-dependent cotranslational protein targeting to membrane	17		GO:0005978	glycogen biosynthetic process	25		GO:0010265	SCF complex assembly	1	1	1
GO:0009432	SOS response	48		GO:0006420	arginyl-tRNA aminoacylation	17		GO:0009401	phosphoenolpyruvate-dependent sugar phosphotransferase system	25		GO:0009432	SOS response	48	58	74
GO:0006614	SRP-dependent cotranslational protein targeting to membrane	16		GO:0019464	glycine decarboxylation via glycine cleavage system	17		GO:0030488	tRNA methylation	24		GO:0006614	SRP-dependent cotranslational protein targeting to membrane	16	17	22
GO:0034475	U4 snRNA 3'-end processing	1		GO:0006090	pyruvate metabolic process	17		GO:0017038	protein import	24		GO:0034475	U4 snRNA 3'-end processing	1	0	1
GO:0033320	UDP-D-xylose biosynthetic process	5		GO:0045226	extracellular polysaccharide biosynthetic process	17		GO:0000162	tryptophan biosynthetic process	24		GO:0033320	UDP-D-xylose biosynthetic process	5	8	7
GO:0019277	UDP-N-acetylgalactosamine biosynthetic process	8		GO:0006520	amino acid metabolic process	17		GO:0042732	D-xylose metabolic process	24		GO:0019277	UDP-N-acetylgalactosamine biosynthetic process	8	9	10
GO:0006048	UDP-N-acetylglucosamine biosynthetic process	8		GO:0009401	phosphoenolpyruvate-dependent sugar phosphotransferase system	17		GO:0035999	tetrahydrofolate interconversion	24		GO:0006048	UDP-N-acetylglucosamine biosynthetic process	8	8	10
GO:0006011	UDP-glucose metabolic process	6		GO:0000716	transcription-coupled nucleotide-excision repair, DNA damage recognition	17		GO:0006730	one-carbon metabolic process	24		GO:0006011	UDP-glucose metabolic process	6	8	10
GO:0006065	UDP-glucuronate biosynthetic process	4		GO:0006401	RNA catabolic process	16		GO:0046654	tetrahydrofolate biosynthetic process	23		GO:0006065	UDP-glucuronate biosynthetic process	4	6	9
GO:0006222	UMP biosynthetic process	1		GO:0007059	chromosome segregation	16		GO:0006402	mRNA catabolic process	23		GO:0006222	UMP biosynthetic process	1	1	1
GO:0044206	UMP salvage	6		GO:0006429	leucyl-tRNA aminoacylation	16		GO:0006979	response to oxidative stress	23		GO:0044206	UMP salvage	6	6	7
GO:0006228	UTP biosynthetic process	4		GO:0006730	one-carbon metabolic process	16		GO:0008654	phospholipid biosynthetic process	23		GO:0006228	UTP biosynthetic process	4	4	5
GO:0006085	acetyl-CoA biosynthetic process	8		GO:0035999	tetrahydrofolate interconversion	16		GO:0006614	SRP-dependent cotranslational protein targeting to membrane	22		GO:0006085	acetyl-CoA biosynthetic process	8	6	9
GO:0019427	acetyl-CoA biosynthetic process from acetate	11		GO:0009113	purine nucleobase biosynthetic process	15		GO:0006782	protoporphyrinogen IX biosynthetic process	22		GO:0019427	acetyl-CoA biosynthetic process from acetate	11	20	21
GO:0006086	acetyl-CoA biosynthetic process from pyruvate	4		GO:0009307	DNA restriction-modification system	15		GO:0019464	glycine decarboxylation via glycine cleavage system	22		GO:0006086	acetyl-CoA biosynthetic process from pyruvate	4	6	8
GO:0006084	acetyl-CoA metabolic process	1		GO:0044210	'de novo' CTP biosynthetic process	15		GO:0006520	amino acid metabolic process	22		GO:0006084	acetyl-CoA metabolic process	1	1	1
GO:0009060	aerobic respiration	6		GO:0006207	'de novo' pyrimidine nucleobase biosynthetic process	15		GO:0030261	chromosome condensation	22		GO:0009060	aerobic respiration	6	6	7
GO:0006419	alanyl-tRNA aminoacylation	17		GO:0008202	steroid metabolic process	15		GO:0006071	glycerol metabolic process	22		GO:0006419	alanyl-tRNA aminoacylation	17	17	21
GO:0046165	alcohol biosynthetic process	1		GO:0009231	riboflavin biosynthetic process	15		GO:0030163	protein catabolic process	22		GO:0046165	alcohol biosynthetic process	1	1	1
GO:0042121	alginic acid biosynthetic process	1		GO:0006072	glycerol-3-phosphate metabolic process	14		GO:0017000	antibiotic biosynthetic process	22		GO:0042121	alginic acid biosynthetic process	1	1	1
GO:0000255	allantoin metabolic process	1		GO:0030488	tRNA methylation	14		GO:0006419	alanyl-tRNA aminoacylation	21		GO:0000255	allantoin metabolic process	1	1	1
GO:1901605	alpha-amino acid metabolic process	5		GO:0006807	nitrogen compound metabolic process	14		GO:0036211	protein modification process	21		GO:1901605	alpha-amino acid metabolic process	5	5	9
GO:0030979	alpha-glucan biosynthetic process	6		GO:0006402	mRNA catabolic process	14		GO:0006629	lipid metabolic process	21		GO:0030979	alpha-glucan biosynthetic process	6	4	8
GO:0043604	amide biosynthetic process	11		GO:0046654	tetrahydrofolate biosynthetic process	14		GO:0019427	acetyl-CoA biosynthetic process from acetate	21		GO:0043604	amide biosynthetic process	11	8	17
GO:0009310	amine catabolic process	2		GO:0006177	GMP biosynthetic process	14		GO:0006177	GMP biosynthetic process	21		GO:0009310	amine catabolic process	2	2	3
GO:0009308	amine metabolic process	1		GO:0030261	chromosome condensation	14		GO:0007062	sister chromatid cohesion	21		GO:0009308	amine metabolic process	1	0	3
GO:0008652	amino acid biosynthetic process	30		GO:0006535	cysteine biosynthetic process from serine	14		GO:0009231	riboflavin biosynthetic process	21		GO:0008652	amino acid biosynthetic process	30	39	53
GO:0009063	amino acid catabolic process	3		GO:1901137	carbohydrate derivative biosynthetic process	14		GO:0009113	purine nucleobase biosynthetic process	20		GO:0009063	amino acid catabolic process	3	4	4
GO:0006520	amino acid metabolic process	16		GO:0009103	lipopolysaccharide biosynthetic process	14		GO:0008202	steroid metabolic process	20		GO:0006520	amino acid metabolic process	16	17	22
GO:0006865	amino acid transport	4		GO:0006235	dTTP biosynthetic process	14		GO:0006564	L-serine biosynthetic process	20		GO:0006865	amino acid transport	4	2	4
GO:0009653	anatomical structure morphogenesis	2		GO:0045900	negative regulation of translational elongation	14		GO:1901362	organic cyclic compound biosynthetic process	20		GO:0009653	anatomical structure morphogenesis	2	0	2
GO:0017000	antibiotic biosynthetic process	10		GO:0006071	glycerol metabolic process	14		GO:0009228	thiamine biosynthetic process	20		GO:0017000	antibiotic biosynthetic process	10	7	22
GO:0006915	apoptotic process	1		GO:0006782	protoporphyrinogen IX biosynthetic process	14		GO:0019346	transsulfuration	20		GO:0006915	apoptotic process	1	0	1
GO:0006526	arginine biosynthetic process	46		GO:0036211	protein modification process	13		GO:0046656	folic acid biosynthetic process	19		GO:0006526	arginine biosynthetic process	46	53	66
GO:0042450	arginine biosynthetic process via ornithine	9		GO:0070417	cellular response to cold	13		GO:0044238	primary metabolic process	19		GO:0042450	arginine biosynthetic process via ornithine	9	12	17
GO:0006527	arginine catabolic process	2		GO:0006422	aspartyl-tRNA aminoacylation	13		GO:0006207	'de novo' pyrimidine nucleobase biosynthetic process	19		GO:0006527	arginine catabolic process	2	1	0
GO:0006525	arginine metabolic process	1		GO:0006974	DNA damage response	13		GO:0015937	coenzyme A biosynthetic process	19		GO:0006525	arginine metabolic process	1	1	1
GO:0006420	arginyl-tRNA aminoacylation	13		GO:0008654	phospholipid biosynthetic process	13		GO:0008610	lipid biosynthetic process	19		GO:0006420	arginyl-tRNA aminoacylation	13	17	26
GO:0009073	aromatic amino acid family biosynthetic process	26		GO:0055129	L-proline biosynthetic process	13		GO:0045226	extracellular polysaccharide biosynthetic process	19		GO:0009073	aromatic amino acid family biosynthetic process	26	34	49
GO:0006529	asparagine biosynthetic process	1		GO:0015937	coenzyme A biosynthetic process	13		GO:0008299	isoprenoid biosynthetic process	19		GO:0006529	asparagine biosynthetic process	1	1	2
GO:0006531	aspartate metabolic process	1		GO:0007062	sister chromatid cohesion	13		GO:0006072	glycerol-3-phosphate metabolic process	18		GO:0006531	aspartate metabolic process	1	1	1
GO:0006422	aspartyl-tRNA aminoacylation	12		GO:0006417	regulation of translation	13		GO:0070475	rRNA base methylation	18		GO:0006422	aspartyl-tRNA aminoacylation	12	13	15
GO:0000045	autophagosome assembly	2		GO:0008299	isoprenoid biosynthetic process	13		GO:0009408	response to heat	18		GO:0000045	autophagosome assembly	2	2	3
GO:0006914	autophagy	4		GO:0043952	protein transport by the Sec complex	13		GO:0006542	glutamine biosynthetic process	18		GO:0006914	autophagy	4	4	6
GO:0035082	axoneme assembly	1		GO:0019346	transsulfuration	13		GO:0006235	dTTP biosynthetic process	18		GO:0035082	axoneme assembly	1	1	1
GO:0044780	bacterial-type flagellum assembly	5		GO:0046656	folic acid biosynthetic process	12		GO:0008033	tRNA processing	18		GO:0044780	bacterial-type flagellum assembly	5	5	6
GO:0071973	bacterial-type flagellum-dependent cell motility	2		GO:0035435	phosphate ion transmembrane transport	12		GO:0009396	folic acid-containing compound biosynthetic process	18		GO:0071973	bacterial-type flagellum-dependent cell motility	2	2	7
GO:0071978	bacterial-type flagellum-dependent swarming motility	2		GO:0006779	porphyrin-containing compound biosynthetic process	12		GO:0043952	protein transport by the Sec complex	18		GO:0071978	bacterial-type flagellum-dependent swarming motility	2	2	2
GO:0006284	base-excision repair	8		GO:0009116	nucleoside metabolic process	12		GO:0006974	DNA damage response	18		GO:0006284	base-excision repair	8	7	14
GO:0030655	beta-lactam antibiotic catabolic process	2		GO:0042450	arginine biosynthetic process via ornithine	12		GO:0044210	'de novo' CTP biosynthetic process	18		GO:0030655	beta-lactam antibiotic catabolic process	2	2	4
GO:0008218	bioluminescence	1		GO:0009408	response to heat	11		GO:0070417	cellular response to cold	18		GO:0008218	bioluminescence	1	0	1
GO:0009058	biosynthetic process	79		GO:0006438	valyl-tRNA aminoacylation	11		GO:0009103	lipopolysaccharide biosynthetic process	18		GO:0009058	biosynthetic process	79	80	144
GO:0009102	biotin biosynthetic process	1		GO:0000271	polysaccharide biosynthetic process	11		GO:0055129	L-proline biosynthetic process	18		GO:0009102	biotin biosynthetic process	1	1	4
GO:0001835	blastocyst hatching	1		GO:0043937	regulation of sporulation	11		GO:0006435	threonyl-tRNA aminoacylation	17		GO:0001835	blastocyst hatching	1	1	1
GO:0007596	blood coagulation	1		GO:0006433	prolyl-tRNA aminoacylation	11		GO:0006400	tRNA modification	17		GO:0007596	blood coagulation	1	1	1
GO:0009082	branched-chain amino acid biosynthetic process	6		GO:0006542	glutamine biosynthetic process	11		GO:0043412	macromolecule modification	17		GO:0009082	branched-chain amino acid biosynthetic process	6	5	5
GO:0009081	branched-chain amino acid metabolic process	4		GO:0042777	proton motive force-driven plasma membrane ATP synthesis	11		GO:1901137	carbohydrate derivative biosynthetic process	17		GO:0009081	branched-chain amino acid metabolic process	4	4	4
GO:0016051	carbohydrate biosynthetic process	3		GO:0006231	dTMP biosynthetic process	11		GO:0045900	negative regulation of translational elongation	17		GO:0016051	carbohydrate biosynthetic process	3	2	4
GO:0016052	carbohydrate catabolic process	4		GO:0009396	folic acid-containing compound biosynthetic process	11		GO:0006535	cysteine biosynthetic process from serine	17		GO:0016052	carbohydrate catabolic process	4	7	7
GO:1901137	carbohydrate derivative biosynthetic process	10		GO:0042744	hydrogen peroxide catabolic process	11		GO:0043604	amide biosynthetic process	17		GO:1901137	carbohydrate derivative biosynthetic process	10	14	17
GO:1901135	carbohydrate derivative metabolic process	8		GO:0006313	DNA transposition	11		GO:0044550	secondary metabolite biosynthetic process	17		GO:1901135	carbohydrate derivative metabolic process	8	8	13
GO:0005975	carbohydrate metabolic process	164		GO:0006434	seryl-tRNA aminoacylation	11		GO:0042450	arginine biosynthetic process via ornithine	17		GO:0005975	carbohydrate metabolic process	164	183	272
GO:0008643	carbohydrate transport	26		GO:0016054	organic acid catabolic process	11		GO:0035435	phosphate ion transmembrane transport	16		GO:0008643	carbohydrate transport	26	27	42
GO:0015977	carbon fixation	4		GO:0006270	DNA replication initiation	11		GO:0006935	chemotaxis	16		GO:0015977	carbon fixation	4	8	13
GO:0015976	carbon utilization	5		GO:0044208	'de novo' AMP biosynthetic process	11		GO:0019752	carboxylic acid metabolic process	16		GO:0015976	carbon utilization	5	6	8
GO:0019752	carboxylic acid metabolic process	13		GO:0042274	ribosomal small subunit biogenesis	11		GO:0015969	guanosine tetraphosphate metabolic process	16		GO:0019752	carboxylic acid metabolic process	13	9	16
GO:0032049	cardiolipin biosynthetic process	5		GO:1902600	proton transmembrane transport	10		GO:1901566	organonitrogen compound biosynthetic process	16		GO:0032049	cardiolipin biosynthetic process	5	5	8
GO:0016117	carotenoid biosynthetic process	2		GO:0006400	tRNA modification	10		GO:0044208	'de novo' AMP biosynthetic process	16		GO:0016117	carotenoid biosynthetic process	2	1	5
GO:0016116	carotenoid metabolic process	1		GO:0000917	division septum assembly	10		GO:0006777	Mo-molybdopterin cofactor biosynthetic process	16		GO:0016116	carotenoid metabolic process	1	1	1
GO:0007155	cell adhesion	3		GO:0006435	threonyl-tRNA aminoacylation	10		GO:0006438	valyl-tRNA aminoacylation	15		GO:0007155	cell adhesion	3	2	5
GO:0007154	cell communication	1		GO:0043093	FtsZ-dependent cytokinesis	10		GO:0006813	potassium ion transport	15		GO:0007154	cell communication	1	1	2
GO:0007049	cell cycle	72		GO:0008033	tRNA processing	10		GO:0044249	cellular biosynthetic process	15		GO:0007049	cell cycle	72	77	105
GO:0048468	cell development	1		GO:0006106	fumarate metabolic process	10		GO:0009116	nucleoside metabolic process	15		GO:0048468	cell development	1	1	3
GO:0030154	cell differentiation	2		GO:0006166	purine ribonucleoside salvage	10		GO:0006422	aspartyl-tRNA aminoacylation	15		GO:0030154	cell differentiation	2	1	2
GO:0051301	cell division	115		GO:0006275	regulation of DNA replication	10		GO:0006429	leucyl-tRNA aminoacylation	15		GO:0051301	cell division	115	123	172
GO:0000902	cell morphogenesis	8		GO:0022904	respiratory electron transport chain	10		GO:0046677	response to antibiotic	14		GO:0000902	cell morphogenesis	8	8	9
GO:0090529	cell septum assembly	1		GO:0070475	rRNA base methylation	9		GO:0006424	glutamyl-tRNA aminoacylation	14		GO:0090529	cell septum assembly	1	1	2
GO:0007166	cell surface receptor signaling pathway	1		GO:0044238	primary metabolic process	9		GO:0009306	protein secretion	14		GO:0007166	cell surface receptor signaling pathway	1	0	2
GO:0016998	cell wall macromolecule catabolic process	1		GO:0009245	lipid A biosynthetic process	9		GO:1902600	proton transmembrane transport	14		GO:0016998	cell wall macromolecule catabolic process	1	2	3
GO:0071555	cell wall organization	69		GO:0035556	intracellular signal transduction	9		GO:0007018	microtubule-based movement	14		GO:0071555	cell wall organization	69	68	94
GO:0006081	cellular aldehyde metabolic process	1		GO:0042823	pyridoxal phosphate biosynthetic process	9		GO:0042744	hydrogen peroxide catabolic process	14		GO:0006081	cellular aldehyde metabolic process	1	2	3
GO:0006725	cellular aromatic compound metabolic process	1		GO:0006423	cysteinyl-tRNA aminoacylation	9		GO:0043937	regulation of sporulation	14		GO:0006725	cellular aromatic compound metabolic process	1	1	3
GO:0044249	cellular biosynthetic process	7		GO:0019752	carboxylic acid metabolic process	9		GO:0006284	base-excision repair	14		GO:0044249	cellular biosynthetic process	7	6	15
GO:0044248	cellular catabolic process	3		GO:0006116	NADH oxidation	9		GO:0042777	proton motive force-driven plasma membrane ATP synthesis	14		GO:0044248	cellular catabolic process	3	5	6
GO:0016043	cellular component organization	1		GO:0006241	CTP biosynthetic process	9		GO:0045727	positive regulation of translation	14		GO:0016043	cellular component organization	1	1	1
GO:0140114	cellular detoxification of fluoride	1		GO:0032784	regulation of DNA-templated transcription elongation	9		GO:0006433	prolyl-tRNA aminoacylation	14		GO:0140114	cellular detoxification of fluoride	1	0	1
GO:0042398	cellular modified amino acid biosynthetic process	2		GO:0019673	GDP-mannose metabolic process	9		GO:0043093	FtsZ-dependent cytokinesis	14		GO:0042398	cellular modified amino acid biosynthetic process	2	1	4
GO:0044271	cellular nitrogen compound biosynthetic process	1		GO:0016260	selenocysteine biosynthetic process	9		GO:0006166	purine ribonucleoside salvage	14		GO:0044271	cellular nitrogen compound biosynthetic process	1	0	1
[truncated: 744 more rows]

## Sheet: TableS8_GO_Selected_12 µg L-1
Process	2h	8h	24h
homophilic cell adhesion via plasma membrane adhesion molecules	2	2	2
[truncated: 304 more rows]

[truncated: 1 more sheets: Table S9_increased_12 µg L-1]
