# Supplementary material for: Deciphering the constraints of pure bacterial strains for the complete catabolism of sulfamethoxazole: A proteomic and kinetic study
Source: Biodegradation. 2025 Nov 5;36(6):117. doi: 10.1007/s10532-025-10211-8 (PMC12589209; doi:10.1007/s10532-025-10211-8)
Supplement: Supplementary file 3 — Supplementary file2 (PDF 1286 KB) [file 10532_2025_10211_MOESM3_ESM.zip]

Archive with 2 entries (2 files):
- SupplementaryData.LopezGordillo.xlsx
- SupportingInformation.LopezGordillo.pdf
